# Supplementary material for: Unraveling unique features of plasma cell clones in POEMS syndrome with single-cell analysis
Source: JCI Insight. 2022 Oct 24;7(20):e151482. doi: 10.1172/jci.insight.151482 (PMC9714781; doi:10.1172/jci.insight.151482)
Supplement: Supplemental tables 1-11 [file jciinsight-7-151482-s134.xlsx]

## Sheet: Table S1
Supplemental Table 1. Clinical data of patients enrolled in scRNA-seq analysis
Diagnosis	Patient no.	Age	Sex	Disease status	M-protein	BM plasma cell (%)	Serum VEGF (pg/ml)
POEMS syndrome	#1	69	F	Newly	IgG-λ	1.6	4090
	#2	52	F	Newly	IgA-λ	8.2	4910
	#3	76	F	Newly	IgA-λ	1.9	7580
	#4	75	F	Newly	-	6.2	8630
	#5	32	M	Newly	IgA-λ	5.8	9810
	#6	40	F	Newly	IgG-λ	5	8670
	#7	61	M	Relapsed	IgG-λ	1	2680
	#8	70	F	Newly	IgA-λ	5	4610
	#9	61	F	Relapsed	IgG-λ	1	1820
	#10	55	M	Newly	IgG-λ	7.4	6390
Multiple Myeloma	#1	72	M	Newly	IgG-κ	14.1	-
	#2	66	M	Newly	IgA-κ	26.2	-
MGUS	#1	73	M	Newly	IgG-λ	3.7	-
	#2	74	M	Newly	IgA-λ	4.4	-
Controls	#1*	48	F	-	-	1.9	-
	#2**	38	F	-	-	1.3	-
	*Conjunctival MALT lymphoma
	**Primary cutaneous ALCL
	*, ** Both of them had no BM invasion, normal levels of WBC, LD (LDH), CRP, and soluble IL-2 receptor, and no other symptoms.

## Sheet: Table S2
Supplemental Table 2. Clinical features of patients with POEMS syndrome enrolled in scRNA-seq analysis
Sex (male / female)	3 / 7 (n=10)
Median age (years, range)	61 (32 - 76)
Newly diagnosed / Relapsed	8 / 2
Median Performance Status (range)	3 (2 - 4)
Symptoms
Polyneuropathy (%)	100
Organomegaly (%)	90
Endocrinopathy (%)	60
Skin change (%)	100
Types of M protein
Heavy chain (IgA / IgG / negative)	4 / 5 / 1
Light chain (κ / λ / negative)	0 / 9 / 1
Bone marrow
Median plasma cell (%, range)	5.0 (1.0 - 8.2)
Median serum VEGF (pg/ml, range)	5,650 (1,820 - 9,810)

## Sheet: Table S3
Supplemental Table 3. Profiles of immunoglobulin genes of each clonal plasma cell
Diagnosis	Patient no.	M-protein	Clonal Plasma Cells (%)	Light Chain (V-J-C)	Heavy Chain (V-D-J)	Ig Class	CDR3 sequences (Light Chain)	CDR3 sequences (Heavy Chain)
POEMS syndrome	#1	IgG-λ	N/A	N/A	N/A	N/A	N/A	N/A
	#2	IgA-λ	6/52 (11.5%)	IGLV1-44 : IGLJ3 : IGLC2	IGHV3-23 : IGHD3-10 : IGHJ3	IgA1	TGTGTAGCATGGGATGACAGCCTGAATGGTTGGGTGTTC	TGTGCGAAGGAGGGAGTGAATACCTATGGCGGGGATGCTTTTGATATCTGG
	#3	IgA-λ	13/40 (32.5%)	IGLV1-44 : IGLJ3 : IGLC2	IGHV3-48 : IGHD2-21 : IGHJ4	IgA1	TGTGTAACATGGCATAATGACCTCAATGGCTGGGTGTTC	TGTGCGAAAGATCTGGACCACCCAGATTCCGGCGGGGGAGACTACTGG
	#4	-	N/A	N/A	N/A	N/A	N/A	N/A
	#5	IgA-λ	1/59 (1.7%)	IGLV1-40 : IGLJ3 : IGLC2	IGHV3-33 : IGHD2-2 : IGHJ5	IgA1	TGCCAGTCCTATGACATCAGCCTGAGTGGTTGGGTGTTC	TGTGCGAGAGGGACAAATATTGTAGTGGTACCAGTTGTTATGTGGGAACCGTTCGACCCCTGG
	#6	IgG-λ	N/A	N/A	N/A	N/A	N/A	N/A
	#7	IgG-λ	5/34 (14.7%)	IGLV1-36 : IGLJ3 : IGLC2	IGHV3-21 : IGHD3-3 : IGHJ4	IgG1	TGTTCAGCATGGGATGACAGCCTGAATGGCTGGGTGTTC	TGTGCGAGAGGCAAGCATTGTTTTGATACCGACTGCCGGGGGGACCACTTTGACTCCTGG
	#8	IgA-λ	6/82 (7.3%)	IGLV1-47 : IGLJ3 : IGLC2	IGHV3-15 : IGHD5-24 : IGHJ6	IgA1	TGTGTCGTGTGGGACGACGACGTGAATGGCTGGGTGTTC	TGTGTCACGGAGACATGGGAAGTGTTGGAATCCTCCTATCACCACTACATGGACGTCTGG
	#9	IgG-λ	6/63 (9.5%)	IGLV1-44 : IGLJ3 : IGLC2	IGHV2-26 : IGHD2-21 : IGHJ4	IgG1	TGTTCAGCATGGGATGACAGCCTGAATGGTTGGGTGTTC	TGTGCACGGGTAATACTGGCCCCACCTCACAACTACTTTGACTACTGG
	#10	IgG-λ	N/A	N/A	N/A	N/A	N/A	N/A
Multiple Myeloma	#1	IgG-κ	71/74 (95.9%)	IGKV3-20 : IGKJ5 : IGKC	IGHV3-9 : IGHD1-14 : IGHJ6	IgG2	TGTCAGAGCATCACCTTC	TGTACAAAAGATAGGGGGTTCAATCACTACTTCGCCATGGACGCCTGG
	#2	IgA-κ	78/78 (100%)	IGKV1-33 : IGKJ2 : IGKC	IGHV3-33 : IGHD3-10 : IGHJ6	IgA1	TGTCAACAGTATAATAATCTCCCTCCGTACACTTTT	TGTGCGAGAGATTGGGCGAGGTTCGGGTCCCTTACCGGTGGGGACGTCTGG
MGUS	#1	IgG-λ	56/69 (81.2%)	IGLV3-19 : IGLJ1 : IGLC1	IGHV3-33 : IGHD3-22 : IGHJ3	IgG1	TGTAACTCCCGGGACATCAGTGGTAATCATTATGTCTTC	TGTGCGAAGGGTTCTCAACATTCATATGATAGTGGTGGTTACTACGATCGTTTTGATATCTGG
	#2	IgA-λ	30/53 (56.6%)	IGLV2-14 : IGLJ2 : IGLC2	IGHV3-33 : IGHD6-19 : IGHJ5	IgA1	TGCAGCTCATATACAAGTATTAGTGTCCTTTTC	TGTGCGAGAGCCCCTGATAGCAGTGGCGTTTTCTGGTGGTTCGACCCCTGG
Clonal Plasma Cells (%): Proportion of clonal plasma cells in single cell RNA-seq, Light Chain (V-J-C), Heavy Chain (V-D-J) and Ig class: Usage of IGL and IGH genes and immunoglobulin classes of each clone, CDR3 sequences: Sequences of CDR3 regions in IGL and IGH genes.

## Sheet: Table S4
Supplemental Table 4. Deduced amino acid sequences of the monoclonal lambda light chain VJ domains in patients with POEMS syndrome
	FR1-IMGT(1-26)																											CDR1-IMGT(27-38)												FR2-IMGT(39-55)
	1	2	3	4	5	6	7	8	9	10	11	12	13	14	15	16	17	18	19	20	21	22	23	24	25	26		27	28	29	30	31	32	33	34	35	36	37	38	39	40	41	42	43	44	45	46	47	48
IGLV1-36 Germ line	Q	S	V	L	T	Q	P	P	S	.	V	S	E	A	P	R	Q	R	V	T	I	S	C	S	G	S		S	S	N	I	.	.	.	.	G	N	N	A	V	N	W	Y	Q	Q	L	P	G	K
POEMS #7	Q	S	V	L	T	Q	P	P	S	.	V	S	E	A	P	R	Q	R	V	S	I	S	C	S	G	G		R	S	N	I	.	.	.	.	G	K	N	A	V	N	W	Y	Q	H	V	P	G	K
POEMS #11	Q	S	V	V	T	Q	P	P	S	.	V	S	G	T	P	G	Q	R	V	T	I	S	C	S	G	S		T	S	N	I	.	.	.	.	G	T	N	P	V	N	W	Y	Q	H	L	P	G	T
IGLV1-40 Germ line	Q	S	V	L	T	Q	P	P	S	.	V	S	G	A	P	G	Q	R	V	T	I	S	C	T	G	S		S	S	N	I	G	.	.	.	A	G	Y	D	V	H	W	Y	Q	Q	L	P	G	T
POEMS #5	Q	S	V	L	T	Q	P	P	S	.	L	S	G	A	P	G	Q	R	V	T	I	S	C	T	G	S		S	S	N	I	G	.	.	.	A	G	Y	G	I	N	W	Y	Q	R	L	P	G	A
IGLV-44 Germ line	Q	S	V	L	T	Q	P	P	S	.	A	S	G	T	P	G	Q	R	V	T	I	S	C	S	G	S		S	S	N	I	.	.	.	.	G	S	N	T	V	N	W	Y	Q	Q	L	P	G	T
POEMS #2	Q	S	V	V	T	Q	P	P	S	.	A	S	G	T	P	G	Q	R	V	T	I	S	C	S	G	G		T	S	N	I	.	.	.	.	G	R	N	P	V	N	W	Y	Q	Q	L	P	G	T
POEMS #3	Q	S	V	V	T	Q	P	P	S	.	A	S	G	T	P	G	Q	R	V	T	I	S	C	S	G	S		S	S	N	I	.	.	.	.	G	S	N	A	V	N	W	Y	Q	Q	L	P	G	T
POEMS #9	Q	S	V	L	T	Q	P	P	S	.	A	S	G	T	P	G	Q	R	V	T	I	S	C	S	G	S		S	S	N	I	.	.	.	.	G	D	N	P	V	N	W	Y	Q	H	L	P	G	T
IGLV1-47 Germ line	Q	S	V	L	T	Q	P	P	S	.	A	S	G	T	P	G	Q	R	V	T	I	S	C	S	G	S		S	S	N	I	.	.	.	.	G	S	N	Y	V	Y	W	Y	Q	Q	L	P	G	T
POEMS #8	Q	S	V	L	T	Q	P	P	S	.	V	S	T	T	P	G	Q	R	V	I	V	S	C	S	G	G		S	S	N	I	.	.	.	.	G	K	R	P	V	N	W	Y	Q	H	L	P	G	T
Amino acids are aligned according to IMGT numbering.
IMGT: The international ImMunoGeneTics information system, http://www.imgt.org
Mutated amino acids at positions 38 and 40 (CDR1 and FR2 regions, respectively) are highlighted in red. Germline sequences are highlighted in green.
[truncated: 151 more columns]

## Sheet: Table S5
Supplementary Table 5. Detection of translocations involving IGH gene using RNA-seq data by Genomon-SV (https://github.com/Genomon-Project/GenomonSV)
			t(11;14)	t(4;14)	t(14;16)			t(11;14)	t(4;14)	t(14;16)			t(11;14)	t(4;14)	t(14;16)			t(11;14)	t(4;14)	t(14;16)			t(11;14)	t(4;14)	t(14;16)
	POEMS4_clone	B12				MM1_clone1	A01				MM2_clone1	A02				MGUS1_clone1	A01				MGUS2_clone1	A01
	POEMS4_clone	C08				MM1_clone1	A03				MM2_clone1	A03				MGUS1_clone1	A11				MGUS2_clone1	A06
	POEMS4_clone	C10				MM1_clone1	A04				MM2_clone1	A05				MGUS1_clone1	A12	IGH/CCND1			MGUS2_clone1	A07
	POEMS4_clone	E01				MM1_clone1	A05				MM2_clone1	A06				MGUS1_clone1	B01				MGUS2_clone1	A10
	POEMS4_clone	F05				MM1_clone1	A06				MM2_clone1	A10				MGUS1_clone1	B03				MGUS2_clone1	B08
	POEMS4_clone	G01				MM1_clone1	A07				MM2_clone1	A11				MGUS1_clone1	B04				MGUS2_clone1	C04
						MM1_clone1	A08				MM2_clone1	A12				MGUS1_clone1	B08				MGUS2_clone1	C06
	POEMS5_clone	A06				MM1_clone1	A09				MM2_clone1	B01				MGUS1_clone1	B09				MGUS2_clone1	C11
	POEMS5_clone	B10				MM1_clone1	A10				MM2_clone1	B02				MGUS1_clone1	B11				MGUS2_clone1	D02
	POEMS5_clone	C11				MM1_clone1	A11				MM2_clone1	B03				MGUS1_clone1	C04				MGUS2_clone1	D06
	POEMS5_clone	D01				MM1_clone1	A12				MM2_clone1	B07				MGUS1_clone1	C05				MGUS2_clone1	D07
	POEMS5_clone	D10				MM1_clone1	B04				MM2_clone1	B08				MGUS1_clone1	C07				MGUS2_clone1	D08
	POEMS5_clone	D12				MM1_clone1	B06				MM2_clone1	B10				MGUS1_clone1	C09				MGUS2_clone1	E02
	POEMS5_clone	F07				MM1_clone1	B07				MM2_clone1	B11				MGUS1_clone1	C10				MGUS2_clone1	E08
	POEMS5_clone	F09				MM1_clone1	B08				MM2_clone1	B12				MGUS1_clone1	D01				MGUS2_clone1	E09
	POEMS5_clone	G09				MM1_clone1	B10				MM2_clone1	C01				MGUS1_clone1	D02				MGUS2_clone1	E10
	POEMS5_clone	G10				MM1_clone1	B12				MM2_clone1	C02				MGUS1_clone1	D03				MGUS2_clone1	F01
	POEMS5_clone	H01				MM1_clone1	C02				MM2_clone1	C04				MGUS1_clone1	D06	IGH/CCND1			MGUS2_clone1	F02
	POEMS5_clone	H03				MM1_clone1	C03				MM2_clone1	C05				MGUS1_clone1	D07				MGUS2_clone1	F06
	POEMS5_clone	H05				MM1_clone1	C04				MM2_clone1	C07				MGUS1_clone1	D10				MGUS2_clone1	F08
						MM1_clone1	C05				MM2_clone1	C08				MGUS1_clone1	D11				MGUS2_clone1	F12
	POEMS9_clone	A10				MM1_clone1	C06				MM2_clone1	C09				MGUS1_clone1	E02				MGUS2_clone1	G01
	POEMS9_clone	E04				MM1_clone1	C07				MM2_clone1	C10				MGUS1_clone1	E03				MGUS2_clone1	G05
	POEMS9_clone	E05				MM1_clone1	C10				MM2_clone1	C11				MGUS1_clone1	E04				MGUS2_clone1	G07
	POEMS9_clone	E07				MM1_clone1	C12				MM2_clone1	C12				MGUS1_clone1	E07				MGUS2_clone1	G09
	POEMS9_clone	G11				MM1_clone1	D01				MM2_clone1	D02				MGUS1_clone1	E08				MGUS2_clone1	H02
						MM1_clone1	D02				MM2_clone1	D03				MGUS1_clone1	F01				MGUS2_clone1	H07
	POEMS10_clone	A01				MM1_clone1	D03				MM2_clone1	D05				MGUS1_clone1	F03				MGUS2_clone1	H08
	POEMS10_clone	B03				MM1_clone1	D04				MM2_clone1	D06				MGUS1_clone1	F06				MGUS2_clone1	H09
	POEMS10_clone	C09				MM1_clone1	D05				MM2_clone1	D07				MGUS1_clone1	F09	IGH/CCND1			MGUS2_clone1	H10
	POEMS10_clone	G03				MM1_clone1	D07				MM2_clone1	D08				MGUS1_clone1	F10
	POEMS10_clone	H05				MM1_clone1	D08				MM2_clone1	D09				MGUS1_clone1	F11
	POEMS10_clone	H10				MM1_clone1	D10				MM2_clone1	D10				MGUS1_clone1	G01
						MM1_clone1	D12				MM2_clone1	D11				MGUS1_clone1	G03
	POEMS11_clone	B9				MM1_clone1	E03				MM2_clone1	D12				MGUS1_clone1	G04
	POEMS11_clone	E1				MM1_clone1	E04				MM2_clone1	E02				MGUS1_clone1	G07
	POEMS11_clone	F1				MM1_clone1	E06				MM2_clone1	E03				MGUS1_clone1	G09
	POEMS11_clone	F5				MM1_clone1	E07				MM2_clone1	E04				MGUS1_clone1	G10	IGH/CCND1
	POEMS11_clone	F6				MM1_clone1	E09				MM2_clone1	E06				MGUS1_clone1	G11
	POEMS11_clone	H11				MM1_clone1	E10				MM2_clone1	E07				MGUS1_clone1	G12
						MM1_clone1	E11				MM2_clone1	E08				MGUS1_clone1	H01
						MM1_clone1	E12				MM2_clone1	E09				MGUS1_clone1	H03
						MM1_clone1	F01				MM2_clone1	E10				MGUS1_clone1	H04
						MM1_clone1	F02				MM2_clone1	E11				MGUS1_clone1	H05	IGH/CCND1
						MM1_clone1	F03				MM2_clone1	E12				MGUS1_clone1	H07	IGH/CCND1
						MM1_clone1	F05				MM2_clone1	F02				MGUS1_clone1	H08
						MM1_clone1	F06				MM2_clone1	F03				MGUS1_clone1	H12
						MM1_clone1	F07				MM2_clone1	F04				MGUS1_clone2	E10
						MM1_clone1	F08				MM2_clone1	F05				MGUS1_clone2	F05
						MM1_clone1	F09				MM2_clone1	F06				MGUS1_clone2	H06	IGH/CCND1
						MM1_clone1	F10				MM2_clone1	F07				MGUS1_clone3	E11
						MM1_clone1	F11				MM2_clone1	F09				MGUS1_clone3	F02
						MM1_clone1	F12				MM2_clone1	F10				MGUS1_clone3	H09
						MM1_clone1	G02				MM2_clone1	F11				MGUS1_clone3	H11
						MM1_clone1	G03				MM2_clone1	F12				MGUS1_clone4	G02
						MM1_clone1	G04				MM2_clone1	G01				MGUS1_clone4	G08	IGH/CCND1
						MM1_clone1	G05				MM2_clone1	G03
						MM1_clone1	G06				MM2_clone1	G04
						MM1_clone1	G07				MM2_clone1	G05
						MM1_clone1	G08				MM2_clone1	G06
						MM1_clone1	G09				MM2_clone1	G07
						MM1_clone1	H01				MM2_clone1	G09
						MM1_clone1	H05				MM2_clone1	G10
						MM1_clone1	H06				MM2_clone1	G11
						MM1_clone1	H07				MM2_clone1	G12
						MM1_clone1	H08				MM2_clone1	H01
						MM1_clone1	H09				MM2_clone1	H04
						MM1_clone1	H10				MM2_clone1	H05
						MM1_clone1	H12				MM2_clone1	H07
						MM1_clone2	B11				MM2_clone1	H08
						MM1_clone2	F04				MM2_clone1	H09
											MM2_clone1	H10
											MM2_clone1	H11
											MM2_clone1	H12
											MM2_clone2	C06
											MM2_clone2	D01
											MM2_clone2	E05
											MM2_clone2	H06

## Sheet: Table S6
Supplemental Table 6. Differentially expressed genes in POEMS, POEMS Non-clones, MGUS or MM clones relative to those in control plasma cells
Significantly Up-regulated Genes (p<0.01)													Significantly Down-regulated Genes (p<0.01)
930			3423			1890			5131				3004			1444			2126			1126
POEMS vs Controls			POEMS Non-clones vs Controls			MGUS vs Controls			MM vs Controls				POEMS vs Controls			POEMS Non-clones vs Controls			MGUS vs Controls			MM vs Controls
Gene Symbol	Log2 Fold Change	P value (Adjusted)	Gene Symbol	Log2 Fold Change	P value (Adjusted)	Gene Symbol	Log2 Fold Change	P value (Adjusted)	Gene Symbol	Log2 Fold Change	P value (Adjusted)		Gene Symbol	Log2 Fold Change	P value (Adjusted)	Gene Symbol	Log2 Fold Change	P value (Adjusted)	Gene Symbol	Log2 Fold Change	P value (Adjusted)	Gene Symbol	Log2 Fold Change	P value (Adjusted)
SERPING1	6.84394	2.24532e-147	SOCS3	6.45998	1.34987e-78	ANXA1	10.2711	1.74566e-198	EDNRB	10.4221	2.37053e-237		CD19	-6.97299	3.51058e-32	FUT10	-4.70549	2.22134e-89	XIST	-10.4344	1.17093e-192	XIST	-10.5109	1.43337e-265
MSLN	5.88827	9.02414e-112	FRZB	6.52375	1.34987e-78	FCRL3	6.79653	1.5026e-152	PTHLH	7.8081	6.50641e-206		LCP1	-7.04601	7.32378e-32	DGCR14	-3.79303	2.40627e-62	CTSH	-9.32155	1.02427e-124	CTSH	-8.52578	1.79921e-149
HBB	8.55572	1.06478e-111	TTC4	5.87708	2.17336e-73	RND3	8.74085	1.38309e-127	WFDC2	8.03223	4.69154e-193		HCST	-6.098	6.30021e-30	FAM212A	-3.17861	1.41616e-60	HLA-DPA1	-8.13226	1.64702e-75	CD81	-7.44242	5.79578e-120
CFI	9.07021	9.81062e-97	SLC2A5	5.25088	2.38965e-70	KCNS3	7.94913	4.50336e-121	NID2	7.89874	1.52963e-187		RCBTB2	-7.21293	2.46718e-29	ZNF691	-4.42108	7.59242e-60	LCP1	-7.33868	3.80828e-65	RNASE6	-8.12765	8.72104e-113
C2	8.45133	6.19624e-81	CTSW	6.07559	8.96607e-69	MYBL1	6.8836	5.68692e-116	CCND1	8.32404	1.71332e-186		FUT10	-5.16395	8.81782e-29	CIDEB	-3.63349	6.92875e-58	KCNMA1	-6.76622	4.55709e-63	IGLL5	-4.90927	7.1292e-102
ARRDC4	6.23772	4.33944e-79	MCM5	5.01603	9.71846e-68	NDNF	7.83311	4.81279e-114	ABI3BP	7.60416	2.76824e-181		ABCG2	-7.00656	1.42874e-28	S100Z	-3.18013	5.8981e-57	BMS1P20	-6.4237	3.35381e-57	HCST	-6.9146	4.98286e-94
VNN2	7.2573	8.96541e-78	SPP1	5.28144	3.53857e-65	C1orf21	7.30494	2.05876e-109	HGF	9.5028	2.27752e-179		COTL1	-6.34291	4.95712e-28	RTP4	-3.68454	1.48684e-54	PLA2G2D	-6.47449	2.14511e-56	LCP1	-7.43304	6.41375e-90
SPP1	9.06679	8.1585e-72	RRM2	4.69669	9.79726e-62	RPH3A	7.36944	1.69761e-103	PRKCDBP	7.16874	1.46722e-172		PLEKHF2	-7.26651	7.1619e-28	PLEKHA1	-3.49108	2.32975e-54	FUT10	-5.05304	2.16569e-56	CD19	-7.18897	1.26612e-88
MUC1	4.12292	1.72967e-66	C14orf169	4.40851	4.05722e-61	CCND1	6.98702	1.11473e-100	RSAD2	8.61835	9.84805e-171		PLA2G2D	-6.15753	3.84471e-27	BLOC1S5	-3.84849	9.10509e-53	OSBPL3	-6.92236	2.16078e-54	KCNMA1	-6.84279	2.67519e-87
CCDC144CP	8.67887	1.32175e-63	C3orf70	5.50263	1.61474e-60	BMP4	7.17815	2.10478e-98	KCNS3	8.16956	6.19887e-161		TATDN1	-6.60482	5.3924e-26	LPAR2	-3.35782	4.74866e-52	COTL1	-6.18719	1.88927e-52	LAPTM5	-7.27996	2.95017e-85
GBP2	7.59051	2.23963e-62	EIF1AY	5.3657	8.22488e-60	MTRNR2L1	6.90237	1.15058e-96	TSPAN7	7.48377	8.51161e-160		HDHD2	-7.08842	7.16894e-26	GMPR	-4.50686	6.75201e-50	FGL2	-5.58562	6.71886e-52	BMS1P20	-6.79498	4.58851e-84
DAB2	6.53766	1.0859e-58	PRKCB	5.64453	1.77501e-59	KIT	7.40421	2.74231e-94	MTRNR2L1	7.78542	2.12627e-157		HLA-DPA1	-6.25867	8.90644e-26	BUD13	-3.91561	2.96563e-49	CD19	-6.09012	8.20912e-51	COTL1	-6.66665	2.54897e-79
HGF	8.05607	2.31945e-55	CFB	5.29979	5.55014e-59	CTSW	8.93992	6.77304e-94	KIT	8.40604	1.32065e-153		FAM21C	-6.64544	1.33658e-25	MTMR8	-2.73738	1.04897e-46	PRSS21	-6.47434	1.70927e-47	PLA2G2D	-6.60196	7.07468e-79
USP32P1	7.68349	3.10391e-54	NUP62CL	4.65767	1.73292e-54	TXLNGY	7.45423	3.89407e-90	BCHE	6.82637	1.80826e-151		MAPK13	-6.93636	1.85254e-25	CLP1	-3.61659	6.7111e-46	CD81	-5.04897	4.81922e-47	FGL2	-5.50808	2.02372e-69
CFB	8.3498	9.83584e-54	SELL	4.27605	2.06328e-54	SV2C	6.35455	5.40609e-90	DDX3Y	8.51179	3.70563e-148		CISH	-6.61387	4.34348e-25	LYSMD2	-3.94056	4.74503e-45	MGLL	-6.32413	2.13971e-46	HLA-DQA1	-5.87617	5.68386e-66
ZNF782	4.43677	2.20302e-53	AREG	5.30818	2.09041e-54	DDX3Y	7.41891	7.15383e-89	NOL4	6.71979	2.19145e-145		PPP2R3C	-6.79667	7.64598e-25	DAPK1	-4.19128	1.3762e-44	PASK	-5.21103	1.08919e-44	GSTT1	-4.47453	8.55343e-64
MAGI2	6.67636	3.27166e-52	CXCR3	3.7908	8.05075e-54	TRABD2A	6.61549	1.53965e-87	GBP2	7.73329	1.31616e-143		TMEM131	-6.29	1.20537e-24	GPR15	-3.05247	3.66621e-44	GSTT1	-4.39829	1.2421e-44	PASK	-5.1351	4.9135e-60
HBD	7.05298	1.78727e-50	HK2	3.88072	6.58983e-53	PHACTR3	5.46175	2.4816e-80	TRIM22	6.87549	1.97454e-135		CSF2RB	-6.36949	1.51974e-24	FOLR2	-2.57493	1.08169e-43	CD82	-5.30355	2.54364e-44	HLA-DQA2	-5.02451	5.80277e-58
LINC00925	5.9451	2.45034e-50	ZNF562	4.06484	1.37127e-50	ETV1	6.18953	1.06667e-79	DKK1	9.48484	4.47565e-135		ETFDH	-6.66307	1.78695e-24	ZNF681	-2.44996	4.62778e-42	TSPAN33	-5.26028	2.6522e-43	S100Z	-3.77432	6.23581e-58
VNN1	3.51679	2.71255e-50	PUSL1	4.44514	9.81531e-50	MYO1E	4.82814	1.38327e-78	C4B_2	8.53377	5.79889e-135		ABHD2	-6.48192	2.12242e-24	NFS1	-3.95062	8.61332e-42	S100Z	-3.90699	7.5617e-43	GPR15	-4.16471	3.39309e-57
ROR2	5.84476	3.80591e-50	MIAT	4.16045	1.32189e-49	CA8	4.47654	1.38327e-78	GEM	7.29026	6.24199e-134		NUBP2	-6.51554	2.3486e-24	GSTT1	-2.94954	1.0065e-40	C12orf75	-5.33831	7.69922e-41	C12orf75	-5.41509	4.50693e-57
P3H2	3.73204	1.73672e-46	PHACTR1	4.55712	3.55938e-48	FRZB	8.00649	3.23267e-77	PLOD2	6.14998	2.68509e-133		HLA-DQA1	-5.77037	4.00685e-24	ARHGEF40	-3.28838	6.30963e-40	GPR15	-3.99247	1.16271e-38	MAP4K4	-5.36945	2.25278e-56
MOCOS	4.86105	3.30898e-46	STK26	4.13632	6.05992e-48	NCAM1	6.35334	2.32161e-75	SPAG6	6.33565	5.65876e-133		TIMP2	-5.86032	4.49691e-24	FZD2	-2.53324	6.31652e-40	TRIB3	-5.37111	2.15196e-38	CST6	-4.74803	3.09287e-55
KIT	6.69414	1.15829e-43	TESC	3.85065	6.94955e-48	SLC8A1	5.9901	3.45467e-75	ATP10B	6.97976	5.88281e-132		CD99	-6.0828	5.06606e-24	WWTR1	-2.47811	2.80215e-39	GPT2	-4.58855	2.35862e-38	FAS	-5.51693	4.21041e-54
ELOVL7	5.73169	1.28885e-43	SHMT1	3.51868	1.56786e-46	EIF1AY	7.30356	1.5996e-72	HBD	7.59294	5.63203e-130		SUGP1	-6.18601	6.00017e-24	RBP1	-3.73939	3.10456e-38	CHAC1	-5.84056	8.5195e-38	TSPAN33	-4.95087	4.45923e-54
WFDC2	5.55734	6.73739e-43	DKK1	5.04427	3.71426e-46	PDLIM3	6.00086	4.28215e-72	FRZB	9.14528	9.26161e-129		CD82	-5.5197	6.80873e-24	ULK4	-2.92951	5.98604e-38	CRIP1	-5.5606	9.66214e-38	HLA-DQB1	-5.45705	7.18562e-54
ARHGAP10	5.38248	9.61093e-43	SLC2A3	3.47636	7.72256e-45	SMAD1	6.33822	7.82524e-71	VEPH1	6.16831	3.50347e-128		PRSS21	-6.33535	7.26818e-24	CYP4F35P	-3.81101	1.05073e-37	HLA-DRB1	-5.38586	3.10031e-37	DGCR14	-3.9668	8.96877e-53
LOC100506422	6.64226	6.15535e-41	ASB1	3.97846	1.27313e-44	CNTN1	5.88337	1.26023e-70	MT1M	5.71345	4.21796e-125		CLIC3	-5.67969	7.99053e-24	COA7	-3.01878	1.42731e-37	LPAR2	-3.8532	3.3904e-36	CLIC3	-5.05354	9.99088e-53
RND3	6.57312	7.71458e-41	HOMER2	4.48286	1.97834e-44	PRR15	6.18574	3.88878e-70	SHISA2	7.02153	1.94398e-124		DENND6B	-6.40082	1.26176e-23	PTGS2	-3.8997	2.08801e-37	HLA-DRB6	-3.96013	1.81879e-35	SYK	-5.32188	4.26972e-52
EFEMP1	6.163	1.32211e-40	CDC20	3.41928	2.65881e-44	ROR2	5.25174	2.73544e-69	GUCY1A3	6.00828	1.06257e-123		SLC15A2	-6.15119	2.56722e-23	PDP2	-2.62902	7.04538e-37	CCRL2	-4.34735	7.40034e-35	HLA-DRB6	-4.03639	7.38461e-51
DNAJB5	2.99034	1.21004e-38	TAMM41	4.22465	3.95531e-44	LINC00525	7.17806	7.64416e-68	RPS4Y1	7.6277	2.51645e-121		DSCR3	-6.52886	2.69735e-23	SRR	-2.95765	1.61829e-35	CLIC3	-4.71452	8.67029e-35	FAM212A	-3.24655	4.10119e-48
EDNRB	6.26883	1.60502e-38	METAP1	4.56823	4.30889e-44	ESRRG	5.68611	1.54816e-66	BMP4	7.03653	3.55925e-119		TNFRSF13B	-5.33791	2.79039e-23	DPEP3	-2.34201	1.61829e-35	CPTP	-4.85282	1.20116e-34	FUT10	-3.60099	2.11733e-45
MLLT11	5.50115	2.98521e-38	LINC00525	4.61636	4.47794e-43	GEM	5.75028	3.43724e-66	CHSY3	5.99829	1.00808e-118		PLEK	-6.08925	3.65937e-23	KCTD10	-3.085	7.18438e-35	TRIM55	-5.36957	1.8624e-34	DNAH8	-4.25403	1.54985e-43
UACA	2.84276	3.72784e-38	HRASLS2	3.23317	1.56967e-42	ADAM9	6.14892	4.87349e-66	DAB2	6.31835	5.70964e-118		PASK	-5.2697	4.22912e-23	PRKCZ	-2.83113	9.81928e-35	LOC100294145	-4.55585	1.28597e-33	TRIO	-4.75633	4.86287e-43
CPVL	4.86541	4.95225e-38	AVPI1	3.90132	5.69441e-42	GBA3	6.95829	3.15766e-64	ELOVL7	6.30835	3.44693e-116		RHBDF2	-6.41394	4.75853e-23	OSCP1	-2.39879	2.42738e-34	PTPN22	-5.22676	1.70635e-33	SWAP70	-3.76776	2.18874e-42
FOXP2	5.73456	5.30919e-38	TMLHE	4.3697	9.76301e-42	C11orf74	4.97934	7.97697e-64	MT1L	5.66105	3.89878e-116		COG6	-6.62022	5.51855e-23	GEMIN5	-3.15461	3.78535e-34	KLF8	-4.07114	2.69408e-33	NLRP7	-4.59327	3.95029e-42
C1QTNF3-AMACR	4.35211	1.2812e-37	CENPV	3.26206	1.20849e-41	EDNRB	6.03789	4.42766e-63	SYT1	6.04067	9.47684e-116		C18orf8	-6.65908	7.52887e-23	ZNF559	-2.96443	4.09163e-34	FAM212A	-3.20104	4.18464e-33	ELFN1-AS1	-3.81098	5.50481e-42
CCDC144A	6.4651	7.08007e-37	HYLS1	3.63679	1.97493e-41	TSPAN7	5.34267	6.59556e-63	PTPRZ1	5.89598	5.55041e-115		TMBIM1	-6.285	7.57917e-23	CCNJ	-2.18535	7.10055e-34	TFDP1	-4.51094	4.38566e-33	TMEM54	-4.0995	1.25151e-41
HOXA5	2.86786	1.03926e-36	DNASE2	4.30756	6.25332e-41	TUSC1	5.21488	2.53615e-62	CYP2J2	6.27821	4.21514e-114		METTL8	-6.13857	1.57417e-22	PRKAB2	-2.42916	3.1263e-33	ITFG3	-4.19539	6.66719e-33	FOLR2	-2.95614	2.06224e-41
DKK1	7.46234	1.93633e-36	DCC	4.44865	6.60795e-41	CD4	3.77921	8.05257e-62	IFI27	6.59486	1.12757e-113		NMI	-6.08899	1.7551e-22	PRKCA	-2.97287	9.72483e-33	DHRSX	-4.96067	1.37632e-32	CCRL2	-3.95097	6.31001e-41
C1QB	2.84194	2.86925e-36	ZYX	3.54804	2.46333e-40	PARD3	5.41776	9.94051e-62	EFEMP1	6.91774	2.30083e-113		ARMC8	-6.55984	3.21901e-22	BBS2	-2.85287	4.91777e-32	UNC13D	-4.50621	1.43225e-32	HLA-DQB2	-3.4692	2.0344e-40
GNB3	4.15908	1.11825e-35	THG1L	4.11604	3.165e-40	NLGN4X	5.25296	1.81835e-61	IFIT3	6.34186	4.52661e-113		PHLPP2	-5.52531	3.26643e-22	ZBTB9	-2.32565	9.1839e-32	RNASE6	-4.72349	1.72006e-32	MTMR8	-2.94551	3.57557e-40
TMEM254-AS1	4.67435	1.21806e-35	EPHX2	4.46571	3.4328e-40	RPS4Y1	6.10349	2.41628e-61	SH3BGRL2	6.33736	8.10087e-112		TSPAN33	-5.26355	3.41046e-22	PDLIM2	-2.07152	1.9915e-31	HLA-DMA	-5.19552	2.06575e-32	VWA5A	-4.78388	6.15975e-39
FRZB	7.27658	1.40781e-35	AGO4	3.14095	5.50281e-40	MFAP3L	5.60623	1.5959e-58	LINC00925	5.98339	2.12432e-109		GSTT1	-4.36924	3.57719e-22	FAM110B	-2.08932	2.27882e-31	AP1G2	-5.15785	3.28437e-32	LIMS2	-3.72069	7.7722e-39
TMEM176B	3.90409	4.65464e-35	HDHD1	3.95552	5.50281e-40	SPACA3	3.5653	4.73255e-57	CNTN5	6.26579	2.46715e-109		TTC33	-5.76805	4.88407e-22	SDK2	-2.18712	2.29274e-31	BUD13	-4.18382	3.81914e-32	ZBTB9	-3.07106	7.92962e-39
SLC40A1	5.6999	4.97946e-35	USP32P1	3.94426	5.62543e-40	MGAT4C	5.15697	2.51666e-56	CNTN1	6.51392	5.53486e-109		ZNF600	-5.84139	6.15843e-22	SRXN1	-2.74203	3.99922e-31	FAM53C	-4.78704	5.41781e-32	CNKSR1	-4.06544	9.99425e-38
ETV1	5.4094	6.7235e-35	TXLNGY	4.0237	8.42508e-40	RPS6KA3	6.01576	2.0631e-55	DUSP4	5.68889	5.868e-109		PPFIBP2	-5.56289	6.68669e-22	CST6	-2.93021	4.06988e-30	S1PR4	-4.52752	3.07665e-31	NUDT7	-2.98646	2.01169e-36
HSPA2	2.81648	1.40772e-34	GSTZ1	3.3767	8.52207e-39	C3orf70	6.48368	6.12952e-55	CDH17	5.84973	2.01178e-108		CYFIP2	-6.20043	7.93382e-22	NAGPA	-2.76643	6.76438e-30	SFT2D2	-4.54613	3.72841e-31	MS4A1	-4.44014	7.11916e-36
TMSB15A	2.75815	8.51201e-34	CCND2	4.12954	2.77011e-38	SLC40A1	5.28181	1.11753e-52	NDNF	6.7704	3.03693e-108		ZSCAN26	-5.72634	8.89385e-22	SLFN12L	-2.00791	1.84792e-29	ZNF559	-3.87018	4.14998e-31	ABCG2	-4.60688	1.21019e-35
MYBL1	4.87046	1.63004e-33	C4B_2	4.14159	3.44786e-38	ADGRL2	3.31568	7.87384e-52	RGL1	5.58053	4.37442e-108		C19orf38	-5.65487	9.82186e-22	KLHDC9	-2.29514	4.73491e-29	ELFN1-AS1	-3.85824	6.86337e-31	EBF1	-3.08329	1.8867e-35
TBC1D2B	5.45229	2.83233e-32	RUNX2	3.7149	1.26222e-37	CXXC4	4.64656	8.79173e-51	PARD3	6.3537	6.95766e-107		KCNMA1	-5.14228	1.32271e-21	OXCT2	-2.23258	5.75432e-29	CLP1	-3.98781	6.95842e-31	FZD2	-2.75098	2.23449e-35
RBMS2	3.25967	7.94318e-32	SLC2A1	3.11408	2.09772e-37	PRDM5	5.56825	9.09147e-51	MGAT4C	6.28669	2.40841e-105		ERAL1	-6.56203	1.55587e-21	ZNF799	-2.44751	5.75432e-29	TRIT1	-4.23796	8.632e-31	TNFRSF13C	-3.86082	2.28215e-35
DCC	6.62123	2.80132e-31	INTS5	3.72366	6.40319e-37	AJAP1	4.61053	1.83187e-49	BTBD3	7.23359	4.75239e-105		HACL1	-6.32942	1.71171e-21	B3GLCT	-2.87176	6.34721e-29	PGLYRP2	-4.62378	8.8233e-31	LRP5	-3.23695	2.81434e-35
CTNND1	3.4681	2.80596e-31	RTN4IP1	3.13642	7.04538e-37	GAS2	5.3167	1.13761e-48	MYO1B	5.69659	2.13319e-104		ABCF3	-6.40872	2.0792e-21	TMEM125	-2.54703	1.09896e-28	ZNF174	-4.13224	1.03123e-30	HOXB7	-3.4643	3.95524e-35
LRP6	4.54202	6.04172e-31	ZC3HC1	3.74811	9.55077e-37	HCP5	6.47874	2.99731e-48	NCAM1	6.62866	1.06467e-103		APOL3	-5.7153	2.16614e-21	TP73-AS1	-2.21219	8.21844e-28	RTP4	-3.67186	1.46883e-30	BASP1	-3.40223	1.95298e-34
CD163L1	4.77642	4.53564e-30	LRP5L	3.09783	1.46208e-36	AFF2	3.18361	5.25841e-48	FOXP2	6.38138	1.36267e-103		SLC10A3	-5.96042	2.29893e-21	TRIB3	-3.33066	8.35381e-28	KCTD10	-3.9002	2.13916e-30	DPEP3	-2.7045	2.63672e-34
DNAJC5	5.74074	1.69673e-29	CLIP4	2.92044	1.53826e-36	LAPTM4B	5.94855	6.54687e-48	FMN1	6.62918	1.74704e-102		C9orf142	-5.73141	2.75351e-21	BYSL	-2.38534	4.94559e-27	TAF1B	-4.64541	3.48079e-30	ZNF681	-2.50562	1.63912e-33
PPP1R17	2.75372	5.93986e-29	DCAF4	3.4015	1.54421e-36	CAV2	5.75451	5.0187e-47	MC4R	7.48619	1.64269e-100		S100Z	-3.92028	3.09855e-21	PCTP	-2.43964	1.13433e-26	NLRP7	-4.51668	5.53531e-30	IQCG	-4.04693	1.75348e-33
USP32P2	5.95587	7.56356e-29	PLK2	3.86462	1.9814e-36	CPNE8	4.78747	1.97574e-43	CD274	6.10204	2.11385e-100		ZNF12	-5.13096	3.2004e-21	HCG17	-2.0524	2.19654e-26	EML2-AS1	-4.85536	6.83668e-30	ARMC2	-3.86374	5.96293e-33
IL13RA1	4.8844	1.40151e-28	HMGB3	3.54298	2.11355e-36	SCUBE1	3.07069	2.66793e-43	RND3	6.83356	6.21962e-99		FBXO3	-6.20271	4.54018e-21	KGFLP1	-2.97379	2.5815e-26	CCNG2	-4.46299	1.01605e-29	SYNGR1	-4.40265	5.96493e-33
ANKRD33B	4.64488	1.40151e-28	TOP3B	3.31847	2.23787e-36	PHACTR1	5.34454	3.05353e-43	EPHA6	5.22658	4.26494e-98		C12orf75	-5.30925	6.97083e-21	PIGV	-2.32514	2.83865e-26	ENTPD6	-4.96719	2.51833e-29	ITPRIPL2	-2.93144	7.31316e-33
HCP5	6.75455	1.42874e-28	NDC1	3.78283	3.00032e-36	PKP4	4.03537	1.69451e-42	CLGN	5.96903	9.4943e-98		MYC	-6.00655	8.72922e-21	ZNF805	-2.87932	2.8865e-26	JMJD7	-4.19488	6.34721e-29	OSCP1	-2.70059	9.33404e-33
CAV2	5.98021	1.63316e-28	PPAPDC2	3.14368	4.43707e-36	TAF1A	3.91401	4.44665e-42	POPDC3	5.10709	1.28556e-97		TLR1	-6.11353	8.966e-21	TUBB2B	-2.25887	6.38751e-26	ULK4	-3.49456	1.71077e-28	CRB3	-3.94973	1.50157e-32
MGST1	4.7478	2.19189e-28	TBL1X	3.79292	8.89512e-36	TGFA	3.0495	9.18592e-42	GOLGA8S	5.21251	2.51881e-97		RCE1	-6.03244	1.12513e-20	SNX15	-1.84696	1.44976e-25	CIDEB	-3.28649	1.74127e-28	IKBKE	-3.57541	2.21721e-32
FERMT2	4.96871	9.92276e-28	STRIP1	3.38126	1.52864e-35	DNAJC5	5.06987	2.47883e-41	HOMER2	7.22849	1.70186e-96		RMND5B	-5.90743	1.17117e-20	SMAGP	-2.71818	3.17122e-25	ZSCAN2	-3.77526	1.95901e-28	CNTROB	-2.68477	2.52609e-32
AREG	6.52056	1.0805e-27	ALS2	3.2969	1.53501e-35	FAM19A5	4.4602	5.67228e-41	PLK2	6.79577	4.86896e-94		DHX8	-5.35751	1.71822e-20	GPT2	-2.66277	3.57494e-25	OGFOD2	-4.80479	2.12765e-28	KLF8	-3.19971	3.97803e-31
NFIA	4.68027	1.17747e-27	KLHL21	3.36915	1.73875e-35	PRKCB	5.90274	8.20009e-41	SCN9A	6.06147	5.78795e-94		SUSD3	-6.06723	2.37627e-20	VAPB	-3.03935	3.76459e-25	CD44	-4.77143	3.00333e-28	ZNF691	-3.4615	4.81601e-31
B3GALNT1	2.44873	2.61051e-27	CHFR	3.28427	2.39714e-35	SMAD1-AS1	3.81491	8.81103e-41	IL13RA1	5.93551	7.63173e-93		FAS	-5.47123	2.72917e-20	GEMIN4	-2.29336	4.33595e-25	NCAPG2	-3.69605	5.14755e-28	TLR10	-3.72231	8.88902e-31
GOLGA8S	3.99912	6.65925e-27	INTS2	3.14146	3.48453e-35	DKK1	5.88116	1.13393e-40	SLC40A1	6.22787	1.41352e-92		MORC3	-6.05718	2.86657e-20	AKAP2	-2.73503	5.20285e-25	FOLR2	-2.88031	5.15929e-28	CIDEB	-2.86427	9.79954e-31
SULF1	2.40272	1.03538e-26	PARP8	3.97584	4.68848e-35	CALCRL	3.90629	1.5819e-40	C4B	6.02095	3.49397e-92		GPT2	-4.69872	3.28199e-20	CNTROB	-1.94023	1.36518e-24	DHRS11	-4.30433	8.79957e-28	PHLPP2	-3.76892	1.68413e-30
MARS2	3.17655	1.07142e-26	LSS	3.18242	8.67075e-35	MAGED4B	2.9627	1.80574e-40	EIF1AY	7.27616	6.98666e-92		C11orf68	-5.95393	3.65094e-20	MTM1	-3.05049	1.58929e-24	ZBTB9	-3.06569	2.11071e-27	CPTP	-3.74903	2.06504e-30
STXBP6	5.57816	2.19387e-26	BAP1	3.5285	3.47751e-34	MYO5B	3.82811	7.55227e-40	KLRF1	5.17473	9.32858e-92		SLAMF6	-6.15511	3.71952e-20	NFATC1	-2.54635	1.59103e-24	INPP5D	-4.19609	2.37348e-27	LOC403323	-3.71997	2.11508e-30
GOLM1	5.57857	4.95807e-26	NUP88	3.9191	3.7063e-34	USP9Y	3.35907	8.59241e-40	FAM46A	6.12844	1.5249e-91		C21orf91	-5.9742	3.9179e-20	ZNF670	-1.74813	2.04983e-24	F12	-3.9746	2.81989e-27	RFTN1	-2.59143	2.54834e-30
PKP2	3.28152	8.03883e-26	MRS2P2	3.53199	3.7063e-34	COQ2	4.68452	6.21041e-39	ELOVL4	6.26979	6.30952e-91		GCHFR	-5.79348	3.97224e-20	ZMAT1	-3.14295	2.26738e-24	CD58	-4.61452	3.35389e-27	PRKAB2	-2.67086	2.74825e-30
SCN9A	4.69642	1.45398e-25	GPR183	3.45264	4.11684e-34	KDM5D	4.56487	8.0604e-39	PHLDA2	5.61836	7.24696e-91		MAP4K4	-5.07902	5.51961e-20	ZNF558	-2.16429	3.02796e-24	LIMS2	-3.64434	3.56516e-27	ZSCAN12	-2.75163	3.18927e-30
CXXC4	4.32819	1.98851e-25	POLR2M	3.59287	9.50831e-34	ALKBH1	4.58345	1.17329e-38	PTPRG	5.69794	1.02997e-90		COQ6	-5.93125	6.87322e-20	SLC37A4	-2.95283	4.77658e-24	SGCB	-4.52728	3.56516e-27	MTMR9LP	-3.28085	4.58117e-30
USP31	2.80733	4.88655e-25	ZNF654	3.56726	1.09802e-33	PRKG1	3.95617	2.39213e-38	TRABD2A	5.98996	2.32238e-90		RORA	-5.85741	6.87322e-20	SLC15A4	-2.41507	6.33182e-24	TRIM47	-4.32933	4.24384e-27	ANO9	-2.63103	5.47099e-30
TMLHE	5.62314	6.67757e-25	ANKRD53	2.98298	1.21624e-33	SH3BGRL2	4.16818	2.7235e-38	ADAD2	4.60668	1.20683e-89		CST6	-4.64245	8.47428e-20	KDF1	-1.79051	6.42073e-24	RMND1	-3.9355	7.29363e-27	RGS13	-3.47336	5.64857e-30
HMGN5	4.54548	9.53442e-25	ZNF415	3.02505	1.33994e-33	UCHL1	5.6554	3.39554e-38	MX2	5.29354	1.76441e-89		COL4A4	-5.51998	8.57457e-20	NUDT7	-1.98715	6.69327e-24	MYBBP1A	-3.89831	9.16864e-27	VPREB3	-4.29335	5.64857e-30
NEB	6.13131	1.0649e-24	ZNF639	3.83121	1.35293e-33	RASAL2	2.82908	6.84841e-38	ADGRB3	4.75709	1.77724e-89		SLC22A17	-5.42658	1.149e-19	P2RY6	-2.89484	7.58369e-24	PPAP2C	-4.08584	9.18098e-27	SCARB1	-3.28388	3.12674e-29
PRDM5	5.09818	4.49691e-24	HCP5	4.26632	1.83406e-33	PTCD2	3.27513	2.7448e-37	IFIT1	4.98183	7.68985e-89		GMPS	-6.09571	1.16007e-19	WHAMMP1	-2.35141	1.43556e-23	PLEKHM1P	-3.44901	9.58688e-27	FAM110B	-2.35462	4.07275e-29
BTBD3	5.2487	4.93135e-24	HLA-DRA	4.09817	2.0366e-33	RBFOX2	4.73201	2.88886e-37	UGT3A2	7.22215	1.69327e-88		XIST	-4.05446	1.23026e-19	CAB39L	-1.87791	1.86399e-23	AREL1	-4.1539	9.8906e-27	PPP1R14A	-3.64568	9.6613e-29
ID3	4.85105	7.53841e-24	METTL13	3.59354	2.42254e-33	RNF148	4.03598	9.73198e-37	SLC8A1	5.73741	7.05392e-88		OSBPL10	-5.68665	1.36392e-19	ZNF101	-2.49382	2.26039e-23	ABHD4	-4.37614	1.12715e-26	CD52	-3.82725	4.91084e-28
2019-03-03	2.9499	1.16086e-23	LRRC28	3.61042	2.61148e-33	SOCS3	5.45581	1.11176e-36	ID3	6.08146	2.85887e-86		UNC13D	-4.97376	1.92719e-19	ZBTB48	-2.57741	2.55179e-23	OSCP1	-2.97145	1.32602e-26	DVL1	-2.84351	6.809e-28
SMAD1	4.85102	1.46243e-23	CKB	3.24325	3.45393e-33	CEP78	3.31956	3.45155e-36	ANKRD20A3	4.98902	1.93934e-85		P2RY8	-5.79399	2.10384e-19	SHPK	-2.09569	2.71218e-23	FECH	-4.33961	1.40473e-26	NUAK2	-3.54388	1.1795e-27
MTERF1	3.32073	1.60982e-23	CTH	3.19401	3.81915e-33	TCEAL2	3.26293	8.03705e-36	KDM5D	6.01312	1.98744e-85		ABHD13	-5.59465	2.61298e-19	TIGIT	-1.95709	2.93112e-23	DNAH8	-3.77093	1.95566e-26	SLFN12L	-2.26829	1.40581e-27
WNT5A	5.04097	4.80272e-23	LGALS8	3.69186	5.20774e-33	TSPYL5	2.63744	1.20844e-35	PIEZO2	4.75034	1.03697e-83		CCRL2	-4.5987	2.64841e-19	MORN4	-1.84717	3.49748e-23	CNKSR1	-3.94155	3.18926e-26	ROGDI	-2.98769	1.4652e-27
RAB33A	3.29557	8.50592e-23	ULK1	3.24509	5.45653e-33	SPG20	5.23325	2.72082e-35	CTSW	7.36933	4.30443e-83		STK25	-5.89471	2.7252e-19	GCNT2	-1.68671	5.282e-23	ANKRD16	-4.11421	1.47163e-25	TFDP1	-3.38963	1.92707e-27
PRKCB	5.95339	1.2664e-22	RITA1	3.53298	1.05347e-32	MC4R	4.98143	6.54652e-35	LOC643733	5.87777	1.61221e-82		ZFP64	-4.98338	2.95278e-19	NBEAL2	-2.11813	6.03891e-23	PPFIBP2	-4.07723	1.50591e-25	SNX8	-3.20188	3.31193e-27
NCAM1	4.61276	1.35805e-22	TK1	3.03688	1.09477e-32	SCN9A	4.14635	9.79895e-35	CCDC144CP	6.36511	3.87913e-82		VPS52	-5.35322	2.95481e-19	LOC100652758	-2.15314	6.49366e-23	MICAL1	-3.53826	1.80564e-25	SNX9	-3.56151	7.99432e-27
CCDC144B	5.34524	1.44911e-22	CNN3	3.79225	1.50943e-32	MTMR2	3.76603	1.38558e-34	CPNE8	5.76107	1.14409e-79		BLOC1S5	-4.42167	3.30607e-19	CYP4F29P	-3.01303	7.85031e-23	ARSK	-3.94052	2.16985e-25	ZSCAN26	-3.77399	1.28378e-26
CERS6	3.45944	1.47612e-22	CAV2	3.86168	1.61403e-32	CEACAM21	4.30706	1.39314e-34	WNT5A	6.24239	2.35675e-79		AQP3	-5.60585	3.8495e-19	WNT6	-1.67103	8.0281e-23	CYFIP2	-4.64093	2.57848e-25	ZNF585B	-2.44954	1.47206e-26
COLCA2	3.23042	1.88487e-22	ADORA2A	3.45178	1.88602e-32	TAMM41	4.61216	1.69038e-34	SLC35G2	4.95865	7.12931e-79		PGLYRP2	-5.1708	3.92014e-19	TNNI2	-1.77585	8.0281e-23	FZD2	-2.77428	2.64236e-25	ADTRP	-3.38168	1.61131e-26
PEX6	2.76831	2.91628e-22	CENPBD1P1	3.30465	1.90314e-32	PLA2G4A	3.53497	2.61404e-34	ETV3	5.25855	2.34123e-78		IPO8	-5.51405	3.97974e-19	CD82	-2.73374	1.17549e-22	SYK	-4.10932	3.30633e-25	LAMA5	-3.39108	2.02061e-26
CCND2	5.44812	3.28153e-22	CDK10	3.47436	1.95004e-32	GAREM	2.56993	5.16502e-34	STEAP1	4.53188	3.11593e-78		VAMP7	-6.2396	4.09672e-19	TMEM168	-2.88263	1.61894e-22	BNIP3	-4.5037	3.56553e-25	TNNI2	-2.26867	3.59223e-26
MUC20	4.23411	3.29799e-22	ZNF844	3.35834	2.17858e-32	TTTY15	4.16036	6.31647e-34	TXLNGY	6.15585	4.46109e-78		RPA1	-6.21127	4.18196e-19	CBX3P2	-1.73818	1.89538e-22	VWA5A	-4.40545	3.57104e-25	PDLIM2	-2.15795	7.2025e-26
EPHX2	5.63024	3.52977e-22	NUP85	3.51327	2.19892e-32	FMN1	4.29199	6.79369e-34	GPM6A	4.53381	1.46651e-77		ZFP62	-5.30254	4.47969e-19	DISP1	-1.77577	2.05902e-22	ZNF101	-3.5768	4.14605e-25	SUV39H1	-2.54866	1.56749e-25
EIF1AY	5.33523	8.34687e-22	NETO2	3.19975	2.33714e-32	MAGI3	4.52482	7.07442e-34	TTC4	6.60006	1.77149e-77		SPPL3	-5.61144	4.57512e-19	GUSBP9	-2.21843	2.33841e-22	RAP2A	-3.34572	4.9344e-25	CFD	-3.02705	2.26261e-25
ASB1	4.50296	9.24391e-22	FBXO30	3.2187	2.62004e-32	RAPGEF5	3.94938	7.68869e-34	PRKG1	5.00706	2.54278e-77		SHKBP1	-5.83481	4.87794e-19	KRT18	-2.7074	2.36566e-22	SHPK	-3.08734	5.26464e-25	NFATC1	-2.88536	7.75041e-25
CATSPERG	2.34602	1.55587e-21	PER1	3.65353	5.24791e-32	SYNM	3.27335	1.33297e-33	MAGI2	5.37522	4.14641e-76		NSMAF	-5.41705	4.87794e-19	ZNF100	-1.95662	5.67826e-22	RFX5	-4.12324	5.44783e-25	EXOC3L4	-2.61899	8.19963e-25
CTNNA3	3.85387	2.53569e-21	SMARCAL1	3.43994	8.01016e-32	RASSF7	4.6083	2.30383e-33	SHROOM3	4.37272	3.72271e-75		CSNK1E	-5.45577	5.58872e-19	ZSCAN12	-1.97905	8.2577e-22	AKAP17A	-4.51229	5.57168e-25	SPATA2L	-2.75923	1.50658e-24
LOC643733	4.43004	3.47719e-21	IFT46	3.52272	1.03574e-31	HGF	4.62775	3.48378e-33	C3orf70	6.68946	9.59878e-75		FBP1	-5.75414	6.01409e-19	AGMAT	-1.74375	1.70508e-21	NUDT7	-2.91046	6.70086e-25	LPAR2	-2.47381	1.51619e-24
SPECC1	4.78922	3.6398e-21	RPS4Y1	3.56037	1.06252e-31	CNN3	4.73092	4.22453e-33	ABCB1	4.86792	1.34484e-74		STARD4	-5.60707	6.70155e-19	FGD2	-2.69454	1.95864e-21	SNX8	-3.64802	7.97627e-25	DQX1	-2.83563	2.17024e-24
AJAP1	3.96321	3.97629e-21	DLAT	3.555	1.43267e-31	DOCK7	4.37871	2.37591e-32	IFI44	4.89813	1.73205e-74		HLA-DRB1	-5.2742	8.39057e-19	ZNF432	-2.18895	2.24494e-21	CCDC151	-3.76968	8.22576e-25	CCNJ	-2.06682	2.70956e-24
TRMT5	3.65834	6.49763e-21	DDHD2	3.87767	1.9915e-31	TJP1	4.21636	4.38859e-32	TSPAN6	4.80027	2.00838e-74		HUS1	-5.55465	8.98666e-19	LINC00944	-1.78524	3.59835e-21	SWAP70	-3.25384	1.13007e-24	SLC27A5	-2.80112	3.59726e-24
ACER2	2.3973	6.71629e-21	TMEM177	3.08104	2.74783e-31	NIPAL4	2.76579	6.60984e-32	CDR1	5.05614	8.78813e-74		ITGB7	-5.66989	8.98666e-19	GALNT7	-2.38535	3.69165e-21	HIF1A	-4.35953	1.21808e-24	REEP6	-2.62472	4.10267e-24
NUDT12	3.78717	1.04135e-20	SVIL-AS1	3.52001	3.10031e-31	ZNF658	2.69892	8.58911e-32	CTGF	6.94352	1.45044e-73		GSE1	-5.42184	1.13722e-18	RFTN1	-1.77525	5.04736e-21	APOOL	-4.20827	1.423e-24	CHEK2	-3.1223	5.82564e-24
C3orf58	4.70035	1.7209e-20	NR4A3	3.21091	3.74174e-31	COL24A1	4.18528	1.20322e-30	NLGN4X	5.11458	4.09382e-73		PAPD5	-5.21011	1.35678e-18	TFCP2	-2.44141	1.27653e-20	GPN2	-4.30285	1.44752e-24	KDF1	-2.09552	8.91112e-24
GPX3	3.73594	2.33839e-20	NRF1	3.19311	4.98915e-31	TMEM173	4.78825	3.54426e-30	EPHX2	6.65264	5.31734e-73		ERLIN2	-5.70916	1.52358e-18	FGL2	-2.50431	1.57111e-20	MBD3	-3.50243	1.46209e-24	IRAK2	-2.49848	1.29125e-23
UGT3A2	5.20632	2.67193e-20	LOC730101	3.35834	8.36266e-31	EPCAM	4.62359	3.94481e-30	NRG3	4.81534	6.14908e-73		GALK1	-5.8243	1.70853e-18	USP5	-2.31567	1.95502e-20	TUBB2B	-3.09081	1.51099e-24	FAM118A	-3.55469	1.6863e-23
ATF3	4.95092	5.39017e-20	ZNF268	3.26546	1.1261e-30	CBY1	3.58873	4.71946e-30	NEB	6.75348	6.85632e-73		PPP2R1B	-5.23513	1.75935e-18	GUSBP3	-2.75518	2.00805e-20	LOC100287015	-3.79269	2.10998e-24	ZFP64	-3.16934	2.44335e-23
MC4R	5.00921	5.76e-20	UGT3A2	3.86717	1.13038e-30	UBL4A	3.6738	6.72458e-30	SOCS3	6.77798	1.83728e-72		MYH9	-5.50217	2.13271e-18	CD200	-2.86488	3.53195e-20	EBF1	-3.0072	2.2443e-24	PLOD1	-3.59564	3.27722e-23
LOC100506124	2.05785	7.66269e-20	CCP110	3.47872	1.30256e-30	C10orf12	3.0821	7.5953e-30	DDX60L	4.47357	2.0048e-72		LOC374443	-5.65203	2.2334e-18	TNFSF12	-1.83291	5.9547e-20	ETAA1	-3.26332	2.50987e-24	MCAM	-2.60511	3.7725e-23
SPG20	5.29588	8.09467e-20	TRIM11	2.93431	1.8465e-30	WDR25	3.77395	7.99872e-30	MMRN1	4.33303	3.25876e-72		CIDEB	-3.84265	2.29595e-18	LIPT2	-2.15548	6.27961e-20	B3GLCT	-3.50808	3.32792e-24	PLEKHA1	-2.37084	1.10511e-22
ZNRF1	2.58607	8.38701e-20	TRAF3IP2	3.00529	2.02598e-30	PTGS2	4.19321	8.88712e-30	TPD52L1	4.31949	4.97235e-72		LPAR2	-3.87244	2.42158e-18	MANEAL	-2.18332	6.27961e-20	MTMR8	-2.61209	4.22336e-24	ZFAT	-2.95195	2.09878e-22
DSG2	2.83207	8.42338e-20	HMGCR	3.57363	3.29614e-30	CDR1	3.60809	9.28413e-30	TGFBI	4.17475	5.95446e-71		FBXW8	-5.43036	2.44742e-18	KLF8	-2.21496	7.95845e-20	NOD2	-3.55977	4.79351e-24	HLA-DRB5	-2.77892	2.20829e-22
ATP10B	3.98851	1.01606e-19	LRCH3	2.97236	3.67077e-30	ZNF595	2.7238	1.19938e-29	CFH	4.24494	3.18077e-70		FBXO8	-5.74572	2.56928e-18	RGS13	-2.45256	7.96276e-20	HOXB7	-3.33981	5.14291e-24	SHPK	-2.32295	2.36941e-22
CYP2J2	3.84207	1.17584e-19	RUNX1	3.75201	4.89326e-30	PLA2G10	2.33668	1.37913e-29	MGST1	5.03217	8.99198e-70		MINPP1	-5.11581	2.66819e-18	ITFG3	-2.28874	1.11555e-19	MOGS	-3.93605	5.24059e-24	ZNF501	-2.06417	4.60653e-22
LIG3	3.42645	1.4363e-19	PTPRK	3.49431	6.54694e-30	UGT3A2	4.70923	1.55988e-29	HCP5	6.81057	2.52846e-69		MAP2K4	-5.6253	3.16563e-18	TMCC3	-2.42633	1.11555e-19	HLA-DQA2	-3.52359	5.47371e-24	FCER2	-2.99195	2.04314e-21
MYO1B	3.60575	2.10896e-19	SLC5A6	3.34869	6.74241e-30	LOC101927151	3.32035	2.16971e-29	CXorf57	4.1813	3.32327e-69		MPP5	-5.48542	3.20524e-18	TIRAP	-1.88801	1.36061e-19	SH2B1	-3.07232	6.36496e-24	ST3GAL1	-2.87023	2.05932e-21
CLGN	3.92683	2.26535e-19	GTF2IP1	2.94018	7.99226e-30	UXS1	4.17555	2.16971e-29	ESRRG	5.16511	3.85715e-69		MED28	-5.36102	3.75906e-18	KCNIP2	-1.51478	2.14142e-19	APOL3	-4.15147	6.37233e-24	COL9A2	-2.48027	2.22998e-21
SLC9A6	3.13981	3.02623e-19	DOCK7	3.40606	9.25944e-30	ZSCAN18	2.98442	2.31178e-29	APP	4.33423	4.38285e-69		DR1	-5.39039	3.90021e-18	SH2B1	-1.99227	2.47862e-19	MTMR9LP	-3.48677	6.53405e-24	HYAL2	-3.11242	2.50685e-21
RUNX1	5.15278	4.57512e-19	CENPN	2.99588	1.19699e-29	SYMPK	3.36556	4.19111e-29	SPR	5.1762	1.28908e-68		MFAP1	-5.2617	4.02216e-18	HIST3H2A	-1.80462	2.9059e-19	UBA7	-4.27521	7.92184e-24	STAT5B	-2.36501	2.80079e-21
UCHL1	5.40767	4.93098e-19	SETDB1	3.16876	1.37545e-29	AKAP7	3.39378	5.51111e-29	GLI3	4.48954	2.74746e-68		NFS1	-4.74207	4.66687e-18	TTC33	-2.78592	3.01692e-19	ZNF432	-3.16569	1.13187e-23	NLRC3	-2.01959	3.02442e-21
ZNF497	3.17344	5.58872e-19	CCDC51	3.23495	1.45331e-29	ZNF354A	3.16946	6.34721e-29	RNF148	4.89551	3.38435e-68		KAT7	-5.63389	7.49949e-18	ELMO2	-2.80914	3.32144e-19	MBIP	-3.96519	1.1788e-23	IQCK	-2.29462	3.46513e-21
FAM19A5	3.99131	8.95642e-19	DGKZ	2.88179	1.60084e-29	RUNX1	4.66022	1.11816e-28	MYH15	4.70382	5.36618e-68		INO80D	-5.25877	7.99502e-18	TMEM184A	-1.7253	3.41539e-19	LRP5	-3.08115	1.44394e-23	C1orf186	-3.21731	6.57609e-21
ARL6	4.24071	1.48309e-18	SERPINB8	2.51242	1.87744e-29	METAP1	4.6221	1.25188e-28	UTY	4.42993	8.72533e-68		TRMT2A	-5.03415	8.12671e-18	ZNF253	-1.74208	3.5243e-19	ZNF20	-3.43887	1.63042e-23	EPS8L2	-2.7754	1.18939e-20
TMEM173	5.07658	1.6299e-18	ST3GAL2	2.62909	1.91249e-29	MOB3C	3.64029	2.49235e-28	LNP1	4.70626	1.17982e-67		CASP8	-5.38669	8.12671e-18	AMY2B	-2.31056	5.70686e-19	ST6GALNAC6	-3.6395	2.04166e-23	CCDC28B	-2.0831	1.34161e-20
SOCS3	5.15131	1.8315e-18	RPS6KA3	3.51723	2.67359e-29	WDR55	4.04267	3.33689e-28	TUSC1	4.84376	2.18892e-67		SPRYD7	-5.28411	8.23363e-18	ZNF585B	-1.7113	7.11904e-19	DPEP3	-2.62867	3.30155e-23	GCNT2	-1.84594	1.4824e-20
FAM133A	2.82516	2.18839e-18	ZNF581	3.14281	2.75439e-29	CD1D	4.74718	3.48172e-28	PRDM5	5.68751	2.53659e-67		OPN3	-5.37093	9.82626e-18	ANKRD44-IT1	-1.61061	8.37461e-19	SLC27A5	-3.33828	3.84181e-23	STPG1	-2.01329	2.3942e-20
SCN3A	2.84026	2.34831e-18	ASPSCR1	3.47844	3.0849e-29	PTP4A3	4.87513	3.98006e-28	CNN3	5.95167	9.18194e-67		ACD	-5.56123	1.00404e-17	MAPK14	-2.78102	1.19537e-18	RPP40	-3.54841	3.88562e-23	NOD2	-2.61958	6.22171e-20
MAP2K6	4.04751	3.91247e-18	DHRS12	3.05401	3.16193e-29	ASPSCR1	4.29144	4.147e-28	SPG20	6.30052	1.55994e-66		ZKSCAN1	-5.40008	1.03509e-17	SIMC1	-1.77158	1.19584e-18	ARL13B	-3.5178	4.10146e-23	LOC101928673	-2.52792	7.68505e-20
C3orf70	4.9333	5.10773e-18	NUDT14	3.11046	3.34956e-29	GCAT	2.99764	5.77793e-28	SLC6A9	5.55145	5.68386e-66		RNASE6	-4.74219	1.08135e-17	MED18	-2.0689	1.79886e-18	IKBKE	-3.5196	6.02355e-23	ZBTB48	-2.63891	7.97792e-20
MGST2	2.85177	1.15316e-17	FUT8-AS1	2.8273	4.08866e-29	ANKRD50	2.80376	6.55311e-28	RPH3A	5.22902	8.84515e-66		PLSCR1	-5.15577	1.25058e-17	LIN9	-1.97575	1.82111e-18	KLHL42	-3.72179	9.39766e-23	PPFIBP2	-3.03056	9.85704e-20
PRR15	4.08699	1.52313e-17	FAM193A	3.33733	4.2456e-29	FAM46A	3.79908	8.58946e-28	C3orf58	5.59541	1.00162e-65		ZNF691	-4.26595	1.30652e-17	ZNF501	-1.58466	1.91165e-18	PYCARD-AS1	-3.46955	9.82344e-23	PLA2G15	-2.93363	1.42352e-19
TUSC1	3.63176	1.86895e-17	KLHL14	2.91978	4.57118e-29	CTSL	3.13308	9.55193e-28	TGIF1	4.58597	2.7855e-65		EXOC2	-5.27727	1.31866e-17	CD69	-2.56115	2.0033e-18	EXOC3L4	-3.05114	1.3377e-22	WWTR1	-1.84523	2.12424e-19
COG4	3.89784	1.8772e-17	STMN1	3.82928	6.98222e-29	ADHFE1	3.6053	1.23799e-27	ACSL1	4.21654	3.89859e-65		KRT18	-4.64033	1.55009e-17	NR3C2	-1.85522	2.04599e-18	GNB1L	-3.54455	1.75042e-22	GPR183	-3.05891	2.44551e-19
BBS9	4.44354	1.88182e-17	RAB29	2.99458	8.53239e-29	MYL2	3.41068	1.69671e-27	PTPRK	5.64162	4.32331e-65		LOC100294145	-4.58975	1.56789e-17	ZNF204P	-1.58617	2.05446e-18	BLK	-3.38514	2.37334e-22	COCH	-2.6443	3.46278e-19
DHRS9	5.2373	2.32563e-17	MYL2	2.86656	8.94798e-29	CLCN7	3.65956	2.45514e-27	HOMER1	4.62578	5.00437e-65		KLF8	-4.16575	1.65294e-17	BLK	-2.19935	2.7189e-18	KLHDC9	-2.80485	2.37382e-22	WNT6	-1.75731	3.48695e-19
MCM6	4.70158	2.32563e-17	SPINT1	2.99806	8.94798e-29	GTPBP6	3.39289	2.78508e-27	LIMCH1	3.92019	7.35177e-65		BTLA	-5.52982	1.7436e-17	PXDC1	-2.08983	5.45567e-18	PDP2	-2.77986	2.46395e-22	ZNF12	-2.74855	4.43009e-19
RBFOX2	4.3382	2.85353e-17	MCM6	3.59201	8.99187e-29	ITPK1	2.53771	3.12193e-27	RASGEF1B	5.58844	1.52106e-64		CRIP1	-5.11935	1.88182e-17	JMJD7	-2.40112	6.13957e-18	MINPP1	-3.91405	2.49964e-22	RALY-AS1	-2.8614	4.63936e-19
SLC6A9	4.31207	3.07111e-17	HIST1H3D	2.92993	9.53124e-29	DHRS9	4.83088	3.39949e-27	FAM26F	4.86933	1.59711e-64		IVNS1ABP	-5.63706	2.4627e-17	STPG1	-1.61604	7.05597e-18	UPRT	-3.9479	2.88502e-22	ITGB2	-2.498	4.7442e-19
RND2	2.02519	3.27722e-17	RFC3	2.63201	1.19598e-28	HBD	3.90587	3.39949e-27	AREG	6.38602	3.15006e-64		KCTD10	-4.19443	2.90207e-17	UNC13D	-2.43808	7.20486e-18	ULK3	-4.07458	2.88514e-22	GPR65	-1.91356	5.24149e-19
TMEM147-AS1	2.66374	3.81487e-17	ARHGAP42	3.30263	1.71399e-28	WNT1	2.35108	3.56516e-27	PIK3R3	4.66931	4.71901e-64		FGD2	-4.66848	2.91631e-17	CD3EAP	-1.90914	8.03677e-18	CLEC2B	-4.00486	2.89819e-22	RGL3	-2.10236	6.4605e-19
FRAS1	1.88102	4.98214e-17	SCCPDH	3.26611	1.95316e-28	URB2	2.63169	7.19238e-27	SLC35F1	3.97224	1.06051e-63		FUBP1	-5.12503	3.08208e-17	GIN1	-2.23605	9.39788e-18	IQCG	-3.7855	3.07604e-22	LOC728739	-1.83736	6.65696e-19
C4orf47	2.14395	5.50218e-17	GCH1	2.75597	2.45368e-28	OGG1	3.59961	7.43477e-27	CNBD1	3.83269	1.15894e-63		TMEM43	-5.57007	3.25728e-17	IL18R1	-1.41182	1.04864e-17	IFIT5	-3.63581	3.12201e-22	BLM	-2.82335	6.94504e-19
PHACTR2	3.08569	7.89006e-17	GEN1	3.12318	2.86972e-28	ZFP3	2.87009	8.76822e-27	GNG11	4.0795	1.19711e-63		C6orf120	-5.2206	3.46998e-17	EFNA1	-1.56726	1.13078e-17	IRAK2	-2.94883	3.54253e-22	SCNN1B	-3.29397	7.65341e-19
PER1	4.45957	8.22345e-17	NUP133	3.17289	3.15564e-28	PDZRN4	4.43422	1.11306e-26	DCC	6.12472	1.38209e-63		CTNNB1	-5.39199	3.5538e-17	CCND1	-2.31485	1.42017e-17	PRKCZ	-3.04845	4.00719e-22	LRRC45	-2.23884	9.76966e-19
CALCRL	3.31036	8.25699e-17	INO80B	2.89975	4.18791e-28	ZNF397	3.46533	1.23176e-26	C4A	4.02853	2.25381e-63		SASH3	-5.43802	4.10538e-17	RNF25	-1.66655	1.47467e-17	ZC3H3	-3.35448	4.15116e-22	LINC00539	-2.34452	1.50748e-18
PXYLP1	2.89542	9.97687e-17	PTPN23	3.34903	4.63251e-28	MAST4	3.15847	1.29195e-26	LPAR6	4.68181	4.25562e-63		ZNF559	-4.0757	4.38426e-17	RAP2A	-1.96441	1.57191e-17	CNTROB	-2.62576	4.16569e-22	LOC100270804	-2.57547	2.4881e-18
CTGF	5.09834	1.03375e-16	LRRC37A2	3.20405	5.1214e-28	LINC01055	3.93727	1.42982e-26	MCTP1	3.87729	5.02784e-63		R3HDM4	-5.13791	4.51961e-17	PTPN9	-2.01607	1.89352e-17	ZNF681	-2.39616	4.47607e-22	ZNF432	-2.25737	2.62295e-18
NDNF	3.96507	1.22058e-16	STK16	2.82313	7.00908e-28	FOXP2	3.63211	1.47246e-26	TTTY15	5.03645	5.196e-63		ZBTB48	-4.31439	4.84666e-17	ZNF12	-2.34494	2.37625e-17	WWTR1	-2.51336	6.94086e-22	TNNC2	-2.16103	3.37357e-18
ZNF428	3.76897	1.38642e-16	ZNF544	3.11031	9.7083e-28	GRIA3	3.21221	1.55287e-26	ZNF17	3.972	7.05308e-63		GEMIN5	-4.26539	6.15219e-17	LOC100507577	-1.90601	4.82012e-17	ROGDI	-3.17772	6.98298e-22	RAD51B	-2.65833	4.54538e-18
PHTF2	4.62727	1.45814e-16	PP7080	2.97519	1.16531e-27	ANGPTL1	3.02073	1.79526e-26	ZFY	4.80863	9.25948e-63		VDR	-5.27184	6.31309e-17	ST6GALNAC6	-2.28287	6.87229e-17	ZSCAN12	-2.76361	7.20135e-22	RASSF2	-2.6059	6.0372e-18
LSAMP	4.59841	1.70013e-16	C4orf46	2.90833	1.22399e-27	KIAA1147	3.56004	2.18523e-26	MAML2	4.21831	9.7215e-63		PRUNE	-5.56216	6.49417e-17	TNPO2	-1.86992	1.01149e-16	FLJ37453	-3.58034	7.58981e-22	DCLRE1A	-2.42103	6.9076e-18
PDZRN4	4.66397	2.40127e-16	LINC01055	3.23733	1.49073e-27	SETDB1	3.64784	3.76975e-26	C2	5.0199	9.99039e-63		DENND2D	-5.37042	7.79724e-17	FAM159A	-2.18495	1.21762e-16	PRKAB2	-2.69048	9.00826e-22	PCSK1N	-2.18567	8.41263e-18
SLC6A16	2.57592	2.88605e-16	ENC1	2.39982	1.7153e-27	LINC01137	2.41748	3.89216e-26	ADAM9	5.26371	1.40671e-62		C16orf74	-4.62829	8.22345e-17	MORN1	-1.58315	1.5858e-16	RCN3	-4.15547	1.15525e-21	PPAP2B	-2.96591	8.82322e-18
LYRM9	2.25655	3.39839e-16	RAB11FIP4	2.86768	1.76712e-27	ADAM22	2.27416	4.14674e-26	KIF6	4.43856	2.98208e-62		CHEK2	-4.48973	9.57513e-17	SIRT5	-2.25482	1.85556e-16	SUV39H1	-2.83464	2.0039e-21	ACY3	-2.32798	1.11518e-17
ELOVL4	3.9244	3.43261e-16	HTT	2.95478	1.93608e-27	PRDM10	2.91031	4.14674e-26	NUDT12	4.45138	9.99527e-62		S100PBP	-5.13027	9.95334e-17	STOML1	-1.45859	2.00619e-16	BRMS1L	-3.86508	2.62949e-21	IGFBP6	-2.34126	1.25552e-17
CNNM2	2.62914	3.85655e-16	XRCC1	2.95646	2.17805e-27	OSBPL1A	2.34967	4.51951e-26	SLC8A1-AS1	3.83897	1.07818e-61		ITFG3	-4.16628	1.01096e-16	POLM	-1.5958	2.04887e-16	PLD6	-3.63422	3.09678e-21	TRAM2-AS1	-2.21292	1.5797e-17
BUB1	2.77953	4.45835e-16	TCF19	2.9181	2.17805e-27	TNFSF8	2.7569	5.56801e-26	SVIL	4.44974	1.19501e-61		DGCR14	-3.53108	1.21228e-16	ZNF571	-1.37251	2.41737e-16	ITPRIPL2	-2.73042	3.48754e-21	CD79A	-2.93072	1.75187e-17
FAM135A	3.00923	5.25111e-16	CHPF2	3.15756	3.25452e-27	MIR4458HG	2.8503	8.85934e-26	DUSP16	4.01783	1.35021e-61		HOMER3	-5.01196	1.4055e-16	ANO9	-1.57413	2.41737e-16	ZBTB17	-3.37512	3.71542e-21	ETAA1	-2.18896	1.79276e-17
RASSF7	4.18443	8.94464e-16	MAP3K11	2.78553	3.54918e-27	RAVER2	3.65664	2.6273e-25	LRRN2	4.38815	1.6818e-61		VAPB	-4.52719	1.43211e-16	LOC728739	-1.43425	3.25082e-16	ACP6	-3.74158	5.76682e-21	LY86-AS1	-2.32485	1.89217e-17
KCTD7	2.0883	1.08444e-15	CIDECP	2.84446	4.47015e-27	LHFPL1	2.1573	2.71658e-25	LURAP1L	3.78462	2.34038e-61		JMJD7	-4.48677	1.51697e-16	SLC23A2	-2.20857	3.42138e-16	RUNDC1	-3.74518	5.90401e-21	SNX15	-1.68242	2.14095e-17
MYBPC2	1.79335	1.23181e-15	GPATCH3	2.84227	5.42564e-27	BTBD3	4.00171	3.1701e-25	PEAK1	3.95799	2.72547e-61		SFT2D2	-4.61648	1.52264e-16	KIAA1919	-1.36656	3.48954e-16	KIF3B	-3.76169	8.09477e-21	SH2B1	-2.10338	2.70248e-17
PTP4A3	4.91046	1.37454e-15	ATF3	3.34668	6.34878e-27	TOB2	3.68871	4.9344e-25	RAVER2	5.04718	4.89202e-61		FAM120B	-5.34153	1.52391e-16	PLSCR1	-2.70438	4.46051e-16	ABHD5	-3.61942	1.65605e-20	MIPEP	-2.25828	2.72766e-17
AGAP3	2.98552	1.46752e-15	MFSD9	2.93864	7.07565e-27	NEO1	2.97029	5.57168e-25	SLC16A14	5.76275	4.94012e-61		TMEM135	-4.81462	1.56581e-16	EBF1	-1.67717	4.58425e-16	PODXL2	-3.33927	1.97932e-20	RHBDF1	-1.81153	2.96662e-17
PCDHGA8	2.31762	1.53612e-15	ST14	2.67118	7.94876e-27	ELOVL4	3.69516	5.57168e-25	ZNF711	4.14063	8.56837e-61		GPN2	-5.04373	1.60797e-16	MX1	-3.0874	5.84377e-16	SESN2	-3.98874	2.08056e-20	LOC100294145	-2.5861	3.55457e-17
BRI3	3.6312	2.09938e-15	ACCS	2.57346	1.12533e-26	FAM160A2	4.00938	7.19569e-25	MFAP3L	5.00639	1.45915e-60		ARHGEF40	-4.04498	1.64846e-16	ZMYND19	-2.15658	7.66771e-16	PCTP	-2.91768	2.56063e-20	USP21	-2.5179	5.54255e-17
HIVEP3	1.86277	2.11366e-15	HEATR1	3.63749	1.37074e-26	GSTA4	3.96376	1.57809e-24	ATF3	5.57772	2.17363e-60		RRAS2	-5.15269	1.70013e-16	ZFP62	-2.48701	1.08699e-15	MAP9	-3.26203	3.88843e-20	NCAPG2	-2.25596	5.67899e-17
PLCB4	2.09962	2.99562e-15	ITSN1	3.21568	2.16095e-26	CNTN5	3.32602	2.32533e-24	RBM38	5.25369	2.8215e-60		WDR75	-5.29854	1.92354e-16	SUGP1	-2.58416	1.09913e-15	CD74	-1.82093	4.70411e-20	METRN	-2.50521	6.50329e-17
ENO3	1.9512	2.99562e-15	LOC100505915	2.62672	2.89068e-26	HOMER2	4.07995	2.8393e-24	CSTF2T	4.50011	2.89878e-60		MFSD10	-5.11376	2.43006e-16	ESRP1	-1.72093	1.2218e-15	CFD	-3.18758	4.84656e-20	AKNA	-2.56421	7.52333e-17
C1orf21	3.58738	3.245e-15	NPIPB15	2.98291	2.9351e-26	SYT1	3.09528	4.39257e-24	ZNF121	3.86512	3.5548e-60		NUBP1	-5.48809	2.84867e-16	DDX51	-1.87165	1.24776e-15	COG8	-3.64477	5.95674e-20	TMEM156	-3.16125	7.95679e-17
CPOX	2.88764	4.08417e-15	RRM1	3.13252	3.36094e-26	MAGED4	2.75701	5.34516e-24	ADGRA3	3.92811	6.35501e-60		AMZ2P1	-4.84402	2.93036e-16	TBCD	-2.08423	1.30266e-15	RFTN1	-2.45172	8.00241e-20	ZNF670	-1.59418	1.21414e-16
TJP1	3.89269	4.09011e-15	DOCK11	3.18755	3.42556e-26	SARDH	2.08646	5.56734e-24	GRIA3	4.29734	8.29642e-60		FAM188A	-5.10838	3.06707e-16	TRAM2-AS1	-1.83771	1.36282e-15	RRP1	-3.56517	8.34897e-20	ZNF100	-1.88517	1.49593e-16
MUC3A	1.79167	5.80715e-15	MYO18A	2.47677	4.79425e-26	FLVCR1-AS1	2.49324	5.96699e-24	LY75	4.98876	8.53721e-60		FAM212A	-3.17212	3.12532e-16	NHLRC2	-2.32663	1.73249e-15	LRRC45	-2.84205	1.11324e-19	KCNIP2	-1.60101	1.62335e-16
LINC00525	4.45303	6.3119e-15	TOB2	3.05311	5.68498e-26	RNF219	3.18526	8.96925e-24	CAV2	5.736	9.93893e-60		GORAB	-5.18799	3.14737e-16	ZNF347	-1.95467	1.73346e-15	HIF1A-AS2	-3.57224	1.49199e-19	BLOC1S5	-2.26431	2.00991e-16
TXLNGY	3.96813	1.0964e-14	ATG16L1	2.85758	6.23077e-26	LDLRAD4	3.15915	1.57167e-23	PPP1R3B	4.17522	2.25805e-59		LEMD3	-4.75052	3.25368e-16	ZBTB34	-1.7363	1.77422e-15	ZNF799	-2.73912	1.49828e-19	PLEKHM1P	-2.10498	2.15051e-16
FCRLB	3.24135	2.03243e-14	SPTY2D1	3.14214	6.4638e-26	PLAGL1	2.77843	1.59712e-23	ITSN1	5.28185	2.44773e-59		C1orf50	-5.10833	3.44508e-16	ATAT1	-1.61567	1.90599e-15	TRIM32	-3.20084	1.79935e-19	TTC28	-2.40039	2.63754e-16
ENTPD3-AS1	2.12672	4.40283e-14	PTPRN2	2.33269	7.0118e-26	PLA2G4C	3.12444	2.32733e-23	METAP1	5.82814	6.63908e-59		ELFN1-AS1	-3.92299	3.58665e-16	ZBED1	-1.34618	2.13994e-15	FAM110B	-2.27892	1.82115e-19	SNAI3	-2.3708	2.74471e-16
FAM86HP	2.37261	4.94696e-14	MKRN2	3.56985	7.49666e-26	B9D2	3.75656	2.84004e-23	NT5E	3.81834	1.05325e-58		LRRC14	-5.019	3.63571e-16	CISH	-2.78173	2.19074e-15	ABCB8	-3.46475	1.9762e-19	LUZP6	-2.10387	3.30903e-16
GATS	2.88304	7.17451e-14	DCLRE1C	3.23507	7.94111e-26	PTGDR	2.9159	3.04812e-23	COL24A1	5.12406	1.45314e-58		SYK	-4.6036	3.87884e-16	RNF2	-2.45824	2.67614e-15	KLF12	-3.69882	1.9762e-19	TMEM237	-2.58948	4.08772e-16
TSPAN12	2.03706	7.53848e-14	THUMPD2	2.84675	8.38777e-26	MAN1C1	2.64632	4.09903e-23	IL6	4.06732	1.48403e-58		APBA3	-4.90147	3.88894e-16	RRAGC	-2.09584	2.78041e-15	KIAA1109	-3.89517	2.8562e-19	CYB5D1	-2.26978	6.18845e-16
PTGDR	2.9	1.41095e-13	PML	3.02381	9.68494e-26	DCBLD2	2.76701	4.22169e-23	CLIC5	4.20472	1.5263e-58		FBXO42	-5.05621	4.00293e-16	SPIN3	-1.32019	3.38545e-15	DIAPH1	-3.6319	2.90169e-19	AEBP1	-1.87636	6.3347e-16
SLA	2.25865	1.43233e-13	RBFA	3.18455	1.13563e-25	UGT8	3.29498	6.89912e-23	DCBLD1	4.32529	1.9459e-58		RNF115	-4.96706	4.11261e-16	RNF146	-1.68211	3.59629e-15	HCST	-3.38201	3.58645e-19	TUBB2B	-1.92914	6.90736e-16
PPIC	2.81205	1.48972e-13	VIM-AS1	2.79932	1.13563e-25	ARFGEF3	3.95952	7.7149e-23	CMPK2	3.69309	1.21548e-57		SLC37A4	-4.60194	4.12285e-16	LOC100233156	-1.87708	4.23738e-15	CCNJ	-2.24931	3.60343e-19	ARX	-2.13941	1.01375e-15
CCDC14	3.42625	1.76154e-13	TEX14	2.76104	1.44976e-25	ITSN1	3.68736	8.20072e-23	AJAP1	4.44011	1.23624e-57		ARFRP1	-5.14257	4.26816e-16	COL9A2	-1.81207	4.4536e-15	TBCD	-3.10962	3.77584e-19	C8orf58	-1.79911	1.07707e-15
MYRIP	2.23269	1.9712e-13	MCAT	2.72472	1.59942e-25	ERVK13-1	2.58816	1.04776e-22	ACSM3	4.31764	1.55715e-57		AREL1	-4.57224	4.30621e-16	HNRNPLL	-2.42633	5.20264e-15	ZNF347	-3.00295	4.08826e-19	LRRC42	-2.39792	1.62655e-15
C10orf11	2.07366	1.9712e-13	RASSF7	3.25199	1.87571e-25	NRG3	3.03501	1.06995e-22	MOV10	3.53917	5.04147e-56		MFSD3	-4.95791	4.61453e-16	TLR6	-1.93917	5.33196e-15	DDX28	-3.21323	5.86729e-19	SFT2D2	-2.54395	2.4345e-15
C4B_2	3.97916	2.59209e-13	PCYT1A	2.87001	2.17407e-25	PTPN23	3.77499	1.3307e-22	WSCD1	3.53105	7.16189e-56		SIRT2	-5.13422	5.77028e-16	TRIT1	-2.07682	6.11914e-15	ZER1	-3.65759	6.46371e-19	IL18R1	-1.49796	3.32505e-15
CFAP58-AS1	4.18235	2.90304e-13	GMIP	2.71949	2.76477e-25	CD200	3.81473	1.40409e-22	FERMT2	4.61416	7.58132e-56		VARS	-5.12935	5.91326e-16	PLEKHM1P	-1.77932	6.79794e-15	SLFN12L	-2.23319	7.07718e-19	PLXNB2	-2.40302	3.95457e-15
EXTL2	2.87176	3.13993e-13	LINC00526	2.2934	2.89135e-25	LOC101927412	4.12519	3.29148e-22	CPVL	4.04877	8.28629e-56		ENTPD6	-5.08356	5.97292e-16	ZFP64	-2.22871	7.12648e-15	COA7	-2.76833	7.42046e-19	TNFAIP2	-2.62545	4.79988e-15
PLBD1	1.73677	3.15234e-13	SPG20	3.48129	3.16186e-25	RCBTB1	3.06591	4.03182e-22	GPR63	3.56433	1.10853e-55		DNAH8	-4.18895	6.05387e-16	GPR65	-1.42864	7.87675e-15	HLA-DQB2	-2.60121	7.95319e-19	PLAUR	-2.92659	6.1832e-15
SORT1	4.123	4.1397e-13	GSDMB	2.53791	3.58962e-25	ADNP2	3.35069	5.88724e-22	NR4A3	4.66514	1.42527e-55		WDFY1	-5.14539	7.2469e-16	SLC26A2	-2.30363	8.12014e-15	PLTP	-4.02596	9.35454e-19	SDK2	-1.59299	6.51321e-15
DDX3Y	3.71705	6.77012e-13	CTPS1	3.34976	4.05793e-25	KIAA1217	3.78128	6.27944e-22	NLGN4Y	3.64836	3.75773e-55		AKT1	-5.1801	8.25969e-16	SUV39H1	-1.62653	8.49487e-15	PORCN	-3.45402	1.11774e-18	CCNYL1	-2.07782	6.67208e-15
CD274	3.22178	7.09714e-13	EFEMP2	2.29111	4.98176e-25	LINC00242	1.98288	7.04079e-22	PDLIM3	4.64883	3.87019e-55		ZNF174	-4.12668	8.74382e-16	SLC10A3	-2.65278	1.04574e-14	PLAUR	-3.83435	1.1532e-18	ZNF174	-2.24368	7.89084e-15
FBXL17	3.15014	8.60556e-13	SUV39H2	2.50184	5.30174e-25	MAGI2	3.23957	8.52407e-22	ANKRD20A8P	3.53276	5.58681e-55		VCPKMT	-4.97186	1.02186e-15	ZNF600	-2.47625	1.22743e-14	ANO9	-2.39721	1.22207e-18	IL10RB-AS1	-1.83432	9.29664e-15
CAPN5	1.74463	8.67957e-13	WBSCR16	3.12663	6.02195e-25	GPRC5C	2.2747	1.47883e-21	PHYHD1	4.42419	6.59944e-55		2019-09-09	-4.65089	1.25359e-15	PRH1	-1.89331	1.28984e-14	ZNF12	-3.16695	1.38868e-18	CELSR1	-2.0198	9.63322e-15
GBA3	4.13807	8.85167e-13	TMEM68	3.1215	6.17902e-25	ITPKB	2.61143	1.72153e-21	SKP2	4.06795	9.6723e-55		NFKB2	-4.80673	1.42428e-15	FECH	-2.41236	1.28984e-14	SPATA2L	-2.84232	1.47748e-18	APOBEC3B	-2.60983	1.01335e-14
SLC16A14	3.99706	8.96445e-13	MTHFR	2.6209	6.20652e-25	IL13RA1	3.20623	1.77752e-21	DLC1	3.97188	1.74581e-54		S1PR4	-4.38773	1.46752e-15	VANGL1	-1.54925	1.51538e-14	JSRP1	-3.39277	1.93707e-18	CATSPER2P1	-1.75232	1.05725e-14
HOXB2	1.89284	1.00059e-12	TAF1C	3.44525	6.39905e-25	FCRLB	3.01214	2.66212e-21	ARHGAP4	4.45242	1.9525e-54		RYK	-4.89605	1.48914e-15	LOC220729	-2.00037	1.71536e-14	PANK4	-3.27587	2.58794e-18	BMS1P5	-2.37333	1.26479e-14
GADD45A	4.22344	1.10109e-12	ATP1B1	2.56715	6.78073e-25	TESC	3.11179	4.13553e-21	ZNF385B	3.48196	3.08101e-54		IL12A	-4.65499	1.5042e-15	MSC-AS1	-1.26342	2.14581e-14	SDK2	-2.27646	2.75482e-18	SNX16	-2.37655	1.37864e-14
RAPGEF5	3.16876	1.26792e-12	ZSCAN31	2.61096	6.78073e-25	AGO1	3.07962	4.37665e-21	ABCA1	3.52385	4.96327e-54		PLEKHA1	-3.51501	1.54844e-15	PHLPP2	-2.25488	2.56593e-14	MPZL3	-2.96203	3.08503e-18	WDR78	-1.56569	1.62897e-14
ZNF212	1.93495	1.27842e-12	MTFR2	2.39085	7.87078e-25	MAP3K14-AS1	2.5919	4.40238e-21	RBFOX2	4.98576	5.07913e-54		NFATC1	-3.95126	1.57046e-15	LOC646762	-1.82595	2.77306e-14	GGCT	-3.71549	3.40636e-18	LTK	-2.30076	1.78197e-14
SLC16A7	4.11224	1.29055e-12	RNF31	3.06546	7.87078e-25	CDKN2D	2.26466	4.44209e-21	RUNX2	4.84233	5.91472e-54		RTP4	-3.66025	1.66644e-15	ZSCAN2	-1.86274	2.78507e-14	NSUN3	-3.23194	3.4319e-18	KLHDC9	-1.72406	2.52971e-14
HENMT1	3.10508	1.39475e-12	GINS2	2.75945	1.0834e-24	PRKCE	2.54352	4.73745e-21	PSKH1	3.62462	8.02904e-54		NLRP7	-4.48751	1.79347e-15	FAM220A	-1.75719	2.78893e-14	PTPRB	-2.99142	3.51866e-18	C11orf63	-2.23679	4.75168e-14
HEATR6	2.27918	1.45789e-12	ALKBH1	2.9535	1.59103e-24	PUSL1	3.54112	5.5646e-21	CREB5	3.77408	1.06821e-53		COMMD9	-5.06961	1.82672e-15	TMEM54	-1.96239	3.75605e-14	GTSF1	-3.74053	4.29162e-18	LPAR5	-1.8028	5.94511e-14
USP6	2.09109	1.61948e-12	NOA1	3.41201	1.77378e-24	HEATR1	4.08756	6.34665e-21	DNAJC3-AS1	4.82571	1.35757e-53		IPO5	-5.25104	1.99589e-15	IQCK	-1.59769	4.32116e-14	POLR1B	-3.13877	6.03468e-18	SIMC1	-1.6868	7.82892e-14
ASH2L	3.30218	1.71991e-12	CDK2	2.44651	1.90853e-24	PEX10	3.83501	8.17823e-21	SMAD1	4.89254	1.44151e-53		PAPOLG	-5.18039	2.08574e-15	LOC101927190	-1.25686	4.38495e-14	TFCP2	-3.03246	6.18412e-18	SEC61A2	-2.10141	8.8874e-14
SULF2	4.20406	2.38151e-12	DRAM1	3.31408	2.33751e-24	MRPS31P5	2.3802	1.04977e-20	FAM106A	3.57582	1.44151e-53		PODXL2	-4.232	2.12024e-15	MID2	-1.39495	5.88758e-14	SH2D3C	-3.09935	7.1834e-18	KIAA1919	-1.43449	9.03438e-14
SLAIN1	2.91301	2.50827e-12	MED20	2.68627	2.58769e-24	ARHGAP42	3.48691	3.00075e-20	SV2C	4.37799	1.54751e-53		DHRS11	-4.48029	2.27085e-15	TSPAN7	-2.07518	7.56251e-14	TRIO	-3.39305	7.21025e-18	SPIN3	-1.44252	9.18336e-14
LEPR	2.19442	2.98999e-12	MC4R	3.33772	2.96442e-24	ZC3H12C	1.93919	3.21187e-20	AMOTL1	3.63059	2.05908e-53		FAM122B	-4.75537	2.57345e-15	BCAS4	-2.0319	7.85398e-14	TPCN2	-2.88908	7.53803e-18	SNX20	-2.1493	9.23732e-14
FMN1	3.36742	3.62107e-12	GLUD1P3	2.76899	3.02796e-24	KIF6	2.84015	3.33103e-20	B9D2	5.03292	2.0754e-53		MLLT10	-4.73405	2.58281e-15	GTF2H2B	-2.08305	7.99029e-14	ZNF296	-3.24677	9.10361e-18	EFNA1	-1.54597	1.02974e-13
EFNA5	1.73894	5.2047e-12	NHEJ1	2.79516	5.05624e-24	PPM1N	2.6666	3.34728e-20	ARTN	3.51004	2.1136e-53		FGL2	-3.87958	2.75776e-15	DLC1	-1.91405	8.70288e-14	ZNF154	-3.10241	1.3724e-17	CD27-AS1	-2.05026	1.12509e-13
FAM200B	2.77492	7.5743e-12	SIPA1	2.67579	5.36281e-24	C3orf33	2.86602	3.46674e-20	ASMTL	3.6073	2.13651e-53		UBXN2A	-4.88263	2.96011e-15	AP1AR	-1.9179	9.37066e-14	ZNF182	-2.67215	1.61221e-17	ZNF20	-2.03068	2.40268e-13
GK	2.38987	1.02166e-11	ASB7	2.71896	6.79407e-24	YBX3	3.74048	3.54904e-20	WBSCR16	4.99834	6.09225e-53		ZNF805	-4.06371	3.16613e-15	TDRKH	-2.13039	1.10944e-13	TNNI2	-2.19294	1.6534e-17	AGMAT	-1.49314	2.49815e-13
HAUS3	4.13267	1.11531e-11	APOBEC3B	2.90498	7.9698e-24	REXO1	3.16781	4.8185e-20	CEACAM1	4.51203	7.43201e-53		MCRS1	-4.83664	3.2036e-15	SPDL1	-1.62996	1.12804e-13	RNF146	-2.56621	1.66416e-17	HDAC10	-1.88519	2.56225e-13
MAGI3	3.47148	1.32307e-11	CRHR1-IT1	2.30008	8.775e-24	DCBLD1	2.84299	5.13028e-20	NUP85	4.89128	1.11227e-52		AP1G2	-4.79283	3.28697e-15	NCAPG2	-1.78614	1.2117e-13	MANEAL	-2.77231	1.77899e-17	ANGPT2	-1.73833	2.56225e-13
FAM169A	1.75561	1.34056e-11	BLMH	3.14097	8.82579e-24	PTPRK	3.50524	6.92122e-20	SLC5A6	4.83878	2.33983e-52		CCDC93	-4.77662	3.53723e-15	TARBP1	-1.5945	1.46278e-13	FCER2	-3.20346	1.78051e-17	LINC00665	-1.80188	3.19236e-13
MOCS1	2.59053	1.35264e-11	UBAP1	2.66522	8.94508e-24	LAMP3	3.95001	7.13529e-20	GLIS3	3.63895	2.56491e-52		TMEM54	-4.02573	3.61204e-15	ZC3H10	-1.48548	1.51114e-13	NDST2	-3.12792	2.01989e-17	ZNF57	-1.54052	3.37755e-13
PPARGC1A	2.59638	1.55451e-11	RAB26	2.67316	1.29754e-23	ANK3	2.04738	8.08493e-20	SPARC	3.95	4.04162e-52		RGS13	-4.15624	3.77061e-15	GATSL3	-1.30052	1.72262e-13	DLEU1	-3.28279	2.14841e-17	MICAL1	-1.97834	3.72919e-13
FKBP9	2.1281	1.86144e-11	TCEAL1	3.05475	1.39653e-23	ANXA4	3.00689	1.24602e-19	AMACR	3.86685	4.22421e-52		PI4K2B	-4.87032	3.79426e-15	IRAK2	-1.59847	2.23883e-13	REEP6	-2.62724	2.57019e-17	TP73-AS1	-1.61223	3.90432e-13
CNTN5	2.97599	2.17115e-11	IPW	3.18122	1.58022e-23	ARHGEF3	3.32131	1.28245e-19	ASB16-AS1	3.49406	5.35062e-52		COMMD2	-4.98844	3.89982e-15	HLA-DRB6	-1.64372	2.63559e-13	TMEM125	-2.6458	2.7417e-17	TMTC4	-1.92314	4.09171e-13
RAPGEF4	3.4495	2.20724e-11	ABCB7	2.7859	1.60903e-23	C5orf28	3.56736	1.52168e-19	THG1L	5.11765	1.07858e-51		B3GLCT	-3.98731	4.03052e-15	RGL2	-1.70308	3.06082e-13	RHBDD3	-3.35456	2.80261e-17	ZSCAN2	-1.97819	4.6541e-13
SLC35D2	3.56444	2.31997e-11	FANCB	2.47953	1.62691e-23	DHCR24	1.90498	1.65582e-19	GPR176	3.49586	1.41348e-51		TRIT1	-4.07278	4.08417e-15	LDAH	-1.95674	3.35273e-13	ZSCAN25	-2.96373	3.25184e-17	LIPT2	-1.90652	4.82062e-13
POU6F1	2.43261	2.51921e-11	ACAP1	2.68468	1.71046e-23	FEM1A	3.17023	2.38176e-19	MT1G	3.41674	3.11716e-51		PLRG1	-5.26127	4.69075e-15	ZNF808	-1.54921	3.61215e-13	TIGIT	-2.33359	3.30003e-17	DENND6B	-2.72173	5.06669e-13
GAS2	3.3426	4.25473e-11	RGS5	2.29356	1.83512e-23	UBAP1	2.93167	2.72846e-19	TBL1X	4.9747	3.92055e-51		INPP5D	-4.34859	5.06997e-15	ZNF75A	-2.49171	3.86674e-13	TAZ	-3.53161	3.35097e-17	ZBED1	-1.40189	5.22205e-13
VWA5A	3.68513	4.28981e-11	MAP2K6	2.73084	1.93606e-23	NUP133	3.23227	3.77584e-19	ZNF397	4.2685	4.03997e-51		ZNF195	-4.90701	5.62049e-15	SPIN1	-2.04466	4.78551e-13	B4GAT1	-3.27175	4.15112e-17	FRG1B	-2.20848	6.83563e-13
ITGAV	2.88839	4.44261e-11	CLCN7	2.76135	2.13362e-23	PSTK	2.36527	3.77584e-19	ANXA1	4.63712	4.04889e-51		PITRM1	-5.09062	6.22687e-15	PPIC	-1.76184	4.78551e-13	ZNF585B	-2.29223	4.15565e-17	ISL2	-2.02724	6.9162e-13
LIMA1	3.32947	4.4592e-11	SPATA2	2.77903	2.73483e-23	PRORSD1P	1.89972	3.99578e-19	CTNNA3	4.05914	4.18434e-51		LYSMD2	-4.18015	6.31563e-15	NAA40	-1.8235	4.92528e-13	RAD51B	-3.04284	4.23238e-17	ELMO2	-2.51346	7.54393e-13
ADAM9	3.30961	5.55542e-11	B9D2	3.00783	2.94015e-23	MEIS2	2.04911	4.22445e-19	HMGCR	5.13911	4.61118e-51		TMEM41A	-4.99878	6.3356e-15	C1orf61	-1.71079	5.01764e-13	ZNF708	-2.75904	5.10707e-17	JSRP1	-2.41593	7.74773e-13
HMGCR	3.58113	6.43967e-11	SPECC1L-ADORA2A	2.65559	2.97575e-23	DDX20	2.11397	4.2465e-19	GREB1	3.95858	6.60936e-51		MBNL3	-4.61523	6.45028e-15	PPP1R16B	-1.62983	5.99665e-13	CEP70	-3.72921	5.14738e-17	LOC102724297	-1.49523	8.13728e-13
MROH6	1.48222	7.17954e-11	NTNG1	2.23359	3.60792e-23	WBSCR16	3.37848	4.39063e-19	CCDC149	4.08222	1.42364e-50		ITGAL	-4.85154	6.80701e-15	C3orf52	-1.27461	6.02652e-13	SAMD9	-3.69306	5.36427e-17	ZNF204P	-1.45384	9.02474e-13
CCDC51	3.26501	9.29095e-11	SLC29A1	3.05107	3.60792e-23	CTNNA3	2.78373	4.68839e-19	TBC1D30	4.94236	1.50366e-50		KPNA1	-4.86437	7.44158e-15	PCNXL4	-2.11962	6.06765e-13	P2RY8	-3.68312	5.76784e-17	MSC	-1.98663	9.55558e-13
LRRC23	2.4756	1.70307e-10	PRMT3	2.52447	3.78133e-23	CCDC144CP	3.46487	5.1273e-19	BCAT1	3.64169	1.52748e-50		SLC2A8	-4.81448	7.80475e-15	ABCD1	-1.28115	6.34257e-13	COCH	-2.98293	6.08395e-17	DMKN	-2.1015	1.03172e-12
C12orf77	1.90814	1.72391e-10	TBC1D10A	2.54743	3.84005e-23	USP32P2	3.51921	5.67789e-19	NUDT4P2	3.70672	1.76137e-50		CRLF3	-5.11692	7.96612e-15	ABCG2	-2.42188	6.46693e-13	NSUN5	-3.28878	7.6806e-17	HRK	-1.62281	1.07096e-12
SGCE	1.91159	1.75079e-10	ARHGEF7	2.70751	4.30132e-23	TULP3	2.99091	5.72521e-19	C1orf21	4.41711	2.27427e-50		UCKL1	-4.96896	8.16006e-15	MFSD3	-2.47912	6.57182e-13	ARHGEF40	-2.69527	8.07499e-17	AIF1L	-1.86072	1.13938e-12
CCDC34	2.40977	1.77597e-10	C16orf95	2.64799	4.34572e-23	COQ3	2.8072	6.0409e-19	TMLHE	5.25675	2.60648e-50		DFFA	-4.9396	8.29329e-15	ISL2	-1.81553	7.10744e-13	C1orf61	-2.73828	8.10073e-17	GUSBP3	-2.36316	1.27184e-12
CCDC94	3.59573	2.03052e-10	ADNP2	2.78374	4.41259e-23	NBEA	3.8679	6.22419e-19	SMAD3	3.69799	2.75299e-50		KIF3B	-4.56014	8.34919e-15	PANX1	-1.79715	8.64427e-13	MIPEP	-2.70339	1.0146e-16	MEST	-1.53044	1.41791e-12
DRAM1	3.65847	2.39265e-10	TECPR1	2.7106	4.85843e-23	DYRK2	1.87478	6.9786e-19	GBP1P1	3.26708	6.50214e-50		HIF1A	-4.75565	8.45828e-15	SLC22A17	-2.23716	1.03886e-12	LY6E	-3.3769	1.0235e-16	LINC00944	-1.48857	1.4948e-12
JDP2	3.35057	3.16204e-10	ADAM8	2.21339	5.20823e-23	OCLN	2.56201	7.42046e-19	WDR55	4.7317	8.63101e-50		P2RX5	-4.9272	8.97758e-15	ALDH7A1	-1.52921	1.18402e-12	LPCAT3	-3.55555	1.1431e-16	CSGALNACT2	-2.57428	1.58984e-12
FBXO30	2.87954	3.16926e-10	TPST1	2.29189	5.3559e-23	STIM1	3.46092	8.06996e-19	RAB11FIP5	3.51217	1.05184e-49		IFT52	-5.11131	9.24791e-15	ZNF778	-1.19801	1.19359e-12	ALDH6A1	-3.3796	1.1431e-16	CBX3P2	-1.38917	1.67872e-12
LRRC8C	3.87531	3.46356e-10	MKI67	2.23114	5.47721e-23	LOC643072	2.70871	8.98916e-19	THAP8	3.91122	1.58381e-49		NUAK2	-4.33568	9.46316e-15	SMURF2	-1.7787	1.29632e-12	MCAM	-2.59988	1.36129e-16	MSC-AS1	-1.33713	1.94503e-12
MTURN	2.74249	3.72184e-10	ACOX3	2.81492	5.47721e-23	SLC38A6	2.95881	1.1667e-18	ADHFE1	4.2874	1.89853e-49		FAH	-4.68362	9.96104e-15	MBD3	-1.74681	1.75849e-12	AMY2B	-2.86804	1.59612e-16	ZNF571	-1.3304	2.35007e-12
ME1	1.60962	4.34136e-10	TTLL1	2.15115	5.98122e-23	WNT5A	3.39169	1.39466e-18	CD163L1	4.14438	2.39684e-49		BCAT2	-4.81841	1.10053e-14	ZNF250	-1.8226	1.86884e-12	DQX1	-2.71216	1.86142e-16	SH3TC1	-2.06355	2.37607e-12
MAN2B2	3.23426	6.61031e-10	NLRC5	2.74626	6.28354e-23	JAG1	2.75253	1.99268e-18	WDR25	4.29347	2.43082e-49		SNX8	-3.989	1.15178e-14	NLRC3	-1.25193	2.20496e-12	ARIH2OS	-2.92961	1.86458e-16	WRAP53	-1.5236	2.38355e-12
ZNF771	2.37424	7.69691e-10	COQ2	2.91277	6.32543e-23	PTPRG	2.8805	2.53508e-18	PITX1	3.32165	2.69581e-49		RALY-AS1	-4.25234	1.24059e-14	APOBEC3H	-1.14135	2.58503e-12	TECPR2	-3.16006	2.15606e-16	KIAA0391	-2.63458	2.42223e-12
ZNF599	1.50261	8.25255e-10	POLD3	2.57966	7.30746e-23	NIPAL2	2.43388	2.84389e-18	FGD6	3.42227	3.03018e-49		NABP1	-4.78597	1.26161e-14	TRANK1	-2.29401	3.11465e-12	C1orf74	-3.23579	2.19937e-16	ADARB1	-1.61957	2.69934e-12
MSANTD2	1.89763	1.10743e-09	CPPED1	2.32606	7.51208e-23	OSGEPL1	2.83028	3.06514e-18	PDZRN4	5.29533	3.25641e-49		TRIM38	-4.87323	1.35174e-14	EFCAB7	-1.98256	3.11481e-12	TRMT2A	-3.24069	2.85315e-16	TSSC1	-2.60124	2.70238e-12
AK1	2.5431	1.22237e-09	C5orf28	3.06408	7.71742e-23	FTCDNL1	1.81087	3.95076e-18	GBA3	5.31685	3.46098e-49		PPAP2B	-4.41558	1.44632e-14	COL6A4P2	-1.83324	3.66388e-12	C9orf66	-2.82088	2.92513e-16	RNASEL	-1.867	2.85227e-12
ZKSCAN5	2.62627	1.26917e-09	MAGI3	2.99698	8.03398e-23	METAP1D	2.63703	4.00629e-18	PRELID2	4.18777	3.97896e-49		RAD51B	-4.12973	1.45739e-14	MBNL3	-2.14281	4.14623e-12	C19orf38	-3.25745	3.00861e-16	MORN4	-1.42825	3.14191e-12
GSTM3	3.50997	1.44711e-09	METTL21B	2.85777	8.18681e-23	TIMELESS	2.80223	5.8418e-18	TOB2	4.58273	4.82197e-49		SPIN1	-4.12855	1.47891e-14	PRH2	-1.3436	5.58381e-12	TUBD1	-3.04797	3.242e-16	CD74	-1.20237	4.42454e-12
CKS2	3.4485	1.54036e-09	GCOM1	2.52683	8.29512e-23	TCEAL1	3.31461	7.0034e-18	PHACTR1	5.02213	5.08917e-49		HTRA2	-4.82646	1.73439e-14	ST3GAL1	-1.85847	5.97967e-12	MAP3K3	-2.97786	3.30985e-16	MAN1B1-AS1	-1.59517	4.43689e-12
LY75	2.97152	1.6911e-09	ZNF852	2.52609	8.69606e-23	STXBP6	3.35601	7.14864e-18	PRKCB	5.65195	5.26743e-49		BUD13	-3.78234	1.77347e-14	DPYD	-2.43569	6.62707e-12	FBXL4	-3.20944	3.9659e-16	KIF27	-1.9491	4.56438e-12
GCDH	3.57138	1.72566e-09	GNPNAT1	3.12024	9.24494e-23	KIF1B	2.87713	1.20616e-17	PKP4	3.87036	5.48109e-49		ZSCAN2	-3.74617	1.77347e-14	FAM228B	-1.91712	8.51526e-12	PDLIM2	-1.98161	4.34021e-16	ACOT2	-2.28656	5.0315e-12
RNF32	2.35609	2.20685e-09	FCMR	2.33909	9.35346e-23	VNN2	2.65876	1.48108e-17	NSUN7	4.41286	6.15267e-49		SH2B1	-3.46102	1.91644e-14	MT2A	-2.15685	8.57875e-12	HERC2P3	-3.29496	4.53404e-16	CD82	-2.15844	5.2313e-12
LGR4	2.33317	2.6052e-09	AP5S1	3.05529	1.03689e-22	NUDT16P1	1.84092	1.55811e-17	C1R	3.58439	7.01764e-49		SWAP70	-3.55399	1.98873e-14	TCTN1	-2.46078	8.74678e-12	HLA-DRB5	-2.76309	4.59313e-16	CTTN	-1.94154	5.50839e-12
PEX10	3.40589	2.62958e-09	RASSF8-AS1	2.53118	1.20088e-22	SPN	3.5218	1.62211e-17	ZNF75D	4.05449	7.09092e-49		IL15RA	-4.66865	2.05287e-14	SLC15A2	-2.29151	9.13202e-12	DIP2A	-2.60222	5.33494e-16	RPE	-2.21021	6.49936e-12
SERPINI1	3.84201	2.68529e-09	TTC7A	2.49169	1.25991e-22	DYRK3	1.95647	1.72576e-17	MAGI3	4.79359	1.59603e-48		TMCC3	-4.01624	2.14459e-14	KGFLP2	-1.55233	9.41882e-12	MYLIP	-3.32505	5.54367e-16	NOTCH1	-1.67808	8.33023e-12
LOC102467147	1.47497	2.80469e-09	HIST1H2BB	2.0718	1.30735e-22	ALKBH8	2.54634	1.72721e-17	HDHD1	4.76914	1.92234e-48		POGLUT1	-4.91102	2.28537e-14	LINC01588	-1.36153	9.60173e-12	AKAP2	-2.8981	5.68848e-16	SNX10	-2.14028	8.39174e-12
GNE	3.33729	3.99264e-09	PXMP2	2.79331	1.5073e-22	SPECC1L	3.29553	2.08694e-17	ZNF592	4.61714	2.24841e-48		SHQ1	-4.54419	2.34304e-14	DCP1B	-1.8212	9.76423e-12	ACSS2	-3.12103	5.92252e-16	TSEN54	-2.10814	8.82829e-12
RFESD	2.41	4.07583e-09	SPNS1	2.76253	1.63209e-22	MEMO1	3.1823	2.12602e-17	PCYT2	3.9254	2.27191e-48		PGAP2	-4.89988	2.34304e-14	LRP5	-1.49414	9.82175e-12	CDADC1	-2.95371	6.19008e-16	XKR6	-1.57352	9.21869e-12
LRRC58	3.49734	4.34188e-09	TMCO6	2.34371	1.65354e-22	C12orf76	1.87691	2.49852e-17	IFT46	4.76009	2.33652e-48		LDAH	-4.01581	2.39348e-14	MOSPD2	-2.14757	1.42899e-11	GEMIN5	-2.7158	9.26817e-16	ZNF529-AS1	-1.67392	9.25991e-12
NUDT17	1.40499	4.34996e-09	LINC00528	2.20884	1.682e-22	LOC100505921	2.26602	2.49852e-17	NXPE1	3.30501	3.16995e-48		DHRS13	-4.78427	2.47409e-14	POLH	-2.11043	1.502e-11	PIGV	-2.39938	9.7364e-16	ATAT1	-1.55651	9.79579e-12
RPL37	1.83066	4.56718e-09	MED14	2.75152	2.05902e-22	CENPBD1P1	2.94188	4.13847e-17	MFN2	4.17758	3.31394e-48		TOX	-4.75334	2.64315e-14	POLD1	-1.11554	1.51976e-11	GPATCH2L	-3.34741	1.07157e-15	GATSL3	-1.37144	1.08394e-11
C9orf9	1.94502	4.70264e-09	BDH1	2.34434	2.24182e-22	CCDC144A	3.19175	4.26363e-17	C2CD2L	3.44944	3.91468e-48		ZMYND19	-4.00057	2.67121e-14	TRPM2	-1.09453	2.11939e-11	PARVG	-3.1427	1.11091e-15	NPC2	-1.41631	1.08447e-11
SAMD4B	2.47744	4.88095e-09	NR1D1	2.57924	2.40561e-22	PTPN12	2.54825	5.66845e-17	EDIL3	3.28689	6.28882e-48		F12	-3.99836	2.82809e-14	VPS52	-2.09104	2.47031e-11	NUDT4P1	-3.04716	1.29124e-15	NR3C2	-1.60574	1.18178e-11
LOC100272217	1.74884	4.94115e-09	SETD8	2.91227	2.45604e-22	ZNHIT6	3.05185	5.76784e-17	ARHGAP17	4.03088	7.15067e-48		C16orf91	-4.67552	2.82989e-14	CEP72	-1.10691	2.49675e-11	CD68	-3.23919	1.43133e-15	OXCT2	-1.47362	1.24034e-11
DMKN	2.47331	5.08441e-09	CNPY4	2.40839	2.45744e-22	ST3GAL6-AS1	2.37906	5.88332e-17	NRXN1	3.22112	1.14265e-47		SBF1	-4.80755	3.03203e-14	ITPRIPL2	-1.36562	2.58009e-11	TUT1	-3.202	1.45266e-15	PRR5	-2.40361	1.26124e-11
DOK5	1.34589	5.41616e-09	CHST2	3.02721	3.01787e-22	ETV3	2.7475	6.19872e-17	ZNFX1	3.80167	1.23223e-47		TMEM99	-4.817	3.07501e-14	SACS	-1.31257	2.96572e-11	HIVEP2	-3.0675	1.48635e-15	ZSCAN9	-1.52096	1.30723e-11
MZF1	2.45048	5.54945e-09	LOC105377348	2.24473	3.24776e-22	FCRLA	3.72047	6.75942e-17	FATE1	3.4201	1.2852e-47		LCOR	-4.87931	3.13789e-14	INPP5F	-1.5644	3.19756e-11	CARKD	-3	1.5863e-15	CD9	-2.59137	1.44353e-11
VKORC1L1	3.15348	5.79657e-09	P3H1	2.45523	3.65754e-22	PFAS	2.36552	7.62653e-17	SBNO2	3.77777	1.53369e-47		CD74	-2.08047	3.35999e-14	ETAA1	-1.52129	3.3245e-11	MFSD3	-3.51256	1.78996e-15	VCPKMT	-2.60605	1.62106e-11
LRRC37A2	2.97066	5.79657e-09	CTSZ	2.47884	3.7096e-22	C3orf58	3.17963	8.23353e-17	PER1	4.91061	1.83985e-47		ANKRD46	-4.84771	4.77925e-14	RBM26-AS1	-1.53934	3.74773e-11	ZNF227	-2.89783	1.96223e-15	CAB39L	-1.38247	1.9217e-11
TRIM35	2.13813	6.04288e-09	DNAJC3-AS1	2.81254	3.86156e-22	ANKRD36BP1	2.04997	8.23353e-17	FAM19A5	4.25169	1.93145e-47		GOLGA8A	-4.21347	4.78891e-14	MT1X	-2.06384	3.87978e-11	HCG17	-2.12181	1.99711e-15	GPT2	-1.9313	1.92884e-11
RNF130	3.42976	6.62883e-09	PHTF2	3.1177	4.50117e-22	HLA-C	1.64643	8.29499e-17	USP18	3.69858	4.16707e-47		CWF19L1	-4.73147	5.11919e-14	SUMF1	-2.18058	4.41677e-11	COL9A2	-2.44181	2.31621e-15	KIF3C	-1.90176	2.00615e-11
MKNK1	2.81393	6.64817e-09	GNPDA2	2.94836	4.97404e-22	NUP88	3.42139	8.66591e-17	DPH6	4.2003	5.96849e-47		MEPCE	-4.34885	5.11919e-14	ARL13B	-1.72486	4.63685e-11	TMEM187	-3.28808	2.37678e-15	CLDN3	-2.06667	2.22512e-11
ARFGEF3	3.2636	7.8323e-09	RASGEF1B	2.93547	5.17812e-22	TRMT5	2.45741	8.8971e-17	ADORA2A	4.53756	6.01138e-47		TRAPPC8	-4.63733	5.40917e-14	PLEKHB1	-1.31753	4.64478e-11	IKBKG	-3.12344	2.4414e-15	ZNF181	-2.33953	2.29158e-11
CKMT2-AS1	2.22534	8.95242e-09	APH1A	2.46042	5.84717e-22	SMARCAL1	3.09417	9.90007e-17	ARMC6	3.9999	6.37829e-47		USP47	-4.77022	5.74612e-14	CA7	-1.05467	5.02306e-11	KDF1	-1.97108	2.59865e-15	PRKAG2-AS1	-1.87728	2.59669e-11
C10orf10	3.53582	1.00158e-08	ZNF44	3.09283	5.8714e-22	TPM1	2.79213	1.02201e-16	NFIA	4.07198	6.57734e-47		RMND1	-3.93084	5.99616e-14	DNAJC24	-1.98421	5.37564e-11	GLIPR2	-3.31141	2.89324e-15	NAA40	-1.87327	2.88268e-11
THG1L	3.1006	1.1835e-08	TRAPPC9	2.5235	6.05869e-22	CCND2	3.42882	1.13394e-16	PML	4.47761	8.19294e-47		ADRBK1	-4.38504	6.50464e-14	SLCO3A1	-2.14179	5.97636e-11	HLA-DQB1	-3.14158	2.94472e-15	ZNF778	-1.27701	3.61358e-11
HPSE	1.48725	1.27341e-08	ZNF597	2.10031	6.58306e-22	TNFAIP1	2.69903	1.19694e-16	EXPH5	3.22759	1.00272e-46		CNKSR1	-4.00168	6.65449e-14	TNFRSF13B	-2.02194	6.03234e-11	NAA40	-2.62115	3.6142e-15	ZHX1-C8orf76	-1.5182	4.00622e-11
NID2	2.46811	1.31977e-08	RPS2P32	2.31479	6.89376e-22	BMPR2	3.53217	1.21381e-16	UBL4A	4.06394	1.12781e-46		NARS2	-4.56686	6.72074e-14	CHEK2	-1.82273	6.11823e-11	DGCR14	-2.26528	3.78646e-15	PMAIP1	-2.70407	4.47427e-11
IFI27	2.68932	1.46629e-08	LOC100996583	2.07587	7.35529e-22	POLR1A	2.32892	1.55336e-16	ST3GAL6-AS1	3.513	1.22524e-46		ZBTB2	-4.42026	6.81608e-14	EDC3	-1.89556	8.73658e-11	TMCC3	-2.76709	3.92709e-15	NIFK-AS1	-1.78254	4.5293e-11
MERTK	3.56614	1.48381e-08	MKNK1	2.69583	7.41265e-22	LRRC1	2.18022	1.63163e-16	SPECC1L	4.76551	1.24638e-46		MESP1	-4.18407	6.87329e-14	CCDC28B	-1.22082	8.98224e-11	ID1	-3.53639	4.02419e-15	TIGIT	-1.43029	4.61222e-11
ID1	3.31003	1.50429e-08	ATP2B4	2.54121	8.23175e-22	TTPAL	2.92736	2.00697e-16	DBR1	3.82175	1.56186e-46		NTHL1	-4.51339	6.87329e-14	SIRPA	-1.3001	9.43618e-11	POT1	-3.10181	4.04953e-15	LRCH1	-1.98623	4.90861e-11
PDLIM7	2.15255	1.52813e-08	XPO5	2.93291	8.28498e-22	KBTBD6	2.14126	2.20301e-16	POR	3.89786	2.94873e-46		TDP1	-4.64908	6.92326e-14	DOPEY1	-1.79007	9.50211e-11	SCARB1	-2.653	4.45147e-15	MREG	-1.6091	5.35546e-11
SCAMP1-AS1	2.5779	1.62084e-08	MILR1	2.10766	8.46298e-22	STAT4	3.4039	2.4057e-16	TNIP2	4.46685	2.94873e-46		ZNF76	-4.26728	7.49634e-14	TMEM245	-2.30753	9.78493e-11	ZNF501	-2.01944	4.64374e-15	APOBEC3H	-1.22736	5.62939e-11
PLS1	1.84101	1.64673e-08	PPP2CB	2.85018	8.52925e-22	PFKM	3.35191	2.40612e-16	ZNF581	4.29844	3.85251e-46		SNX10	-4.08343	7.83274e-14	BANK1	-2.02284	1.01847e-10	PPP3CB-AS1	-2.81883	5.49175e-15	TCEANC	-1.62432	5.6616e-11
SBNO2	2.32261	1.81008e-08	TMEM53	2.06686	9.30019e-22	STXBP5	2.47077	2.49552e-16	PCDH9	3.14843	4.64583e-46		LIMS2	-3.61526	7.88295e-14	DENND2C	-1.87133	1.22959e-10	RRAD	-2.81713	5.49175e-15	FKTN	-1.49569	6.27981e-11
TRIM37	2.49769	1.81679e-08	ZNF84	2.159	9.67274e-22	NADSYN1	2.98503	2.86069e-16	LINC01485	3.54973	5.02997e-46		NUDT8	-4.53418	8.1092e-14	MAFIP	-2.04996	1.29358e-10	CXorf38	-2.55007	5.84365e-15	PIF1	-1.84176	6.38218e-11
SPATA20	2.98183	1.92062e-08	ZNF33B	2.7574	1.04326e-21	SORT1	3.38737	3.19002e-16	GUSBP1	3.77521	6.45153e-46		CBFA2T2	-4.43935	8.22089e-14	NAE1	-2.36611	1.45662e-10	LOC100190986	-2.7462	6.45134e-15	CD27	-2.11794	6.46045e-11
SYT1	2.37307	1.92517e-08	SNIP1	2.56402	1.15983e-21	PDCL	2.96321	3.41983e-16	SGSH	3.56345	6.91059e-46		ST3GAL1	-3.94153	8.23801e-14	FAM105A	-1.39044	1.74974e-10	POLR3F	-2.96372	6.86404e-15	STOML1	-1.29407	7.25704e-11
AP5S1	3.12089	2.04699e-08	TRPM4	2.40573	1.35973e-21	PLEKHA7	1.74964	3.48029e-16	LOC541472	3.34179	1.32828e-45		TRMU	-4.55085	8.36452e-14	ZNF555	-1.52054	1.76808e-10	SLC15A4	-2.4776	6.86404e-15	KCNMB3	-1.92049	7.39502e-11
SRRM5	2.23803	2.19323e-08	ATG4D	2.63295	1.48741e-21	ST3GAL6	3.3398	3.57043e-16	TNC	3.16522	1.99798e-45		FOLR2	-2.85141	8.78384e-14	LOC100132057	-1.26265	1.87783e-10	RRAGC	-2.7173	6.86784e-15	SLC35B4	-2.28435	8.52933e-11
AAMDC	3.15437	2.34297e-08	ALDH1B1	2.19243	1.60875e-21	SOCS2-AS1	2.18539	3.6595e-16	MLF1	3.33533	2.409e-45		ERLIN1	-4.15347	8.81995e-14	CHIC1	-1.41192	1.89473e-10	GEMIN4	-2.33567	7.12066e-15	ZNF253	-1.40304	9.16559e-11
CCDC88A	3.31372	2.36023e-08	HMMR	2.1322	1.66521e-21	RNF207	1.88728	3.81429e-16	LOC100506548	3.53426	2.5243e-45		PDXDC2P	-4.55638	9.10585e-14	SOWAHD	-1.04103	2.11089e-10	SPAG1	-3.10938	7.52504e-15	DISP1	-1.28883	1.13331e-10
HEATR1	3.41403	2.37443e-08	ECT2	2.32239	1.69031e-21	USP32P1	3.09137	4.40292e-16	LINC01055	4.54785	2.79524e-45		GTF3C2	-4.75263	9.19204e-14	RHBDF1	-1.15003	2.21542e-10	SNHG11	-3.06761	7.9313e-15	TRPM2	-1.21072	1.18003e-10
ZFP36L1	3.36032	2.48801e-08	SLC37A1	2.26389	1.71392e-21	MLLT3	3.19389	4.59114e-16	MAF	2.92298	2.98291e-45		RFX5	-4.20023	9.27668e-14	LOC101927755	-1.29154	2.32412e-10	CASP9	-3.06511	8.35108e-15	LOC101927190	-1.213	1.23375e-10
CCNE2	2.52059	2.66788e-08	LOC100506071	2.31015	1.73835e-21	PXMP2	2.93832	4.89409e-16	SEC31B	3.68151	3.14724e-45		ZDHHC24	-4.72776	9.59387e-14	FBXW4	-1.8353	2.4998e-10	NUDT6	-2.92807	9.07891e-15	SOWAHD	-1.21132	1.50676e-10
MTHFD1	3.58831	2.69352e-08	KIAA0922	2.27479	2.25438e-21	TTLL5	2.38572	5.87487e-16	PTGS2	4.48538	1.00652e-44		TBC1D10C	-4.50228	1.00186e-13	FAM173B	-2.06092	2.71563e-10	GPR65	-2.03744	9.25287e-15	DLEU1	-2.09796	1.52516e-10
CYB561A3	3.20765	3.11312e-08	DGCR2	2.39612	2.43931e-21	LAMP5	3.73744	6.55705e-16	P2RX7	3.18004	1.17828e-44		LPCAT3	-4.48399	1.01573e-13	KIF27	-1.59017	3.51196e-10	ZNF253	-2.10978	9.25632e-15	OSR2	-1.6667	1.54416e-10
G6PD	2.06136	3.24614e-08	PLA2G4C	2.41501	2.99553e-21	CD300A	2.57723	7.25365e-16	PINLYP	3.2963	1.63863e-44		NIF3L1	-4.61237	1.02029e-13	ANKRD33B	-1.6434	4.02385e-10	ZNF226	-3.36698	9.63273e-15	ATAD3C	-1.99693	2.05528e-10
SMAD1-AS1	2.22009	3.27319e-08	PLXNA1	2.32261	3.04026e-21	FCGR2A	1.82506	1.02117e-15	USP32P2	4.74359	1.72988e-44		PISD	-4.51995	1.02859e-13	CCT6P3	-1.85567	4.18125e-10	BICD2	-2.93949	1.02506e-14	LDAH	-1.90694	2.08505e-10
RBMS1	3.35194	3.35527e-08	H6PD	2.38205	3.16037e-21	LRRC8D	3.131	1.02611e-15	SLITRK5	3.04151	1.79754e-44		SOS2	-4.6267	1.02859e-13	MFAP1	-2.00064	4.68048e-10	MAN2B1	-3.44392	1.03014e-14	KMO	-2.04071	2.13259e-10
LINC01055	2.83581	3.77749e-08	TNRC6C	2.62755	3.16342e-21	MAP3K5	3.16004	1.09041e-15	DMRT2	3.87297	3.46404e-44		TLR10	-4.09165	1.11061e-13	LOC101927768	-1.00629	5.45713e-10	KGFLP2	-2.41985	1.14224e-14	ZNF182	-1.58798	2.52886e-10
DOCK3	1.97368	3.81237e-08	GIPR	2.31074	3.37949e-21	PTPN4	3.14291	1.09816e-15	BGLAP	3.04582	3.64363e-44		ZBTB9	-3.03673	1.20872e-13	LOC100132356	-1.21797	5.72572e-10	IQCK	-2.22406	1.15168e-14	FAS-AS1	-1.20971	2.70941e-10
GPAM	2.36269	4.04698e-08	CPD	2.59102	3.46579e-21	VAV1	3.21723	1.13268e-15	MAP2	3.15085	4.36443e-44		ANKZF1	-4.69369	1.24038e-13	LOC389765	-1.47515	6.02953e-10	TSEN54	-2.89082	1.16082e-14	TFIP11	-2.33945	2.78211e-10
TOP3A	2.00265	4.158e-08	SMPD2	2.75535	3.67581e-21	DDHD2	3.43469	1.13268e-15	ETV1	4.09981	4.43707e-44		ZNF432	-3.40858	1.40463e-13	CHD8	-1.85503	6.69528e-10	GALE	-2.86695	1.20366e-14	POLD1	-1.19544	2.78211e-10
RPLP1	1.51945	4.28471e-08	GFI1	2.62159	3.93379e-21	LINC01278	2.8584	1.14366e-15	CCNB1IP1	3.54154	5.67289e-44		EVI5	-4.39505	1.41224e-13	TMEM38A	-1.61439	7.31729e-10	TRAF3IP3	-3.53085	1.23415e-14	CEP72	-1.19295	3.43113e-10
MKI67	2.05129	4.48997e-08	ZNF623	2.20302	3.93852e-21	LTBP1	3.05802	1.15999e-15	FBLN2	3.1518	1.22127e-43		RAB34	-4.42352	1.4638e-13	FAM231D	-1.28242	8.35835e-10	TAF6	-2.77671	1.24441e-14	CSTF3-AS1	-1.25391	3.70057e-10
WDR25	2.55101	4.54309e-08	WNT5A	2.92612	3.94731e-21	ING1	2.76574	1.19575e-15	USP32P1	4.51648	1.26771e-43		GPBP1L1	-4.49922	1.47469e-13	MICAL1	-1.50413	8.52771e-10	IPO8	-3.27442	1.31968e-14	MTA3	-2.14977	3.72061e-10
RASSF6	3.36078	5.03791e-08	TFE3	2.47379	4.88261e-21	MUC20	2.64328	1.38206e-15	TTC13	3.62089	1.78187e-43		PXK	-4.78866	1.48972e-13	KCTD1	-1.46817	8.69077e-10	PXDC1	-2.55227	1.31988e-14	ZNF542P	-1.45033	4.08793e-10
RHOC	3.1066	5.35164e-08	TTI2	2.97439	5.04736e-21	MS4A1	3.10789	1.4987e-15	PARP8	4.89564	1.88706e-43		FAM53C	-4.13561	1.51847e-13	F12	-1.65544	8.89591e-10	SIMC1	-2.11971	1.50633e-14	GDAP1	-1.23503	4.1665e-10
CLDN14	2.80077	5.50622e-08	GPR25	2.17122	5.44119e-21	TMEFF2	1.59033	1.62213e-15	NUP62CL	4.52947	2.14053e-43		ANKRD16	-4.14868	1.54854e-13	ZNF605	-1.32676	8.89653e-10	FKTN	-2.20311	1.56486e-14	NLRP2	-1.62178	4.49482e-10
CCL4L1	1.26397	5.81125e-08	C3orf58	2.86477	5.6567e-21	TMEM198B	2.25857	1.78571e-15	CEP112	3.34116	2.14053e-43		PRKCD	-4.80554	1.56938e-13	GTPBP3	-1.74821	9.239e-10	STAT5B	-2.28895	1.62526e-14	LOC100130872	-1.3162	5.27644e-10
GPR162	1.26397	5.81125e-08	AMDHD2	2.14632	5.91664e-21	PACSIN2	2.33647	1.82242e-15	LRRC61	3.86372	2.46383e-43		RQCD1	-4.43599	1.62666e-13	MYO5C	-1.89859	9.38574e-10	C9orf64	-2.30646	2.04894e-14	ITFG3	-1.75585	5.3323e-10
LOC102723703	1.25613	7.23104e-08	2019-09-08	2.54527	5.91664e-21	ST14	2.45993	1.83127e-15	OCLN	3.45446	3.62118e-43		SLC10A7	-4.50464	1.69512e-13	N6AMT1	-1.30198	9.68647e-10	SNX15	-1.88554	2.05866e-14	CA7	-1.14058	5.81122e-10
LENG9	1.9789	7.70207e-08	IPP	2.8258	6.53662e-21	SYNGR3	1.90057	1.85839e-15	PKD2	3.70001	4.8003e-43		POLR3D	-4.36232	1.75675e-13	EXOC3L4	-1.35548	1.04491e-09	LRSAM1	-2.68183	2.08358e-14	CCDC18	-2.18785	6.15025e-10
KLF16	1.39405	7.96712e-08	ZNF304	1.99505	6.83252e-21	DOCK3	2.1156	1.90549e-15	POLR2M	4.43032	4.86287e-43		NAGPA	-3.48817	1.78202e-13	ATP6V1E2	-1.16845	1.13813e-09	PLIN2	-3.47734	2.42075e-14	ZNF559	-1.67475	6.40688e-10
SPACA6P	1.29126	8.13671e-08	UXS1	2.81006	7.33157e-21	STS	2.07659	2.45325e-15	MOCS1	3.4299	4.92349e-43		OAF	-4.27923	1.88546e-13	ZNF563	-1.22517	1.23162e-09	IL15	-3.09383	2.46185e-14	RRAS2	-2.27603	6.50704e-10
TCP11L2	2.20648	8.27832e-08	NAA30	2.56996	7.48903e-21	SULF2	3.4507	2.56999e-15	SOCS2	3.90231	7.77593e-43		ALG6	-4.80305	1.92431e-13	PPM1M	-1.44297	1.32287e-09	UBE3B	-3.27764	2.51578e-14	MFSD3	-2.36748	7.56122e-10
HIF1AN	3.45163	9.93143e-08	C17orf67	2.09931	7.82339e-21	S100A2	1.68221	2.66199e-15	ZNF444	4.00646	8.19538e-43		MTMR8	-2.84075	1.95101e-13	SWAP70	-1.41837	1.37665e-09	YPEL2	-2.38834	2.77613e-14	DFFB	-1.32363	7.71581e-10
IGF1	2.96453	1.07267e-07	TTLL11	2.31838	7.88864e-21	DPP8	3.4177	2.79199e-15	SPECC1	4.40925	8.62572e-43		NAA40	-3.65163	1.99455e-13	BTN2A3P	-0.974515	1.41995e-09	HDAC9	-3.00983	3.17404e-14	TMEM129	-1.85314	9.27718e-10
ZC3H6	2.82867	1.09071e-07	THOC5	2.52885	8.0862e-21	CDC14A	2.2441	3.01513e-15	MYLK	3.07553	8.65054e-43		TMEM52	-4.28597	2.01206e-13	SMARCD2	-1.72674	1.59181e-09	LOC339803	-2.42959	3.56544e-14	TRANK1	-2.24348	9.32562e-10
STAT4	3.07997	1.16952e-07	COL24A1	2.77372	9.03015e-21	ZNF771	2.2845	3.08143e-15	RPUSD4	4.15432	9.74646e-43		TRAF6	-4.37849	2.10654e-13	ZSCAN30	-1.24171	1.64906e-09	NLRC3	-1.94389	3.58612e-14	RAD51D	-1.47584	9.33951e-10
CHCHD10	2.09887	1.19693e-07	SLC16A14	3.0106	9.42855e-21	SLC16A7	3.3262	3.44224e-15	HDX	3.1658	1.0363e-42		CLK2	-4.28521	2.17194e-13	DPY19L4	-1.64041	1.6532e-09	LINC00944	-1.97959	3.87286e-14	LOX	-1.20762	1.00667e-09
FBXO45	2.34325	1.41796e-07	SLC2A6	2.08718	9.47822e-21	ABCB7	2.74834	3.55566e-15	SNX24	4.0003	1.0363e-42		BBS2	-3.51874	2.17572e-13	RHBDL1	-1.40448	1.68139e-09	ANKRA2	-3.3568	4.26821e-14	CDK8	-1.54027	1.07015e-09
FAM160A2	2.89369	1.45348e-07	ANXA4	2.51682	9.56579e-21	FIGNL1	1.78205	3.84054e-15	DCLK1	3.05921	1.24621e-42		CD86	-4.88834	2.30199e-13	ADARB1	-1.22417	1.82774e-09	TMEM161B	-3.20959	4.57177e-14	LOC101927391	-1.29241	1.17994e-09
URI1	3.08997	1.47869e-07	BRAT1	2.3999	1.1308e-20	SCYL3	2.67143	3.87195e-15	PAPSS2	3.50744	1.73271e-42		MS4A1	-4.33433	2.50376e-13	RALGAPA1	-2.10309	1.83205e-09	EFCAB13	-2.73412	4.6864e-14	CCND2	-2.23861	1.50725e-09
DMRT2	2.31896	1.57238e-07	MCM4	2.33635	1.24904e-20	CEACAM1	2.70466	4.17118e-15	KLHL11	3.60254	2.08888e-42		MXRA7	-4.33487	2.76861e-13	RALGAPA2	-1.36519	2.11646e-09	TRIM59	-2.96748	5.21802e-14	VAPB	-1.99559	1.54601e-09
KLF9	2.99714	1.65171e-07	MAML1	2.3196	1.35829e-20	RPUSD1	2.56031	4.41183e-15	HINFP	3.76066	2.13072e-42		ANKRA2	-4.52259	2.96802e-13	ATG16L2	-1.51703	2.39105e-09	PRH1	-2.44368	6.57356e-14	ANKRD54	-1.90124	1.59456e-09
RPS6KA3	2.8604	1.73861e-07	STK39	2.10189	1.419e-20	GSTM3	3.28488	4.68832e-15	C4orf33	4.02641	2.19174e-42		PPAP2C	-3.93114	2.97492e-13	LINC00623	-1.63359	2.42187e-09	LRRC42	-2.72035	6.72065e-14	PYCARD-AS1	-1.83412	1.93769e-09
HMGB3	2.58485	1.78819e-07	MYBL2	2.81611	1.56563e-20	IGLL5	2.12527	4.94019e-15	FAM84B	3.08653	3.53266e-42		RNF40	-4.25085	3.11466e-13	PNRC2	-2.10177	2.42187e-09	LOC100652758	-2.24248	6.9026e-14	SMIM5	-1.22229	2.0369e-09
CCDC6	3.33011	1.79528e-07	PTPN4	2.85358	1.72236e-20	ZNF398	2.10285	4.9752e-15	ZNF45	3.27863	4.24828e-42		FBXO11	-4.75317	3.11466e-13	ARSK	-1.66476	2.60815e-09	B4GALT1	-3.29968	6.94409e-14	ANKRD44-IT1	-1.20193	2.08063e-09
DNAAF1	3.16532	1.85583e-07	GALM	2.45825	1.8474e-20	PLAGL2	2.4732	5.43612e-15	GRIK4	3.315	4.30109e-42		OSCP1	-2.9425	3.14848e-13	TERF2	-1.54791	2.72474e-09	FAH	-3.09163	7.02968e-14	FADD	-1.66919	2.25168e-09
DNASE2	3.00888	1.93188e-07	FAM26F	2.51167	1.95649e-20	TRIM8	3.21691	5.7548e-15	IFITM10	3.00053	5.04335e-42		COL9A2	-3.39703	3.25394e-13	NCAPH2	-1.79946	2.92081e-09	LOC100499484-C9ORF174	-2.37092	7.81873e-14	GUSBP9	-1.52081	2.3245e-09
TMEM255B	1.22265	1.94954e-07	EPCAM	2.98098	2.11256e-20	CREB5	2.23814	5.7548e-15	AKAP12	4.26856	5.22713e-42		THAP3	-4.67712	3.34607e-13	TBC1D20	-2.12643	2.96788e-09	CCDC28B	-2.00728	7.88021e-14	LINC01547	-1.49531	2.71936e-09
LOC283683	1.41709	2.25143e-07	ENAH	2.56942	2.14574e-20	ZNF200	2.16751	5.98989e-15	ATP6V0E2	3.00387	5.66302e-42		CD200	-4.348	3.55482e-13	CDK18	-0.971899	3.18624e-09	MYEF2	-2.65158	7.91411e-14	ZNF649	-1.30879	3.02463e-09
DET1	1.63217	2.35935e-07	TRIM25	2.61167	2.23214e-20	DIEXF	2.85716	6.36312e-15	CXXC4	3.76594	6.80481e-42		ULK4	-3.22413	3.70171e-13	MYBBP1A	-1.60116	3.2368e-09	SPIDR	-2.94433	8.61395e-14	B3GNTL1	-1.28824	3.05216e-09
RRM1	2.666	2.44474e-07	CCBL1	1.97429	2.46501e-20	ZNF639	3.18826	6.71024e-15	DOCK11	4.43359	7.12662e-42		MALT1	-4.65624	3.72393e-13	TSPAN5	-1.52677	3.27114e-09	DISP1	-1.905	8.652e-14	TPCN2	-1.63522	3.15787e-09
LRWD1	2.04156	2.59664e-07	FAM193B	2.54874	2.64063e-20	FBXO46	2.79165	6.79705e-15	CYB561A3	4.82781	7.53728e-42		MOGS	-4.056	3.8114e-13	FAS-AS1	-0.979672	3.33734e-09	C11orf63	-2.66058	1.04406e-13	ZNF786	-1.22592	3.17051e-09
MEF2B	2.60677	2.75716e-07	GTF2H3	2.59883	3.12388e-20	CHST2	3.11117	7.33586e-15	ERBB4	3.04325	8.66492e-42		SLC25A14	-4.68139	3.8114e-13	SPAG1	-1.8522	3.34363e-09	RASSF2	-2.6718	1.16608e-13	UBE2T	-1.68888	3.33924e-09
KCTD3	2.25051	2.79492e-07	CFI	2.56707	3.26745e-20	GPD2	2.85817	7.95507e-15	RASSF7	4.55307	1.18748e-41		TMSB4X	-3.42367	3.81299e-13	REPS2	-1.29862	3.35571e-09	LINC01358	-2.55408	1.18161e-13	ABHD16B	-1.16067	3.42262e-09
ICE1	3.04796	2.94256e-07	ZNF669	2.26385	4.00816e-20	LOC100506422	2.9265	9.25287e-15	LIG3	3.42773	1.22793e-41		TACO1	-4.55646	3.85592e-13	METTL4	-1.6668	3.72702e-09	RPL36A-HNRNPH2	-2.81459	1.22852e-13	LOC101927768	-1.09221	3.97247e-09
ENAH	2.42446	3.14175e-07	ARL5B	2.32462	4.32491e-20	RITA1	2.90035	9.75038e-15	GFI1	4.01558	1.23333e-41		PLEKHM1P	-3.32509	4.34888e-13	TCAF1	-1.67516	3.89085e-09	GPR183	-2.98186	1.26176e-13	SUFU	-1.17067	3.9793e-09
SLC19A2	1.62791	3.17404e-07	ZNF512	2.47279	4.32491e-20	HMGN5	2.62657	1.06741e-14	HERC6	3.59399	1.25717e-41		ISL2	-3.62775	4.35655e-13	PLEKHG7	-0.974218	3.95483e-09	ZNF100	-2.03037	1.28114e-13	BPHL	-1.43304	4.15402e-09
MFAP3L	2.55553	3.21399e-07	IDI2-AS1	2.42092	4.77564e-20	LINC00309	2.68231	1.18751e-14	MCM6	4.76239	1.61077e-41		FZD2	-2.83999	4.4031e-13	LRRC45	-1.31498	4.01352e-09	APOBEC3B	-2.97635	1.40168e-13	HORMAD2-AS1	-1.13806	4.97745e-09
TAF1C	3.08782	3.29372e-07	TST	2.68618	4.83978e-20	TGIF1	2.43651	1.19059e-14	ARMCX2	3.31853	2.05281e-41		TLR6	-3.54179	4.48379e-13	MIER3	-1.99177	4.10814e-09	PI4KA	-2.92715	1.44547e-13	EFHD2	-2.10281	5.55399e-09
PDSS1	1.57206	3.60394e-07	IL10RA	2.90908	5.36457e-20	SVIL-AS1	3.00256	1.30788e-14	LGR4	3.38619	2.44326e-41		B4GALT1	-4.41089	4.64172e-13	SYNJ1	-1.34057	4.20699e-09	TYK2	-3.19214	1.45472e-13	GNGT2	-1.09571	5.66056e-09
HCK	1.23005	3.66006e-07	SNHG7	2.4584	5.60049e-20	LOC643733	2.76266	1.52337e-14	LRRCC1	3.31257	2.89957e-41		RNF185	-4.30615	4.82093e-13	RPS16P5	-0.962664	4.54709e-09	GCNT2	-1.77044	1.4925e-13	NPHP4	-1.24284	5.88823e-09
PMS2P3	1.36452	3.94986e-07	SLC9A1	1.9177	5.81749e-20	MFN2	2.57491	1.67722e-14	PRR15	4.19233	6.61262e-41		MICAL1	-3.50918	5.27941e-13	TMEM129	-1.60078	4.74997e-09	ZDHHC20	-2.79617	1.64518e-13	GGT1	-1.63663	6.1954e-09
RAB1B	2.53766	4.31552e-07	HIVEP1	2.74959	8.77678e-20	STXBP1	2.22573	1.7542e-14	OCSTAMP	2.92996	8.3992e-41		PAG1	-4.62086	5.39138e-13	WDR78	-1.01196	4.94058e-09	HDAC8	-3.26687	1.68064e-13	ZNF563	-1.31607	6.21248e-09
SUPT3H	2.82684	4.48635e-07	ABCC4	2.63939	8.77678e-20	NOA1	3.29668	1.7798e-14	TMEM173	4.8579	9.59034e-41		SCARB1	-3.64471	5.44179e-13	HOMER3	-1.87919	5.33008e-09	RBM26-AS1	-2.33701	1.72006e-13	HLA-DMA	-2.253	6.23182e-09
CRNDE	2.85989	4.63234e-07	RPUSD1	2.37029	8.9341e-20	TET2	2.72731	1.82714e-14	RIMS2	2.97216	1.09803e-40		C20orf27	-4.01971	5.44859e-13	LOX	-1.00346	5.52629e-09	NAGA	-3.28499	1.74234e-13	WHAMMP3	-1.44407	6.42721e-09
LINC01063	1.19512	4.82407e-07	SERPINF1	1.9328	9.16034e-20	C12orf77	1.75571	2.61061e-14	KLF4	4.53502	1.14606e-40		NR2C1	-4.4408	5.5017e-13	ZNF76	-1.74147	5.60324e-09	ZNF670	-1.75898	1.81445e-13	ACADS	-1.37781	6.84754e-09
SNHG19	1.65951	5.4998e-07	SLC29A3	2.38182	9.29198e-20	LRRC61	2.48463	3.153e-14	DPY19L1	4.12553	1.42125e-40		TRAPPC12	-4.27182	5.52405e-13	NDST2	-1.65204	5.6086e-09	SUN2	-2.4581	1.83766e-13	CDK18	-1.08817	7.11588e-09
AMT	1.18088	5.51482e-07	PHACTR2	2.13406	9.39018e-20	SMAD3	2.20949	3.22054e-14	TJP1	4.13349	1.79445e-40		ARL13B	-3.70464	5.76871e-13	PODXL2	-1.60246	6.29025e-09	APOM	-2.91249	1.88121e-13	NAGPA	-1.57195	7.12455e-09
OVOL3	1.21819	5.6067e-07	ATP9A	1.8881	9.40808e-20	KCNA5	1.91715	3.46712e-14	GPC6	2.89157	3.24732e-40		RPE	-4.01719	6.47802e-13	TTC5	-1.5594	7.25376e-09	LOC100132057	-2.05842	1.89854e-13	ORAI1	-2.22653	7.60432e-09
CAPN3	1.93455	5.96109e-07	YEATS2	2.15844	1.0525e-19	LINC00877	2.31347	3.57615e-14	MICA	3.03164	4.38615e-40		VPRBP	-4.37387	6.63004e-13	TEKT4P2	-1.43178	7.33638e-09	ZNF204P	-1.88279	1.91831e-13	GALE	-1.78829	8.6493e-09
C4B	2.38945	6.18391e-07	CENPW	2.10246	1.16645e-19	IFT172	1.91985	4.54689e-14	FAM50B	3.61899	5.44534e-40		TMEM183B	-4.95377	6.91586e-13	C9orf3	-1.34351	7.42013e-09	IL10RB-AS1	-2.13683	1.93255e-13	AGPAT6	-2.13708	8.71213e-09
OCRL	1.45789	7.12154e-07	KDM4A	2.44662	1.29171e-19	SATB1	2.13502	4.81513e-14	SLC25A24	3.21468	5.53399e-40		NF2	-4.36081	7.27808e-13	XKR6	-1.18115	7.97976e-09	ERLIN1	-2.7622	2.08811e-13	PRIM1	-1.91213	9.66536e-09
FAM221B	1.2006	7.24319e-07	WDR34	2.62855	1.32925e-19	ZNF671	2.17933	5.07272e-14	TIMELESS	3.7187	6.18629e-40		HLA-DQB1	-4.01264	7.45985e-13	FKTN	-1.16867	8.98699e-09	TMEM129	-2.60217	2.1935e-13	ULK4	-1.43082	1.01645e-08
SHROOM1	1.3159	7.5501e-07	TRIP6	2.32493	1.37012e-19	PHTF2	3.11974	5.21802e-14	AKAP6	2.89912	6.47495e-40		ENO2	-4.58668	7.47676e-13	ZBTB45	-1.37876	9.17496e-09	NIFK-AS1	-2.38907	2.83828e-13	LRRC37A3	-1.1449	1.02571e-08
PSMB8-AS1	2.78722	7.82899e-07	HAGHL	2.01317	1.39436e-19	CTSF	3.41682	6.23231e-14	C8orf88	3.47419	6.58877e-40		BANK1	-4.17666	7.61473e-13	RNF157	-1.15199	9.40257e-09	ZNF266	-2.59197	2.88284e-13	CATSPER2	-1.22153	1.15094e-08
DDX54	2.42846	8.0309e-07	ARHGEF3	2.64561	1.46064e-19	TLCD1	1.53368	6.25374e-14	MPP1	3.61256	6.86384e-40		POLR1B	-3.83072	7.62558e-13	TTC8	-1.50212	1.09555e-08	AHCYL2	-2.48578	2.96686e-13	ABHD15	-1.41255	1.21937e-08
SPRYD4	2.06914	8.09821e-07	SFXN2	1.99208	1.51545e-19	LSAMP	3.07635	6.63872e-14	MAP7D3	4.15106	7.52619e-40		SRR	-3.36179	7.71005e-13	BTN1A1	-0.93256	1.15386e-08	METTL6	-3.02365	3.05266e-13	PRKCD	-2.36138	1.23173e-08
CCDC88C	2.82708	8.25145e-07	ANKEF1	2.36126	1.59322e-19	NOC2L	3.11688	6.949e-14	DCBLD2	3.23604	7.893e-40		GNB1L	-3.76572	7.89511e-13	KCNK12	-1.89559	1.17212e-08	ARHGAP30	-2.96022	3.2155e-13	HERPUD1	-0.948898	1.25842e-08
NR2C2	2.03974	8.37883e-07	GUF1	2.73006	1.69128e-19	SNHG21	2.56705	7.18533e-14	MON1A	4.16543	8.43445e-40		YARS2	-4.06254	8.09454e-13	ATL1	-1.09465	1.19838e-08	LOC100270804	-2.52598	3.79126e-13	ENTPD1-AS1	-1.43314	1.34987e-08
LOC101928812	1.33891	8.64752e-07	MLLT11	2.43529	1.75424e-19	RNF130	3.19468	7.45262e-14	WDFY3	2.87734	9.59149e-40		PCNT	-4.34299	8.09559e-13	ZBTB25	-1.74192	1.24997e-08	IRF7	-3.15196	3.79126e-13	RPS16P5	-1.06661	1.35276e-08
SLC26A6	2.05931	8.93187e-07	PRR3	2.16124	2.01102e-19	RRM2B	2.71404	7.73769e-14	DGKA	3.73803	1.6174e-39		USP24	-4.41024	8.22859e-13	TBL3	-1.57089	1.44249e-08	LOC389765	-2.38521	4.02736e-13	PPARGC1B	-1.39189	1.39995e-08
HECTD4	2.70971	9.02094e-07	LRRC8C	3.1263	2.24612e-19	CCDC6	3.40815	8.11186e-14	GBP1	4.52167	1.85166e-39		MBD3	-3.5211	8.28149e-13	GYS1	-1.94769	1.49528e-08	ZSCAN29	-2.63464	4.11819e-13	NIPSNAP1	-1.87546	1.51132e-08
STXBP1	1.95368	9.06949e-07	NUP50-AS1	2.42633	2.36503e-19	ZNF211	2.57156	8.42556e-14	TSEN2	3.67981	2.11165e-39		SLC26A2	-4.09593	8.45648e-13	C9orf66	-1.49532	1.53169e-08	POLG	-2.92821	4.42735e-13	LOC339803	-1.46361	1.55647e-08
DHCR7	3.10329	9.72077e-07	PRPF4	2.71894	2.55755e-19	CCDC134	2.03258	8.69134e-14	HHLA2	2.93146	2.17807e-39		ANKLE2	-4.35473	8.85167e-13	TPRA1	-1.99452	1.53437e-08	C19orf54	-2.43036	4.75202e-13	ZNF821	-1.67673	1.61499e-08
PNPO	3.15772	1.02193e-06	PDSS2	2.59282	2.61487e-19	CD163L1	2.45436	8.78782e-14	XYLT1	4.17094	2.51395e-39		TBCCD1	-4.71287	8.85167e-13	PRKCD	-2.12467	1.54252e-08	NICN1	-2.52541	4.80174e-13	YPEL2	-1.4215	1.88414e-08
COL1A2	1.1549	1.1045e-06	ATG9A	2.61762	2.64234e-19	ZNF845	1.79842	8.84367e-14	TBC1D16	2.77833	3.14732e-39		NFKBIZ	-4.14023	8.91246e-13	GNGT2	-0.925199	1.54924e-08	AMPD2	-3.05957	4.80178e-13	TXNDC11	-1.4377	1.92289e-08
ZSCAN16-AS1	2.32354	1.12542e-06	RTTN	2.18215	2.65931e-19	SLC39A1	2.67191	9.30314e-14	TMEM91	3.19747	4.74719e-39		NINJ2	-4.32241	8.96445e-13	AEBP1	-1.14719	1.79997e-08	PAN2	-3.14264	5.55496e-13	MAP7	-1.56998	1.9385e-08
SETDB1	2.36562	1.15728e-06	CTGF	3.16029	2.68109e-19	LOC113230	2.60995	9.32661e-14	CTNNA2	2.85942	5.50476e-39		HAUS6	-4.42777	9.67978e-13	ZNF70	-0.939924	1.83746e-08	ZNF585A	-2.60219	5.57242e-13	PRC1-AS1	-1.19522	1.95066e-08
TENM3	1.56243	1.21209e-06	MTRNR2L1	2.44776	3.39703e-19	POGK	2.44364	9.55572e-14	NUP88	4.60482	6.45137e-39		IER5	-4.32865	9.73631e-13	XXYLT1-AS2	-1.21742	1.94483e-08	CDK5RAP1	-2.9449	5.9967e-13	ZNF701	-1.40685	2.3396e-08
RUNX2	2.45669	1.2241e-06	HOXA7	1.92532	3.8094e-19	GTF2IRD2B	1.4648	1.01583e-13	C3orf14	2.83551	9.33304e-39		DCP2	-3.92216	1.12106e-12	FMNL3	-1.12871	1.98579e-08	BYSL	-2.12076	6.05294e-13	NCKIPSD	-1.38741	2.34504e-08
RPL21	1.30568	1.23762e-06	PPM1F	2.02278	3.97987e-19	ACTR8	3.00885	1.03625e-13	AGAP1	2.76554	1.84394e-38		C9orf66	-3.58593	1.14732e-12	PTPRB	-1.45048	1.99655e-08	TMEM186	-2.83107	6.16608e-13	RIMKLB	-1.1638	2.36083e-08
APOL2	2.52688	1.25657e-06	MSH2	2.08194	4.0172e-19	ZFY	2.51238	1.16058e-13	KCNJ3	3.04026	1.86466e-38		HPS5	-4.41931	1.1549e-12	ABHD16B	-0.962674	2.02841e-08	ELOVL5	-3.08281	7.04364e-13	VWA7	-1.3071	2.44975e-08
ANKRD20A8P	1.76325	1.29853e-06	RNF26	2.27437	4.31619e-19	SPERT	1.51909	1.1768e-13	GAB3	3.58924	2.12103e-38		CSGALNACT2	-4.20115	1.42308e-12	PPP2R1B	-1.81975	2.14469e-08	NF2	-2.99571	7.13545e-13	PLAG1	-1.3994	2.48466e-08
KIF6	2.08216	1.36296e-06	AP3M2	2.22893	4.37187e-19	HS1BP3	1.71607	1.19224e-13	NUP188	3.97077	2.24352e-38		DCPS	-4.39598	1.44656e-12	GUSBP2	-1.12206	2.21725e-08	MYO1C	-3.03923	7.43259e-13	KISS1R	-1.45575	2.52501e-08
ERMN	2.50024	1.44385e-06	MTRF1	2.15697	4.47561e-19	VIPR1	1.51324	1.21948e-13	GORASP1	3.18555	2.28268e-38		PGM2	-4.72252	1.56804e-12	WNT4	-1.63357	2.26616e-08	NSMAF	-2.9645	7.69052e-13	CRYBB1	-1.39446	2.61114e-08
USP51	1.50987	1.46534e-06	CYB561A3	2.91474	4.83469e-19	FAM86EP	1.92761	1.21948e-13	ERC2	2.74496	2.70697e-38		PRH1	-3.45605	1.63831e-12	RMND1	-1.5179	2.29329e-08	PDP1	-2.62136	7.95352e-13	C12orf49	-2.068	2.68048e-08
CDC37L1-AS1	1.43112	1.49432e-06	RP2	2.08237	5.44882e-19	C2CD3	2.0555	1.25009e-13	POLA2	3.40435	2.73441e-38		ARAP1	-4.24621	1.75644e-12	ANKRD20A9P	-1.34858	2.31515e-08	DFFA	-3.16781	7.95352e-13	LONRF1	-1.72567	2.69825e-08
RPL23	1.59347	1.52092e-06	RAD51-AS1	2.22844	5.74435e-19	TNRC18P1	1.50817	1.28387e-13	KLHL18	3.3526	2.82032e-38		HELB	-4.07936	1.79769e-12	TFAP2A-AS1	-0.904188	2.35401e-08	RGL3	-2.02643	8.69283e-13	ANKRD16	-1.80832	2.85813e-08
ESRRG	2.29096	1.54662e-06	SLC18B1	2.12926	5.75563e-19	TBC1D2B	2.63082	1.30445e-13	TREML2	2.95181	3.06121e-38		ZC3H3	-3.54173	1.92588e-12	DMXL2	-1.0438	2.35839e-08	POLM	-1.94535	9.10337e-13	EPHA10	-1.08359	2.86807e-08
ANKRD32	2.66359	1.68891e-06	PTP4A3	3.10563	6.13519e-19	RBM38	2.79748	1.35556e-13	LOC100507487	2.70662	3.10412e-38		NUDT7	-2.8815	1.93397e-12	CMTR1	-1.54825	2.419e-08	LOC728739	-1.78207	9.77284e-13	RRN3P2	-1.36751	2.95825e-08
ANXA2R	2.45135	2.0887e-06	CLEC16A	2.08908	6.23316e-19	SEC24B	3.28737	1.58802e-13	CCDC144A	4.19796	3.2108e-38		DICER1	-4.29018	1.94121e-12	ZNF174	-1.45865	2.73273e-08	MOSPD2	-2.92727	9.79655e-13	PHACTR3	-1.62219	2.97766e-08
FAM214B	2.05552	2.11971e-06	ZNF14	2.12997	6.53928e-19	GALNT4	2.57055	1.64208e-13	LINC01004	4.04568	4.51811e-38		IREB2	-4.13227	1.97527e-12	PPFIBP2	-1.70053	2.7768e-08	DCP2	-2.68871	1.0036e-12	MBP	-1.32712	2.99677e-08
CCSER1	2.66028	2.28426e-06	ZNF564	2.38181	6.55112e-19	RNA45S5	1.18746	1.7368e-13	RIC8B	3.15873	5.50877e-38		FNBP1	-4.01815	1.9984e-12	BLOC1S3	-1.36458	3.03646e-08	CENPM	-2.6834	1.00456e-12	TFAP2A-AS1	-1.02609	3.08697e-08
SERTAD1	2.96906	2.3798e-06	SAT1	2.40283	6.75559e-19	LOC148696	2.23978	1.73873e-13	ATRN	3.49254	5.61423e-38		LANCL1	-4.64469	2.17156e-12	LOC102724450	-0.890994	3.30529e-08	ISG20	-1.60918	1.05181e-12	TTC9	-1.48728	3.19049e-08
ZFYVE16	2.91511	2.44965e-06	TP53INP2	2.44371	7.08093e-19	RBFA	2.86545	2.55587e-13	RBP1	3.88418	6.32768e-38		EFHD2	-4.04601	2.22253e-12	TBC1D8	-1.11972	3.37416e-08	BASP1	-2.22376	1.11549e-12	ELMOD3	-1.37394	3.30036e-08
DYM	2.74464	2.50383e-06	PRDM5	2.72673	8.64318e-19	EPHX2	3.18022	2.71173e-13	DNAJC5	4.26942	6.78978e-38		TUBB2B	-3.0618	2.22253e-12	SERAC1	-1.1626	3.45785e-08	TOM1	-2.73009	1.12438e-12	DDR1	-1.34676	3.39865e-08
NAGLU	3.00123	2.50621e-06	LINC00893	2.09232	9.09126e-19	CEP89	2.10411	3.30433e-13	HTT	3.77236	8.0685e-38		PORCN	-3.89962	2.29274e-12	NPL	-1.14782	3.55336e-08	WNT6	-1.68187	1.30849e-12	MYO1E	-1.47936	3.602e-08
NRTN	1.13229	2.52995e-06	ZNF444	2.42551	9.97428e-19	GLI3	2.21404	3.37362e-13	C5	2.80901	9.03723e-38		APPL2	-4.18269	2.2967e-12	ZNF786	-0.98915	4.15882e-08	MAP3K12	-2.31883	1.36383e-12	CLPB	-1.28848	3.73008e-08
ADAL	2.34538	2.61157e-06	LEFTY2	1.85178	1.04297e-18	CCDC22	1.72424	3.40119e-13	STAT4	4.55654	9.19358e-38		NOD2	-3.53066	2.38151e-12	RBMX2	-1.76996	4.36977e-08	C17orf75	-2.82065	1.41188e-12	DIP2A	-1.47194	3.96452e-08
TRIM39-RPP21	2.2737	2.91714e-06	TOMM34	3.08144	1.12825e-18	ATF7	2.7314	3.41973e-13	JCHAIN	3.26357	1.0945e-37		AP1B1	-3.7474	2.49941e-12	SLC35F1	-1.34362	4.40437e-08	MICB	-2.70338	1.48121e-12	SHCBP1	-1.67396	4.01331e-08
DMTN	1.3051	2.9269e-06	HIST1H2AL	1.89142	1.25252e-18	PPARGC1A	2.13808	3.79126e-13	KCTD5	3.71811	1.21119e-37		CD27-AS1	-3.43933	2.50827e-12	PGF	-0.900267	4.484e-08	NCK1-AS1	-2.64401	1.59912e-12	INPP5D	-1.76042	4.54988e-08
LOC653513	1.3208	3.13394e-06	LINC00910	1.89983	1.25391e-18	RELN	1.50401	4.43913e-13	STXBP5	3.33809	1.31586e-37		ZNF561	-4.08059	2.50827e-12	SIDT2	-1.36272	4.89777e-08	UBL7-AS1	-2.43954	1.68898e-12	ZSWIM8	-1.59207	4.62191e-08
CHEK1	2.54134	3.55057e-06	RAD52	2.03849	1.26966e-18	LOC613038	1.50452	4.72595e-13	SYNE3	3.31718	1.66161e-37		ELP4	-4.52995	2.78019e-12	ZNF20	-1.36241	5.47253e-08	TMC6	-3.00275	1.69358e-12	RRAGC	-1.62888	4.65e-08
ACAD8	2.90884	3.90004e-06	LRIG2	2.43016	1.26966e-18	FHL1	3.08789	4.7368e-13	GADD45A	4.69842	2.25559e-37		TFIP11	-4.2416	2.86519e-12	TMED8	-1.00167	5.47816e-08	FBXO5	-2.75536	1.71706e-12	BTN1A1	-1.01846	4.68524e-08
NEMP2	2.15725	3.92488e-06	WDSUB1	2.32642	1.3038e-18	GRIP1	1.77373	4.78638e-13	SAMD11	2.67569	2.31175e-37		KTI12	-4.34907	2.91263e-12	HLA-DQB2	-1.19544	5.57355e-08	ZNF563	-1.9876	1.85173e-12	ARL4C	-1.56731	4.75961e-08
LOC145783	2.04196	3.99501e-06	UPP1	2.82828	1.33431e-18	GCH1	2.27173	4.8911e-13	CFHR1	2.72743	2.48855e-37		STRADA	-4.53937	3.0034e-12	RRN3	-1.86089	5.65383e-08	TTC8	-2.4681	1.893e-12	SNORD38A	-1.09771	4.93577e-08
C16orf72	2.55924	4.42129e-06	MFAP3	2.49064	1.55474e-18	ANKRD20A5P	2.77809	5.35352e-13	MIR8071-2	3.29457	2.7e-37		NCKAP1L	-4.32215	3.01251e-12	ABHD2	-1.87146	6.38463e-08	CBX3P2	-1.74286	1.90485e-12	NPEPL1	-1.46752	5.30077e-08
JARID2	2.601	4.54404e-06	ZNF429	1.94816	1.55717e-18	ACCS	2.16928	5.70627e-13	CLYBL	3.35327	3.51101e-37		RSAD1	-4.25872	3.08855e-12	TESK2	-1.51598	6.51376e-08	NLRP1	-3.06061	1.9099e-12	FUK	-1.08474	5.45303e-08
ZNF75D	2.05887	4.59952e-06	IL27RA	2.53442	1.92161e-18	WBP1L	2.38105	6.22593e-13	DOCK7	4.14242	5.32053e-37		TP53I13	-4.21675	3.11111e-12	GPR55	-0.893332	6.75341e-08	ASTE1	-2.76554	1.9099e-12	BTN2A3P	-0.992154	5.53328e-08
SNORD18C	1.51103	4.7986e-06	CBLL1	2.9434	2.19552e-18	LRP6	2.20999	6.84976e-13	LINC00525	4.66681	5.72885e-37		GPR75-ASB3	-4.49648	3.21251e-12	SIT1	-1.42267	6.99895e-08	ZBTB21	-2.99595	1.97799e-12	TUBB4A	-1.08348	6.012e-08
RPS14	1.29235	4.95372e-06	PREX1	2.22708	2.39239e-18	RMDN2	3.02645	6.84976e-13	TATDN2	3.82053	6.47018e-37		PKN1	-4.04069	3.34421e-12	CFL1P1	-0.960967	7.18417e-08	RNF40	-2.77642	2.0297e-12	N4BP3	-1.21737	6.02862e-08
SPDYE5	1.72312	4.96933e-06	FLJ13224	1.81592	2.69381e-18	NUCKS1	2.81323	7.04364e-13	ABCC10	3.1802	6.47018e-37		MRS2	-4.44555	3.714e-12	AP2B1	-1.47398	7.24408e-08	COG1	-2.7175	2.21561e-12	TMEM102	-1.37527	6.24613e-08
TMEM8B	2.72269	5.31225e-06	RNF24	1.98339	2.98301e-18	TNIP2	2.64069	7.13271e-13	IFI44L	2.7552	7.47128e-37		ZNF20	-3.43432	3.71426e-12	DIP2A	-1.30039	7.34993e-08	KLHL7	-2.91123	2.34034e-12	NSUN3	-1.70512	6.44898e-08
FAM106A	1.72143	5.36797e-06	PDZRN4	2.88365	3.25577e-18	ABCD3	2.89739	8.90497e-13	FRMD6	3.70487	7.53832e-37		PCAT6	-3.87612	4.03529e-12	MKX	-1.55548	7.35786e-08	GGT1	-2.36329	2.41353e-12	TIMP2	-1.8766	6.55354e-08
SGK1	2.9957	5.47781e-06	SEPN1	2.08719	3.30349e-18	C19orf73	1.46399	1.20457e-12	POLRMT	3.38532	8.91e-37		NUTM2A-AS1	-3.68211	4.07183e-12	MYL4	-1.17485	7.37019e-08	FANCA	-2.67065	2.41808e-12	ZC3H3	-1.54158	6.57724e-08
GBP1	2.59593	5.49252e-06	FMNL2	2.42246	3.63761e-18	TBCK	2.57318	1.25762e-12	LAG3	3.92111	9.27311e-37		UPRT	-4.01315	4.10035e-12	OAS2	-2.02682	7.6634e-08	FASTKD5	-2.62143	2.42667e-12	KIAA1804	-1.28833	6.86067e-08
AP2B1	2.11654	5.54638e-06	CDCA7L	2.80543	3.79148e-18	TCP11L2	2.15782	1.28587e-12	LDLRAD4	3.50453	1.01424e-36		CNST	-4.22878	4.1009e-12	SYS1	-1.90534	7.70575e-08	LOC100506100	-2.44338	2.53599e-12	LINC00996	-1.46294	7.08971e-08
GTF2IP1	2.07949	5.56953e-06	CXCL16	2.12564	3.86302e-18	NDC1	2.74783	1.33614e-12	RRM1	4.06405	1.04548e-36		MTMR9LP	-3.42328	4.36412e-12	RABL2B	-1.43221	7.96894e-08	TIAL1	-2.86426	2.8836e-12	DHRS11	-1.76962	7.40097e-08
MX2	1.96519	5.58965e-06	SAC3D1	2.26422	4.06123e-18	TBC1D10B	2.60096	1.33852e-12	RNA45S5	1.72918	1.45608e-36		IRAK2	-3.07797	4.46979e-12	KLHL6-AS1	-0.961746	8.15157e-08	HLA-DPB1	-2.66944	2.96068e-12	TMCO3	-1.78324	7.50148e-08
NLN	1.79858	5.61594e-06	ZFYVE9	2.24775	4.09121e-18	ZBTB20-AS4	1.84326	1.44222e-12	ARAP2	2.96417	1.53531e-36		LIPT2	-3.27131	4.60153e-12	SMA5	-1.55846	8.60166e-08	HELB	-2.81548	3.03911e-12	KCNN4	-1.70724	7.65919e-08
SFI1	1.96876	5.91441e-06	DDX3Y	2.69242	4.26927e-18	RP9P	1.79557	1.4642e-12	CEACAM21	3.88549	1.76454e-36		TFCP2	-3.56663	4.78122e-12	GPRIN3	-1.00681	8.68159e-08	RBKS	-2.75581	3.09497e-12	SLCO4A1	-1.34855	7.89698e-08
CAMSAP1	2.17909	5.99498e-06	CAMKK2	2.58017	4.55539e-18	ZNF134	1.89387	1.59912e-12	UCHL1	4.80079	2.06255e-36		KLHL42	-3.74156	5.1355e-12	FAM122B	-1.75095	8.78622e-08	IL12A	-2.77713	3.54364e-12	ZMYND19	-1.61376	8.23264e-08
SYNGR3	1.50133	5.99498e-06	CMIP	1.99574	4.64493e-18	BNC2	1.40151	1.76737e-12	NUP43	3.12449	2.11618e-36		FAM159A	-3.54992	5.3659e-12	PPME1	-1.90932	9.26695e-08	DPH1	-2.72237	3.65033e-12	GPLD1	-1.27509	8.64872e-08
LAMP5	2.97116	6.03483e-06	TNFAIP2	2.48428	4.70183e-18	SPATA2	2.50934	1.82523e-12	LOC145783	3.45593	2.44225e-36		RIC8A	-4.16278	5.36594e-12	NOTCH2	-1.68061	9.52563e-08	PCSK1N	-2.10958	3.8809e-12	PODXL2	-1.64142	8.65261e-08
RPS12	1.6798	6.10478e-06	FITM2	1.80916	5.50449e-18	ZNF467	1.68187	2.04394e-12	LRP6	3.30462	2.49749e-36		CRB3	-3.844	5.50632e-12	BMP6	-1.90817	9.92944e-08	IGFBP6	-2.26502	3.96938e-12	RAP2A	-1.38101	9.49627e-08
ARMCX2	1.80051	6.12171e-06	FRMD8	2.48644	5.50449e-18	KCNQ5	2.0299	2.16838e-12	SAC3D1	3.48387	3.14337e-36		ATXN3	-4.28522	5.55408e-12	SKAP1	-1.87982	1.00773e-07	CCDC88B	-2.44646	4.0555e-12	RNF19B	-1.10434	9.96908e-08
LINC01502	1.80948	6.47495e-06	SSBP4	2.37381	5.53122e-18	PPTC7	2.70123	2.40996e-12	BARX2	2.59153	3.20934e-36		TAZ	-4.1526	5.57932e-12	EIF5A	-1.39423	1.0117e-07	TNPO2	-2.08916	4.08544e-12	CABLES1	-1.56453	1.0168e-07
CIDECP	2.06945	6.49756e-06	FRAT2	2.22505	6.4142e-18	FOXJ2	2.18505	2.41556e-12	ANKS1A	3.24281	3.50788e-36		TFB1M	-4.21879	5.65754e-12	CHI3L2	-0.964093	1.04685e-07	PPP2R1B	-2.87036	4.43066e-12	DUSP19	-1.39781	1.09067e-07
RPS23	1.5615	7.43718e-06	FEZ2	2.04584	7.09826e-18	TRIM24	2.55765	2.51002e-12	FAM133A	2.77058	3.78962e-36		TFRC	-4.47835	5.70827e-12	SH2D4A	-1.19176	1.06859e-07	NAGPA	-2.20132	4.86654e-12	RPP40	-1.54662	1.17477e-07
RPS17	1.70907	7.47308e-06	CDKN3	2.39766	9.33102e-18	HCG11	2.74531	2.52443e-12	LMAN2L	3.70282	4.51074e-36		PTPRB	-3.48094	5.80409e-12	CAPN12	-1.6913	1.08633e-07	XRCC6BP1	-2.65783	5.06045e-12	BSPRY	-1.47138	1.26406e-07
RPL36	1.44327	7.70896e-06	DDAH1	1.89359	1.09044e-17	AGPAT1	2.96429	2.59262e-12	SLC39A1	3.83244	4.90348e-36		MAP4K1	-4.4	5.82015e-12	DHX8	-1.62489	1.1074e-07	ACY3	-2.23385	5.12698e-12	PTPN22	-1.91321	1.36338e-07
NDC1	2.41589	8.22911e-06	PHF2	2.30869	1.09044e-17	RAPGEF3	1.89598	2.60583e-12	LAMP3	4.65783	5.48849e-36		TRIM32	-3.54085	5.96347e-12	CYB5D1	-1.34482	1.12262e-07	NUAK2	-2.60413	5.45615e-12	DHX8	-1.78085	1.41188e-07
CAPNS1	2.6746	8.31335e-06	SPR	2.39707	1.11274e-17	RSPH3	2.1374	2.63358e-12	STMN1	4.74163	5.57784e-36		ADIPOR2	-3.8459	6.04557e-12	C7orf31	-1.18886	1.14304e-07	HIST1H2BD	-2.90975	6.26384e-12	PGF	-0.986167	1.42963e-07
HECTD3	2.55385	8.47808e-06	GSR	2.36296	1.22125e-17	DCAKD	2.94056	2.74507e-12	GPX3	3.37701	6.76136e-36		COG3	-4.21624	6.05626e-12	VPS37A	-1.98535	1.15441e-07	ZBTB34	-2.07211	6.30182e-12	FAM65B	-1.5254	1.45467e-07
PHKG2	2.95187	8.69678e-06	LOC101928767	1.95916	1.27152e-17	ZNF654	2.64794	2.84787e-12	GMEB1	3.3012	6.89031e-36		CYFIP1	-4.13502	6.21453e-12	CSNK1G1	-1.67123	1.18067e-07	HIST3H2A	-1.90866	6.43656e-12	TNFSF12	-1.15794	1.66137e-07
STX3	1.99883	8.9598e-06	METTL22	2.09748	1.28239e-17	ZNF530	1.6799	3.03837e-12	COQ3	3.4382	7.11916e-36		RPP40	-3.5193	6.41447e-12	MAGEF1	-1.90277	1.1887e-07	C1orf53	-2.33797	6.76729e-12	PLTP	-2.08211	1.66262e-07
FOXJ2	1.91174	9.00214e-06	TNFSF9	1.78606	1.31629e-17	EPHA4	1.39706	3.1711e-12	RFX7	3.33012	7.6247e-36		POLG	-4.0262	6.70386e-12	C9orf64	-1.14584	1.25553e-07	PISD	-2.86914	6.76729e-12	LIMD2	-1.90618	1.75678e-07
POLR3A	2.28029	9.15933e-06	AGTPBP1	2.38569	1.32106e-17	ZFAND4	2.53173	3.37003e-12	DSE	2.79789	8.97972e-36		HCG18	-4.28427	6.71781e-12	ZNF765	-1.20553	1.26805e-07	KRT18	-2.4981	7.21803e-12	TARBP1	-1.25957	1.84997e-07
MIR762HG	1.41408	9.42928e-06	ALG10	2.49767	1.36747e-17	RPARP-AS1	2.1903	3.50056e-12	ZNF468	3.58952	9.42658e-36		SNX4	-4.28881	6.71872e-12	TAPT1	-1.73414	1.27745e-07	LONRF1	-2.53847	7.28942e-12	CDADC1	-1.5796	1.87966e-07
LINC00662	2.35591	9.91427e-06	AGPAT1	2.80467	1.47258e-17	PKD2	2.20569	3.61465e-12	CRIM1	2.76024	1.1452e-35		DBP	-4.04213	6.78622e-12	PALD1	-1.12428	1.279e-07	PIF1	-2.31747	7.39685e-12	MIR650	-1.12297	2.11359e-07
ARSB	2.64353	9.99281e-06	AP1S3	1.89322	1.52134e-17	LPGAT1	1.75627	3.8809e-12	RUNX1	4.52901	1.29113e-35		EDRF1	-4.02558	6.88156e-12	GEMIN6	-1.81177	1.30668e-07	TBC1D25	-2.79341	7.48395e-12	WDSUB1	-1.66908	2.18541e-07
PPAPDC2	1.95277	1.00493e-05	RBL1	2.06225	1.53097e-17	BBC3	1.85814	4.60266e-12	MAP3K5	4.20088	1.34972e-35		ZNF675	-4.32451	6.89313e-12	LOC729683	-1.36177	1.49183e-07	ZNF805	-2.43264	7.49768e-12	PDK2	-1.87142	2.23943e-07
COX6C	1.66692	1.05614e-05	CTDSP2	3.00311	1.56091e-17	RAPH1	1.56081	4.60335e-12	LINC00938	3.1502	1.6273e-35		TTI1	-4.21188	6.89313e-12	TJP2	-1.17568	1.56685e-07	FASTKD1	-2.85667	7.849e-12	MYO1D	-1.91995	2.24026e-07
GATM	2.8153	1.23085e-05	NARFL	1.95275	1.65496e-17	OVCH1-AS1	1.40427	4.63979e-12	CBY1	3.46002	2.1787e-35		SDHAP1	-4.0802	6.95106e-12	LINC01530	-0.858243	1.5701e-07	FAHD2CP	-2.25759	8.30925e-12	ISYNA1	-1.05837	2.40458e-07
GUF1	2.36471	1.25181e-05	PTPRS	1.85781	1.97323e-17	CD69	2.509	5.26904e-12	TAF1A	3.2117	2.28777e-35		C1orf174	-4.35218	6.97262e-12	MET	-1.10799	1.5802e-07	TMEM184B	-2.87168	8.32731e-12	APOL3	-1.85866	2.45412e-07
C10orf95	1.48016	1.30389e-05	CDK1	1.78926	2.19385e-17	TANC2	1.39117	5.69675e-12	ZNF776	3.13652	2.42875e-35		MAP9	-3.52656	7.75529e-12	MFSD10	-1.74912	1.62439e-07	RLN2	-2.02213	1.02679e-11	GEMIN6	-1.95809	2.45847e-07
MLLT6	2.42706	1.30993e-05	SCAP	2.1521	2.20224e-17	LOC100505915	2.14174	6.71694e-12	KIAA1217	4.20108	2.43843e-35		CYB5D1	-3.39799	7.75947e-12	LINC00643	-0.857589	1.77309e-07	USP28	-2.8954	1.06559e-11	LOC102724450	-0.942139	2.59498e-07
COX7C	1.51115	1.35153e-05	AIFM2	2.43754	2.44988e-17	NAT1	2.29874	7.91604e-12	HENMT1	3.53884	2.59187e-35		HLA-DQB2	-2.92911	7.80339e-12	CCRL2	-1.3776	1.80022e-07	LCLAT1	-2.39076	1.07022e-11	AK9	-1.84171	2.63016e-07
PCBP4	1.86274	1.35341e-05	ABCD4	2.38359	2.88141e-17	GNAL	1.3761	7.99049e-12	POFUT1	3.06292	3.46968e-35		CRKL	-3.8399	8.33582e-12	COL4A3BP	-1.87082	1.88049e-07	ZNF92	-3.03239	1.13341e-11	CCL25	-1.35918	2.64932e-07
PTGES3L-AARSD1	1.8988	1.36479e-05	NADSYN1	2.44307	2.99654e-17	ZNF416	1.37919	8.35436e-12	DNASE2	4.39069	3.79968e-35		NDST2	-3.59274	8.93511e-12	ZNF701	-1.17319	1.95592e-07	ARHGAP9	-2.92674	1.17677e-11	RAB43	-1.43715	2.65793e-07
PURB	2.10713	1.3651e-05	SPSB1	1.8081	3.2003e-17	ZNF609	2.30008	8.71253e-12	ZNF804A	3.33972	3.87702e-35		SNHG11	-3.80684	9.52666e-12	IL1A	-0.854234	1.97263e-07	NIF3L1	-2.99537	1.23381e-11	C12orf45	-1.82898	2.89724e-07
LINC00893	1.77284	1.4685e-05	CLCN6	1.84463	3.27975e-17	SIK3	2.79228	9.24595e-12	CTSL	3.1476	3.93963e-35		WNT4	-3.81148	9.67744e-12	SPEF2	-1.44429	1.97923e-07	SUGP1	-2.82501	1.49043e-11	ZNF281	-1.82246	3.50623e-07
ITPR2	2.79457	1.48769e-05	ZNF408	2.01504	3.35405e-17	AP1S2	2.95432	1.23891e-11	TUSC3	2.68189	4.03751e-35		ERCC5	-3.78083	1.02172e-11	BCL2A1	-1.36833	1.99825e-07	TIRAP	-1.91834	1.59016e-11	PTPRC	-2.14396	3.58385e-07
CIB2	1.70959	1.4972e-05	GPD1L	2.30625	3.35554e-17	SPRED2	1.44961	1.27519e-11	BCL9	2.87208	4.52801e-35		COA7	-3.13427	1.07041e-11	RNASEH1-AS1	-1.03722	2.25631e-07	RHBDF1	-1.73585	1.7873e-11	LOC100506551	-1.3449	3.70816e-07
CPB1	1.04475	1.66117e-05	KLHL8	2.52504	3.56323e-17	BRD1	2.29236	1.29917e-11	LOC100507431	2.70395	4.61151e-35		AMY2B	-3.48942	1.07217e-11	ATXN2	-1.62477	2.26071e-07	LOC101926963	-2.48644	1.7908e-11	CCDC117	-1.99423	3.76974e-07
UQCRQ	1.34408	1.66622e-05	LINC00891	1.89275	3.66839e-17	TIAM1	2.57343	1.36408e-11	MID1IP1	2.75197	5.02576e-35		PARVG	-3.88924	1.08651e-11	ZNF708	-1.23155	2.48087e-07	BPHL	-2.02926	1.87736e-11	PLEKHO1	-1.97394	3.82186e-07
MOB3C	2.03663	1.71767e-05	MROH1	2.17046	3.75678e-17	C16orf87	2.46383	1.48019e-11	ZDHHC9	4.23532	5.19563e-35		EXOC3L4	-3.06299	1.14494e-11	ABCF2	-1.97198	2.62254e-07	ITGB2	-2.21145	1.89877e-11	CLUHP3	-0.945529	3.93204e-07
LOC113230	2.12239	1.71822e-05	SLC35F6	2.14769	4.10111e-17	RIC8B	1.94681	1.74294e-11	SERINC4	2.89284	5.89888e-35		NEK9	-4.12628	1.16331e-11	STOM	-1.90059	2.63211e-07	ZNF808	-1.96859	1.92945e-11	MIPEPP3	-0.976681	4.0829e-07
C1R	1.72269	1.73732e-05	RBM38	2.51528	4.28807e-17	ATF3	2.71858	1.78897e-11	PDLIM7	2.97504	8.35529e-35		HEMK1	-3.79694	1.20708e-11	TMBIM1	-1.7943	2.65913e-07	STPG1	-1.71631	1.94897e-11	FCGR2C	-1.57254	4.1391e-07
LOC100240735	1.94847	1.75622e-05	MGST2	1.82412	4.29758e-17	NFKBIL1	1.38503	1.88052e-11	ANGPTL1	3.07281	2.14427e-34		ARHGEF2	-3.95889	1.22448e-11	CDKL3	-0.910282	2.67177e-07	N4BP3	-1.88843	1.99173e-11	SQLE	-1.87078	4.21886e-07
LRRC8B	2.70925	1.87276e-05	JAG1	2.16683	4.87851e-17	JRK	1.57095	1.88635e-11	ZNF211	3.61535	2.49491e-34		CDIP1	-4.19453	1.22979e-11	FGF2	-1.2741	2.81033e-07	BBS2	-2.11722	2.07005e-11	LINC00643	-0.943455	4.39719e-07
MDN1	2.67318	1.9061e-05	RELT	1.88232	5.41639e-17	MSTO2P	2.09172	1.94196e-11	STXBP1	3.05555	2.50233e-34		DCP1A	-4.44491	1.23951e-11	TTC39A	-0.93882	2.86205e-07	PLAG1	-2.0758	2.16226e-11	ZDBF2	-1.64154	4.40677e-07
NFE2L1	2.57863	1.93109e-05	LRRC27	1.84675	5.47755e-17	SFI1	2.09761	2.16226e-11	PNPLA7	2.70697	3.06992e-34		RAP2A	-3.0895	1.25924e-11	WHAMMP3	-1.14429	2.89059e-07	TUBG2	-2.79845	2.17578e-11	LINC01569	-1.31821	4.42375e-07
MXD1	2.37559	1.9636e-05	POLN	1.88188	5.49392e-17	CIPC	2.04827	2.36439e-11	LRRK2	3.30064	3.30469e-34		RHOG	-4.34948	1.33461e-11	ANGPT2	-1.06846	2.92789e-07	ZBTB45	-2.12721	2.36439e-11	RNF5	-1.36471	4.63135e-07
ATP5S	2.4089	1.99175e-05	SLCO5A1	2.06779	5.96971e-17	ZNF587	2.65429	2.55254e-11	GINS2	3.52736	3.34962e-34		TMEM187	-4.07884	1.35999e-11	TTLL12	-1.18044	2.97415e-07	RNMTL1	-2.47938	2.37447e-11	NCF2	-1.37023	4.63197e-07
TRIM45	1.03094	2.07625e-05	KLF9	2.69385	5.96971e-17	CCDC137	2.21214	2.87588e-11	MDC1	3.3523	3.46001e-34		SLC44A2	-3.87548	1.46944e-11	A1BG-AS1	-1.08156	3.03368e-07	LINC01569	-2.14734	2.39061e-11	C9orf64	-1.2184	4.70214e-07
LRCH3	1.9606	2.13653e-05	BNIP1	2.64794	6.23473e-17	HCG9	1.27408	2.96316e-11	FRMD8	3.80185	3.85538e-34		SNX25	-3.97922	1.50773e-11	ZNF254	-1.21633	3.06731e-07	CERS4	-2.47112	2.46279e-11	SLC27A1	-1.1739	4.71729e-07
LOC101928809	1.26176	2.36956e-05	VPS50	2.68113	6.88169e-17	CCDC94	2.75164	3.16407e-11	SLC26A6	3.20355	4.24908e-34		ISOC2	-3.95989	1.55007e-11	IFIT5	-1.4313	3.10772e-07	TSPAN5	-2.26799	2.57277e-11	PDE6B	-1.29319	4.7359e-07
AASS	1.19607	2.38231e-05	BAG3	2.11959	7.07146e-17	AGBL5	2.27474	3.28149e-11	UHRF1BP1L	3.73582	4.73665e-34		DPEP3	-2.59977	1.5961e-11	NIPSNAP3A	-1.81204	3.12883e-07	RNASEL	-2.15958	2.91499e-11	IL1A	-0.940097	4.79553e-07
PLTP	2.70988	2.42975e-05	SLC9B2	2.41361	7.72524e-17	LOC145783	2.14725	3.28273e-11	P2RY6	3.63555	5.17055e-34		C16orf54	-3.96206	1.67209e-11	LOC100294145	-1.43948	3.1427e-07	DVL1	-1.96124	3.00623e-11	PPP2R1B	-1.81236	5.19935e-07
PLAGL1	1.68432	2.45646e-05	SMYD4	1.86722	8.17672e-17	LOC730101	2.4979	3.53253e-11	ZNF268	3.74289	5.50488e-34		PTGS2	-3.882	1.71938e-11	ECSIT	-1.85546	3.44472e-07	RALGAPA2	-2.08606	3.14192e-11	CLEC11A	-0.938304	5.32171e-07
HIP1	1.7588	2.46809e-05	PAN3	2.26952	8.42286e-17	TP53I11	1.74654	3.55307e-11	UBOX5	3.35545	5.51565e-34		ERCC4	-4.26065	1.75022e-11	FLVCR1-AS1	-1.16015	3.60675e-07	LINC01588	-1.846	3.18698e-11	TRPM4	-1.54657	5.32902e-07
MAK16	2.44725	2.57324e-05	KCNN4	2.16545	8.61689e-17	UTY	2.01288	3.78059e-11	ARHGAP10	3.24387	5.68086e-34		GMPR	-3.70343	1.79503e-11	ARHGAP27	-1.45825	3.85857e-07	SLCO4A1	-2.02867	3.22513e-11	GK5	-1.44704	5.32977e-07
TUBB6	1.72443	2.57871e-05	ARHGAP4	2.24913	8.97319e-17	CEP170B	1.54436	3.94726e-11	VIPAS39	3.15297	5.85616e-34		MIR155HG	-3.93518	1.82289e-11	METTL10	-1.8157	3.92334e-07	EPOR	-2.58609	3.30363e-11	POLR1B	-1.54226	5.49181e-07
ZNF397	1.96002	2.70494e-05	CENPF	1.77971	9.83943e-17	ARL2-SNX15	1.93916	3.96629e-11	PLA2G4A	3.14091	5.93875e-34		STIM2	-4.37063	1.86705e-11	TFDP1	-1.44818	4.20658e-07	CPT1A	-2.46746	3.43775e-11	MIB2	-1.65709	5.52983e-07
LOC100134368	1.08106	2.75198e-05	ARL6	2.36285	9.8649e-17	TFPI	1.55342	4.39736e-11	PRKG1-AS1	2.48698	7.46967e-34		AEBP2	-3.4903	1.90606e-11	TCEAL2	-1.17481	4.59735e-07	SUPT3H	-2.73968	3.44304e-11	TLR6	-1.39277	6.17498e-07
AFF4	2.59011	3.02221e-05	ZNF211	2.30623	1.01149e-16	FEM1B	2.62503	4.48188e-11	CCDC9	3.31095	7.46967e-34		CDIPT	-4.34644	2.01219e-11	CBLB	-1.10444	4.65009e-07	ZNF181	-2.70654	3.53834e-11	ZNF595	-1.25618	6.64913e-07
SPSB2	1.44818	3.07537e-05	RNA45S5	1.03791	1.02016e-16	SNHG7	2.22741	4.85044e-11	TNFSF10	4.67733	7.85946e-34		ETAA1	-3.03741	2.02114e-11	NUTM2A-AS1	-1.47526	4.8342e-07	GABPB1-AS1	-2.3421	3.69543e-11	RPL21P44	-0.942294	6.7726e-07
SMIM11	2.30625	3.07537e-05	CFAP58-AS1	2.72471	1.04966e-16	TMEM143	2.22207	4.96064e-11	KCNQ1	2.62377	7.91326e-34		IFIT5	-3.57479	2.07941e-11	SMIM5	-0.887386	5.28925e-07	LRR1	-2.66013	4.08918e-11	POLR1A	-1.38422	7.85398e-07
ZNRD1-AS1	1.51578	3.17205e-05	BRD1	2.22446	1.23845e-16	HN1L	2.01442	4.99457e-11	ZNF816	3.47726	7.92523e-34		SLC15A4	-3.16356	2.08003e-11	REPIN1	-1.64085	5.43102e-07	OPTN	-2.98032	4.40667e-11	TP73	-1.04634	7.92309e-07
PDE8A	1.90683	3.17205e-05	DHX35	1.78143	1.26869e-16	HINFP	2.14323	5.07843e-11	TNFRSF10B	2.78178	8.58029e-34		PIP4K2A	-3.94813	2.13681e-11	LIX1L	-1.54482	5.51269e-07	NARS2	-2.74671	4.48722e-11	USP32	-1.26705	8.21669e-07
DAAM1	2.64518	3.20555e-05	UHRF1BP1L	2.34974	1.26869e-16	TRIP10	2.1797	5.23678e-11	ADM	4.76911	9.26133e-34		KLHL7	-4.05005	2.21377e-11	RRN3P1	-1.14185	5.56578e-07	CYB5D1	-2.17807	4.69252e-11	DDX51	-1.29277	8.37091e-07
RAB11FIP5	1.62648	3.23767e-05	TAS1R3	1.73235	1.26869e-16	DMRT2	2.15821	5.4713e-11	ERMAP	2.67253	1.09598e-33		ST6GALNAC6	-3.43288	2.23869e-11	ZSCAN9	-0.990758	5.61659e-07	LINC00996	-2.13514	4.8825e-11	LINC01530	-0.913342	8.50904e-07
CHRNA5	1.08135	3.24286e-05	UBOX5	2.15135	1.33017e-16	NRAV	1.97341	5.4713e-11	RFWD3	3.48718	1.19764e-33		TGFBR3L	-3.64326	2.26649e-11	SEPHS2	-1.78463	5.65025e-07	NTPCR	-2.57759	4.93824e-11	SGCB	-1.73121	9.82288e-07
CYP2R1	2.69571	3.42663e-05	FIZ1	1.95096	1.70056e-16	PM20D1	1.53618	6.05607e-11	MMP16	2.4835	1.92529e-33		KLHDC9	-2.80034	2.33698e-11	SCNN1D	-0.842752	5.78163e-07	KIAA1586	-2.57201	5.07947e-11	MIRLET7D	-0.928179	1.02474e-06
LOC100507091	1.31517	3.55989e-05	METTL16	2.44105	1.7029e-16	ZNF428	2.25925	6.09451e-11	XRCC1	3.54706	1.99547e-33		FBXW4	-3.70914	2.35647e-11	TRIM32	-1.34031	6.08563e-07	MID2	-1.71815	5.2536e-11	DDX28	-1.46906	1.03097e-06
LRRN2	1.81839	3.56016e-05	ZNF880	1.70983	2.18577e-16	KHDRBS2	1.66877	6.13052e-11	LOC100240735	3.35299	2.22359e-33		TCAF1	-3.66284	2.38948e-11	ZNF561	-1.54016	6.15467e-07	EML5	-2.37874	5.87389e-11	NFKB2	-1.76848	1.07563e-06
MAGEC1	1.00899	3.56862e-05	FHOD1	1.73218	2.45064e-16	DPY19L3	2.60575	6.56285e-11	PWWP2B	2.8149	2.44366e-33		ADTRP	-3.60058	2.38948e-11	PTK2B	-1.61696	6.23903e-07	SRXN1	-2.0145	5.93002e-11	CBLB	-1.18919	1.11885e-06
RNA45S5	0.949377	3.59226e-05	CMTM8	1.68712	2.51887e-16	ITGB8	1.71265	6.59808e-11	ITGAV	3.38312	2.48893e-33		PDP2	-2.77549	2.43984e-11	SNRK	-1.74693	6.48782e-07	XAF1	-2.95228	6.03977e-11	DENND4B	-1.54586	1.14538e-06
NDUFA4	1.46915	3.65022e-05	CDKN2AIP	2.71556	2.5564e-16	2020-09-10	2.92338	6.7006e-11	NLRC5	3.60667	2.87041e-33		TRIM47	-3.70423	2.55003e-11	KCNMA1	-1.52285	6.7131e-07	EXOSC7	-3.01058	6.1955e-11	HEATR5A	-1.75429	1.17579e-06
TCONS_00029157	1.82676	3.67471e-05	CARNS1	1.77912	2.84431e-16	ABCA6	1.55874	7.18642e-11	PGAM5	3.71081	3.03529e-33		PMAIP1	-4.36235	2.5507e-11	NBPF3	-0.999582	6.86647e-07	GCN1	-2.95898	6.21942e-11	GEMIN5	-1.41574	1.17774e-06
LONP1	2.43114	3.73445e-05	DNAJC5	2.52299	2.94757e-16	ZNF419	1.9298	8.24918e-11	ZNF333	2.70927	3.33808e-33		RFC4	-4.132	2.55537e-11	DBT	-1.46987	7.11122e-07	STOML1	-1.62613	6.71129e-11	KRT18	-1.53457	1.18405e-06
YBEY	2.29353	3.74759e-05	ARMCX5	2.29263	2.98222e-16	KDM1B	1.64403	8.35179e-11	ACVR2A	2.89279	3.51963e-33		SLC27A5	-3.19184	2.59056e-11	CCNG2	-1.49006	7.47809e-07	AEBP1	-1.79977	7.5548e-11	HCG17	-1.01172	1.18489e-06
ZNF326	2.53624	3.88751e-05	CDC14A	1.90668	3.18983e-16	LOC388242	1.30901	8.48122e-11	KLF9	4.21308	3.57303e-33		NTPCR	-3.84185	2.61347e-11	HACD4	-1.7197	7.48206e-07	POLR1E	-2.34362	7.63992e-11	PAX5	-1.20375	1.1885e-06
SPARC	1.76439	3.89131e-05	TBC1D30	2.50293	3.32762e-16	ZNF772	1.83744	8.55233e-11	LDOC1L	2.574	3.68616e-33		ZDHHC18	-4.03434	2.74522e-11	CYGB	-0.83059	7.54774e-07	KCNIP2	-1.52562	8.37598e-11	RHPN2	-1.17616	1.20518e-06
RHOBTB3	2.45234	3.97174e-05	ZNF442	1.71321	3.51929e-16	SCIN	1.47678	9.05068e-11	RPS6KA3	4.09353	3.90745e-33		ZNF142	-3.66808	2.77436e-11	TMEM135	-1.57871	7.60668e-07	FAM185A	-2.43698	8.55233e-11	LOC100499484-C9ORF174	-1.2387	1.31566e-06
MFN2	1.94899	4.06669e-05	ZNF709	1.7664	3.67086e-16	LOC653653	1.64579	9.58494e-11	WDR53	3.23681	4.29825e-33		PSEN1	-4.03054	2.90495e-11	ZC3H3	-1.27719	7.94255e-07	SQLE	-2.76609	8.71981e-11	TCEAL2	-1.25947	1.36234e-06
FKBP5	2.71229	4.17882e-05	TMEM159	1.86041	3.70047e-16	QSOX1	1.5609	1.01741e-10	HLA-DRA	4.51283	4.32834e-33		B3GNT2	-4.02085	2.91686e-11	ERAP2	-1.77608	8.00119e-07	MZB1	-1.1742	9.52591e-11	FAM92B	-1.81035	1.36856e-06
ZNF165	2.37426	4.42465e-05	EIF2B5	2.80922	3.76559e-16	LGR4	1.9293	1.04646e-10	IDI2-AS1	3.41051	5.05749e-33		ZNF681	-2.43197	3.00273e-11	ABHD4	-1.57375	8.04908e-07	UAP1L1	-2.09642	9.57388e-11	LINC01012	-1.0241	1.37033e-06
FBXO22-AS1	2.23579	4.49252e-05	ZNF621	1.77814	3.7989e-16	LRPPRC	2.84307	1.04646e-10	CCR1	2.77403	5.26103e-33		EPS8L2	-3.44172	3.10084e-11	BCL2	-1.58308	8.29691e-07	ZCWPW2	-2.11529	9.96134e-11	POLM	-1.03326	1.52675e-06
TWSG1	2.64974	4.64416e-05	PLBD2	2.44465	3.99623e-16	ZNF564	2.18302	1.07505e-10	EPS8	3.66875	6.36281e-33		NFKBIE	-4.34368	3.1788e-11	LOC102724297	-0.879732	8.55938e-07	HSPBP1	-2.51284	1.04646e-10	UBE2Q2P2	-1.124	1.55911e-06
NSUN7	2.03708	4.65399e-05	ATP6V1B2	2.83455	4.0542e-16	ZNF767P	1.41057	1.17771e-10	FMNL2	3.58059	6.67976e-33		KIF27	-3.25242	3.21508e-11	DTWD2	-1.13669	8.65543e-07	LIN9	-1.96337	1.08032e-10	LOC100506472	-0.886042	1.62082e-06
WWC2	1.44184	4.74367e-05	ATXN1L	2.22816	4.10228e-16	FBXO38	2.90274	1.30581e-10	RAB40C	2.95651	7.65874e-33		TRAPPC11	-4.0354	3.30374e-11	RPL21P44	-0.820106	8.77469e-07	ZC3H10	-1.79946	1.09969e-10	PDP2	-1.06992	1.62679e-06
RP9P	1.43881	4.81766e-05	LOC101927272	1.63954	4.14453e-16	CCDC144B	2.61812	1.32489e-10	MTERF2	3.25553	7.72942e-33		LAMA5	-3.48182	3.31514e-11	LOC100506472	-0.800249	8.91072e-07	MAFIP	-2.64696	1.20217e-10	SELL	-1.63522	1.62983e-06
CENPBD1P1	2.0223	4.84172e-05	APEX2	2.22944	4.21767e-16	IPPK	2.16338	1.39778e-10	AIFM3	2.51375	7.81195e-33		ROGDI	-3.14865	3.31625e-11	SNN	-1.31015	9.22382e-07	MANEA-AS1	-2.1882	1.30513e-10	STAMBPL1	-1.49264	1.76943e-06
CRY1	1.86202	4.98091e-05	FBXO41	1.67506	4.4538e-16	RAB36	2.95635	1.42641e-10	CFB	4.30211	7.83005e-33		LRRC47	-4.0375	3.46843e-11	PRRT3	-0.920801	9.48048e-07	PDE6B	-2.0328	1.31338e-10	IL23A	-1.31875	1.80088e-06
ADM	2.67421	5.15564e-05	PTBP2	1.8791	4.45921e-16	MTHFD1	3.0025	1.43249e-10	ANXA2R	3.7592	8.45439e-33		KEAP1	-4.27723	3.49076e-11	SLC9A9	-1.18783	9.60596e-07	STAM-AS1	-2.0074	1.32608e-10	LOC100287015	-1.48927	1.80987e-06
ABHD11	2.59714	5.19143e-05	FRAT1	1.78548	4.4794e-16	SPEF2	2.14078	1.44066e-10	AMMECR1	3.0405	8.99849e-33		BASP1	-3.07332	3.49455e-11	PRICKLE1	-1.4794	9.68207e-07	KCNAB2	-2.19964	1.35083e-10	GLIPR1	-1.9018	1.90796e-06
LRRC1	1.51879	5.31295e-05	HNRNPA0	2.37079	5.10165e-16	FAM50B	2.07619	1.51224e-10	KCTD12	2.4692	1.05319e-32		PRKCZ	-3.0026	3.51626e-11	CHAMP1	-1.29225	9.7236e-07	BTBD2	-2.63411	1.36654e-10	CYGB	-0.899853	1.9918e-06
INTS5	2.12551	5.34098e-05	TNIP2	2.37215	5.50276e-16	EFCAB2	2.44063	1.65902e-10	DEAF1	3.63896	1.06546e-32		DAPK1	-3.59342	3.59196e-11	CD9	-1.73252	9.94745e-07	ANKRD42	-2.18998	1.42123e-10	MIR3652	-0.870439	2.0861e-06
JADE2	2.23272	5.43721e-05	YBX3	2.59314	6.074e-16	ACAP3	2.07388	1.76545e-10	STIM1	4.00716	1.0736e-32		EBF1	-2.75746	3.68521e-11	ZSCAN32	-1.14674	1.03501e-06	PMS1	-2.78151	1.4364e-10	LINC01431	-1.08651	2.21729e-06
CTNS	1.87904	5.52281e-05	NSUN5P2	2.22921	6.23531e-16	MYPOP	1.64699	1.80201e-10	GS1-259H13.2	2.54871	1.11628e-32		RASD1	-4.09908	3.72249e-11	BRF2	-1.09734	1.06034e-06	RRN3P1	-1.97057	1.48152e-10	KCND1	-1.152	2.37685e-06
LIN7C	2.61623	5.6175e-05	MYO19	2.14982	6.34735e-16	KBTBD8	2.61973	1.8453e-10	CTBP1-AS2	2.86697	1.16326e-32		TBCD	-3.2866	3.78796e-11	GDAP1	-0.832034	1.06221e-06	RNF25	-1.73102	1.51024e-10	DMXL2	-0.988135	2.38874e-06
UBAP1	1.88121	5.6279e-05	SCYL3	2.19059	6.70377e-16	TRIM68	1.69349	2.04432e-10	LOC100506422	3.85274	1.20865e-32		EXOSC10	-4.10415	3.80345e-11	ZNF57	-0.882819	1.09099e-06	ZNF286A	-1.952	1.66474e-10	OSBPL3	-1.78838	2.40398e-06
SHISA2	1.98916	5.71848e-05	INTS1	2.17904	6.74919e-16	NCKAP1	1.79155	2.07256e-10	NEDD4L	3.41415	1.28976e-32		RASGRP3	-3.90232	3.87731e-11	KIZ	-1.7753	1.09208e-06	C6orf136	-2.36632	1.68841e-10	LOC155060	-0.92884	2.43583e-06
MIR99AHG	1.45036	5.7729e-05	DYM	2.61656	6.91615e-16	BBS7	2.08534	2.1423e-10	DHRS12	3.50992	1.34482e-32		SMAGP	-3.39546	3.87974e-11	ICA1	-1.37679	1.18476e-06	RAB39B	-2.48037	1.78063e-10	ICOSLG	-1.30464	2.49832e-06
LINC01551	1.60361	6.20644e-05	GTDC1	2.05155	7.06464e-16	C4orf32	2.32052	2.16063e-10	SECTM1	2.50259	1.57328e-32		KDM5B	-4.22065	4.01831e-11	LOC101929709	-1.26168	1.20657e-06	PLSCR1	-2.75875	1.97179e-10	CUL7	-1.38158	2.61387e-06
PPP1R3F	1.32227	6.39576e-05	FMO4	1.79043	7.63138e-16	ZBED6	1.91019	2.26871e-10	FIGN	2.51971	1.6292e-32		NCAPG2	-3.04797	4.04249e-11	DCUN1D4	-1.57042	1.24375e-06	BSPRY	-2.15699	2.1498e-10	AACS	-1.39928	2.64369e-06
SPDYE6	1.37603	6.53554e-05	C16orf87	2.29669	7.69914e-16	SPTY2D1	2.47355	2.29619e-10	CDH2	2.563	1.81665e-32		COX10-AS1	-3.44159	4.25097e-11	ANKIB1	-1.74125	1.3074e-06	DIS3L	-2.69176	2.15489e-10	KLHDC1	-1.47393	2.66185e-06
DZIP3	2.44067	6.55378e-05	ZNF431	2.21869	7.86574e-16	BTRC	2.04511	2.29619e-10	PVRL3	2.51425	1.99028e-32		NOP2	-3.9215	4.44261e-11	ZNF614	-1.15425	1.3719e-06	USP30	-2.19938	2.16142e-10	ZNF70	-0.877924	2.81941e-06
PDSS2	2.07175	6.8706e-05	PPP1R21	2.35067	8.03689e-16	HLA-B	1.3069	2.338e-10	WBP1L	3.34778	2.41983e-32		WDYHV1	-3.9195	4.46532e-11	BTN3A3	-1.77563	1.38222e-06	NDUFA4L2	-2.51549	2.26389e-10	CCDC151	-1.40812	2.90543e-06
TMEM63C	0.945759	6.94048e-05	PSMA8	1.70494	8.1666e-16	TMEM65	1.55419	2.38802e-10	NOA1	4.33918	3.55225e-32		NFATC2	-3.72047	4.46839e-11	GPR107	-1.30057	1.38222e-06	BLOC1S5	-2.04808	2.55236e-10	SRR	-1.22797	2.92431e-06
TCEAL1	2.18869	7.22018e-05	PKIG	2.05201	8.39337e-16	PWARSN	2.14246	2.43461e-10	LINC00963	3.50416	4.01959e-32		DRG2	-4.33039	4.74533e-11	MSH6	-1.6491	1.46904e-06	KDM6A	-2.62492	2.55236e-10	RPL23AP82	-1.42229	2.95527e-06
ARHGAP5	2.49444	7.45509e-05	REXO1	2.2345	8.61534e-16	DLST	1.71496	2.46951e-10	C7orf25	3.06243	5.65617e-32		KPNA4	-4.15601	4.80631e-11	SNORD38A	-0.852027	1.5028e-06	ACOT2	-2.45532	2.55236e-10	TIAM2	-1.30402	2.95946e-06
NCDN	1.76741	7.46605e-05	ENOX2	2.52436	8.78777e-16	SH2B3	1.42783	2.68508e-10	HNRNPA0	3.72671	6.09476e-32		DPEP1	-4.35801	4.89858e-11	EIF5AL1	-0.661761	1.50742e-06	MAN2A2	-2.59588	2.68052e-10	SLC13A5	-1.14391	3.02867e-06
RPL28	1.5662	7.56741e-05	ABHD17B	2.3467	8.87953e-16	CCR6	1.2615	2.75894e-10	NLRP14	2.72773	6.17802e-32		LOC100233156	-3.07883	4.91804e-11	RAB11FIP1	-1.67718	1.58475e-06	FAM86DP	-1.80532	2.74691e-10	COX10-AS1	-1.39991	3.0329e-06
GLUD1P3	1.91402	7.85245e-05	ADPRM	1.656	8.87953e-16	FUT8-AS1	2.03474	2.90375e-10	GNRHR	3.00819	6.18388e-32		TRIM28	-4.01297	4.91804e-11	ZNF133	-1.3691	1.69255e-06	ZNF546	-2.29891	2.75572e-10	C1orf74	-1.61467	3.15762e-06
LOC101928069	1.57518	7.8992e-05	CEP89	1.89441	9.89678e-16	PHLDA2	2.10436	3.05306e-10	TBC1D2B	3.58181	6.41103e-32		TMEM110	-4.22534	5.05131e-11	ZNF649	-0.923055	1.70222e-06	ANGPTL6	-2.33522	2.82006e-10	JADE3	-0.896398	3.24054e-06
MYL2	1.80271	7.90351e-05	RPUSD4	2.26464	9.9638e-16	TXNRD2	1.44866	3.05815e-10	SLC35D2	3.91866	6.57736e-32		SCRN2	-4.13383	5.05644e-11	SLC30A6	-1.78164	1.7857e-06	BRF2	-1.92001	3.08382e-10	KLHL5	-1.79544	3.54667e-06
LOC731157	1.19048	7.9886e-05	BUB1	1.77561	1.03189e-15	ITGAV	2.09475	3.13517e-10	RANBP6	3.57312	6.66867e-32		NSUN5	-3.75501	5.10274e-11	PIPSL	-0.735293	1.872e-06	PIM1	-2.7093	3.33792e-10	ZNF16	-1.10813	3.69252e-06
RABGAP1	2.58199	8.56222e-05	NUF2	1.76571	1.12762e-15	GFM2	2.7977	3.22794e-10	GRID2	2.43861	8.4882e-32		NUP98	-4.30869	5.22286e-11	PERP	-1.72454	1.92821e-06	CATIP-AS1	-2.1901	3.4463e-10	TMBIM1	-1.78892	3.78584e-06
TOMM7	1.69897	8.66421e-05	C10orf10	2.78336	1.19929e-15	RHPN2	1.50002	3.26366e-10	ZXDC	3.81378	9.45128e-32		KLF12	-3.82649	5.2862e-11	KCTD18	-1.32792	1.96158e-06	CELSR1	-1.96051	3.53532e-10	KIAA1549	-0.929271	3.90474e-06
RPS10-NUDT3	1.42769	8.97245e-05	NKRF	2.1459	1.2884e-15	VAT1	2.62657	3.30226e-10	P2RY2	2.42608	1.06122e-31		TRAM2-AS1	-3.03667	5.49834e-11	HORMAD2-AS1	-0.801639	1.99817e-06	CNP	-2.73618	3.69831e-10	OGFR	-1.32996	3.94709e-06
PHACTR1	2.22425	9.06596e-05	MVP	2.65239	1.4153e-15	AKT3	1.81154	3.35152e-10	MT1E	3.48592	1.17457e-31		MGAT4B	-3.42155	5.74285e-11	TSPAN33	-1.36271	1.99945e-06	PSEN1	-2.69225	3.95033e-10	CD3EAP	-1.14788	3.96893e-06
PKIG	1.73826	9.63319e-05	FKBPL	1.67302	1.46925e-15	AP3M1	3.03059	3.43164e-10	TCEAL1	3.89022	1.30803e-31		EAF2	-2.4249	5.74399e-11	CSNK2A2	-1.10042	2.02168e-06	SEPHS2	-2.82711	4.09508e-10	ZBTB49	-1.06864	4.16824e-06
ZNF639	2.2881	9.64543e-05	GMEB2	1.6299	1.49061e-15	GNAQ	1.28165	3.675e-10	EYA1	2.4554	1.4579e-31		APPBP2	-3.8988	5.74399e-11	TUBD1	-1.37025	2.09083e-06	WDR27	-2.10516	4.10175e-10	ZNF570	-0.857255	4.30367e-06
CTNNAL1	2.42729	0.000103885	GCDH	2.67345	1.54163e-15	PRELID2	2.12283	3.80057e-10	PDCD1LG2	2.60708	1.81913e-31		CNTROB	-2.57996	5.90652e-11	DVL1	-1.05771	2.11206e-06	HLA-DRA	-2.9744	4.20098e-10	MTBP	-1.12701	4.34073e-06
GBP5	2.45756	0.000104118	DNAJC16	2.22049	1.58328e-15	SLC39A8	2.72386	3.82365e-10	NRCAM	2.43819	1.87694e-31		DCTPP1	-4.01331	6.02124e-11	N4BP3	-0.952084	2.15171e-06	TRAPPC12	-2.61579	4.21756e-10	FNBP1	-1.67334	4.38968e-06
FAM229B	1.98222	0.000107462	MGC27345	1.7021	1.6793e-15	LRRK2	2.00871	3.93105e-10	EML1	2.58678	2.00933e-31		SRRD	-4.16199	6.17416e-11	WDR92	-1.67446	2.15178e-06	FAAP100	-2.26035	4.29775e-10	USP45	-1.58485	4.71332e-06
TSC22D1	2.49628	0.000114166	TRAF7	2.12736	1.89505e-15	PDE8A	2.06753	3.99785e-10	HAR1A	2.52603	2.26827e-31		HLA-DQA2	-3.19025	6.19514e-11	PVT1	-1.4349	2.20487e-06	C8orf58	-1.67514	4.50282e-10	ZDHHC20	-1.48238	5.11091e-06
SORBS1	1.27543	0.000117194	FAM178A	2.49871	1.91141e-15	P4HA2	2.80323	4.10175e-10	ALKBH4	3.50053	2.67543e-31		RAC2	-3.49538	6.23628e-11	ERI2	-1.11992	2.27033e-06	ATP9B	-2.42533	4.76497e-10	CD37	-1.76542	5.11966e-06
MELK	1.06695	0.000119781	WDR24	1.90343	1.93281e-15	MYO19	2.10335	4.57359e-10	RPAP1	4.06832	2.81056e-31		DDX59	-4.03626	6.51401e-11	PRPS2	-1.69123	2.34025e-06	NMB	-2.3059	4.77876e-10	FCMR	-1.35846	5.22715e-06
SLC35F2	2.35598	0.000120422	OGG1	2.18793	1.96817e-15	POLR2M	2.38313	4.76497e-10	ZNHIT6	3.65901	3.05211e-31		TJAP1	-3.74645	6.56967e-11	AEBP2	-1.27472	2.34776e-06	E2F3	-2.38917	4.77876e-10	NXPE3	-1.77228	5.43497e-06
TNFRSF19	0.95491	0.000121113	ATAD5	1.94333	2.03129e-15	KLHL11	1.95807	4.83106e-10	FAM95B1	2.48102	4.22142e-31		MCM3AP	-4.02823	6.75556e-11	FBXO27	-0.782315	2.41699e-06	BCAS4	-2.23135	4.93344e-10	ZNF566	-1.18542	5.4835e-06
NBPF6	0.950041	0.000127464	SMG9	2.05734	2.06368e-15	ZNF444	2.1609	4.98455e-10	SLC9B2	3.65032	4.86846e-31		PRICKLE1	-3.65636	6.81693e-11	LOC344967	-0.808656	2.47911e-06	AKNA	-2.25021	4.95888e-10	TMEM108-AS1	-0.835367	5.53702e-06
RFXAP	1.24456	0.000129371	CC2D1B	2.11049	2.06575e-15	RAD52	1.80517	5.05316e-10	LILRB4	3.06382	5.40586e-31		CFD	-3.26968	6.81843e-11	CETN3	-1.60879	2.50914e-06	IL23A	-2.09851	5.25729e-10	GPCPD1	-1.6702	6.1681e-06
FAM65A	2.01069	0.000129537	BRAP	2.50647	2.07891e-15	SLC8B1	1.33515	5.05316e-10	ARHGAP11A	2.52426	5.73523e-31		KAT5	-3.98279	6.87506e-11	CLN3	-1.80869	2.5349e-06	GANC	-2.63833	5.29242e-10	ZBTB17	-1.32311	6.18354e-06
MIAT	1.96262	0.000129537	RCC2	2.42255	2.27682e-15	FAR2	2.34799	5.10524e-10	DOK2	2.45441	6.33242e-31		ASCC2	-4.19791	6.88372e-11	NSMAF	-1.54296	2.55318e-06	DENND2C	-2.35492	5.46514e-10	FAM86DP	-1.03368	6.44229e-06
GPR52	0.949283	0.000129567	SNORD22	1.88756	2.50643e-15	ELAC2	2.67777	5.14328e-10	C10orf88	2.73023	6.9258e-31		NCAPH2	-3.59426	6.92899e-11	ZNF664	-1.61295	2.67448e-06	CCDC18	-2.55529	5.96963e-10	SP140	-1.76476	6.84496e-06
HEY2	2.2241	0.000130136	PACRGL	1.89643	2.54982e-15	SLC30A1	1.39504	6.90331e-10	PTPN13	2.41094	7.16485e-31		WWTR1	-2.48448	6.9382e-11	PNPT1	-1.78301	2.67896e-06	RASA4	-2.1867	6.56844e-10	SNHG11	-1.54988	6.99586e-06
MILR1	1.46924	0.000130658	RNF130	2.63532	2.87692e-15	SMAD7	1.72446	7.07416e-10	EYS	2.66258	7.16485e-31		ZNF184	-3.7226	7.02086e-11	TJAP1	-1.50242	2.81215e-06	FAM21C	-2.72409	6.64736e-10	MBD3	-1.25347	7.3091e-06
NDUFB1	1.4848	0.000130868	GTF2IRD1P1	2.01742	2.99248e-15	KCNK15	1.218	7.23044e-10	MAD2L1	3.43716	7.31109e-31		ABCB8	-3.57328	7.97049e-11	GSTO2	-0.885479	2.8905e-06	IL18R1	-1.42266	6.77579e-10	IFT140	-0.829824	7.53698e-06
WDR91	1.47875	0.000132274	ZNF10	2.08012	2.99248e-15	MOXD1	2.87278	7.31336e-10	CDC6	3.09686	7.78645e-31		FBXO33	-4.08287	7.99169e-11	LRRC37A3	-0.815032	2.91272e-06	CHST11	-2.8073	6.78582e-10	KLK1	-0.920707	7.93539e-06
RPS3A	1.32644	0.000132771	SPRTN	2.24775	3.03915e-15	CHRM3	2.06037	7.48363e-10	RBM12B	2.87711	7.79878e-31		B4GAT1	-3.66003	8.10079e-11	ARNTL	-1.1814	2.91449e-06	ZSCAN26	-2.57246	6.83258e-10	TACC3	-0.852942	8.18741e-06
DDX26B	1.86715	0.000137203	TBC1D10B	2.28103	3.30085e-15	PDE7A	2.22158	7.68481e-10	PPTC7	3.78406	8.58825e-31		METTL4	-3.401	8.51287e-11	P4HTM	-1.74745	2.97727e-06	ALKBH2	-2.61091	7.04286e-10	CHUK	-1.79618	8.29524e-06
CASC1	1.25724	0.000137229	ZFYVE21	2.61259	3.31058e-15	CABLES2	1.85611	8.19371e-10	LOC100506639	2.50788	9.04619e-31		RHOT1	-4.37116	8.56597e-11	CYP2E1	-1.00776	2.98322e-06	DDX19A	-2.76904	7.40826e-10	CPT1B	-1.12818	8.38377e-06
YTHDC2	2.37635	0.000139452	TUBB2A	1.68931	3.3159e-15	ZNF329	1.63534	8.3054e-10	ENAH	3.43941	9.43873e-31		ABHD14B	-4.01895	8.63103e-11	ACTR8	-1.53456	3.04318e-06	KIAA0141	-2.49919	7.52221e-10	GNB1L	-1.35063	8.5669e-06
FKBP2	1.18662	0.000140005	MIIP	2.07924	3.40416e-15	ZBTB7B	1.9633	8.4934e-10	CRY2	3.46708	1.20596e-30		BCAR3	-3.87458	8.63103e-11	TMEM161B	-1.5834	3.04431e-06	NOTCH1	-1.8384	7.76698e-10	STX1A	-0.830397	8.63565e-06
ANKHD1	2.48779	0.000140921	VPS8	2.49027	3.50977e-15	TP53BP2	2.12772	8.74257e-10	TADA2A	3.22095	1.21678e-30		SUV39H1	-2.78885	9.02535e-11	ANAPC4	-1.73163	3.15588e-06	CATSPER2P1	-1.67652	7.83018e-10	NPTN-IT1	-0.923038	9.03739e-06
TRIM39	1.79898	0.000142582	NXT2	2.29664	3.57409e-15	MIR99AHG	1.60334	1.04535e-09	RAB33A	2.66368	1.22493e-30		N4BP2L1	-3.98147	9.35118e-11	ST3GAL6	-1.54813	3.21708e-06	CCR10	-2.53016	7.90995e-10	ACP5	-0.911092	9.08944e-06
CDCA4	1.30481	0.000157594	PQLC2	1.83001	3.71449e-15	SPICE1	2.08202	1.12373e-09	TRIM39	3.25455	1.7241e-30		PDCD2L	-3.937	9.57674e-11	LOC100507557	-1.0798	3.24943e-06	SLC25A37	-1.92741	8.38826e-10	CSNK1E	-1.74389	9.14491e-06
IL10RA	2.22267	0.000159355	SRGAP1	1.68166	3.85522e-15	ACSL5	2.62272	1.14398e-09	RGS20	2.60848	1.9843e-30		USP9X	-4.03364	9.7121e-11	SDCBP2-AS1	-1.01847	3.42694e-06	TMEM185A	-2.37365	8.9278e-10	SATL1	-0.914523	9.30455e-06
HSF2	2.41269	0.000160096	ERCC8	2.06584	3.8992e-15	EVI5L	1.65974	1.16988e-09	LATS2	2.8708	2.06701e-30		TIA1	-4.08933	1.0173e-10	MAGEE1	-0.81148	3.45343e-06	CCDC93	-2.54008	9.21672e-10	EED	-1.26739	9.38388e-06
KANK1	2.31988	0.00016224	SLC6A9	2.37465	3.8992e-15	BCKDHB	2.70309	1.19071e-09	FAR2	3.64768	2.28698e-30		LILRB1	-3.93565	1.03676e-10	RSAD1	-1.59728	3.49313e-06	AP2A2	-2.09292	9.34417e-10	OR2A9P	-0.985326	9.44917e-06
FBXO22	2.37369	0.000167804	RHOT2	2.38762	3.92828e-15	GLIS3	1.75074	1.20493e-09	CNTLN	2.42334	2.84056e-30		TOPBP1	-3.90241	1.07364e-10	ALOX5	-1.68958	3.81695e-06	ZNF558	-1.72498	9.41811e-10	TCEANC2	-1.20264	9.50758e-06
PAEP	1.34443	0.000182401	LOC100240735	2.05924	4.17015e-15	CTPS1	2.56964	1.20547e-09	THNSL2	2.51669	2.85146e-30		CEP95	-4.05777	1.12035e-10	HDHD2	-1.72087	3.82379e-06	C2orf68	-2.18701	9.48928e-10	TMEM106A	-1.25135	9.79133e-06
ERVMER34-1	1.00504	0.000186737	FAM65B	1.84553	4.41088e-15	SLC35G2	1.93371	1.23474e-09	ARHGEF11	2.75607	2.90001e-30		MLLT3	-3.64933	1.17087e-10	SNX29	-1.64837	3.86792e-06	RNF121	-2.28616	9.51142e-10	MDM1	-1.45942	1.00528e-05
SNORD16	1.12992	0.000190588	MFGE8	1.64398	4.45311e-15	ZYG11B	2.19224	1.26349e-09	MED20	3.25036	3.021e-30		MOSPD2	-3.70256	1.22252e-10	FUK	-0.810986	4.02016e-06	KIAA1804	-1.78299	1.00114e-09	CEP295NL	-1.22784	1.0124e-05
MET	1.2341	0.000191452	ZBTB7B	1.97076	4.59168e-15	SWT1	2.6277	1.28964e-09	ENAM	2.37709	3.05201e-30		ZNF274	-3.84004	1.28144e-10	HNRNPH2	-1.86361	4.42053e-06	SACS	-1.67747	1.07972e-09	SMIM6	-0.859603	1.0166e-05
OBP2A	0.96915	0.000194474	EP400	2.29238	4.6122e-15	DIAPH2	1.89617	1.29907e-09	LOC643072	3.04401	3.07651e-30		NECAP1	-4.07814	1.37197e-10	TRIM56	-1.06915	4.42516e-06	GLTSCR1L	-2.59817	1.0839e-09	TMEM189	-1.41326	1.06907e-05
PCDHB2	0.958684	0.00021653	ID3	2.27787	4.8268e-15	ZNF804A	1.94701	1.36063e-09	SIPA1	3.2611	3.28748e-30		MOAP1	-4.01704	1.37644e-10	TMEM108-AS1	-0.745284	4.46546e-06	UTP15	-2.47328	1.14806e-09	SNORD79	-0.88238	1.07235e-05
RPS6	1.19986	0.000219292	TTLL5	1.89251	4.90077e-15	KIAA1279	2.62881	1.36524e-09	COQ2	3.64236	3.96086e-30		PIP4K2C	-3.57711	1.41746e-10	PHC2	-1.1962	4.48354e-06	C5orf63	-2.16096	1.19074e-09	MYO1G	-1.28766	1.08644e-05
SVOPL	0.928003	0.000219739	LOC101929294	1.65812	4.90428e-15	TGFBR2	1.94214	1.3774e-09	PLAGL1	2.80571	4.94947e-30		BLK	-3.1487	1.41867e-10	PANK4	-1.28552	4.4967e-06	QRICH2	-1.7446	1.19346e-09	TOX2	-1.07487	1.10918e-05
MEF2BNB-MEF2B	2.023	0.000222448	NSDHL	2.52941	5.20264e-15	ZC3HC1	2.32878	1.43146e-09	FBXO45	3.13471	5.07077e-30		ARHGEF12	-3.98027	1.49048e-10	VAMP3	-1.70505	4.50156e-06	ZMIZ1	-2.4852	1.26349e-09	B4GALT1	-1.71155	1.12089e-05
SNHG18	1.14332	0.000229325	HENMT1	2.10844	5.42229e-15	HECTD4	2.41704	1.47045e-09	HIST1H3H	2.3563	5.19719e-30		NLRP1	-4.03641	1.49096e-10	PIGW	-0.973325	4.51254e-06	KIF3C	-2.07833	1.28795e-09	SMG1P2	-1.42375	1.1237e-05
PTPRZ1	1.61469	0.000238632	SLC7A5	2.40256	5.6915e-15	C16orf46	1.64166	1.53587e-09	CCL5	3.02145	5.2954e-30		DCAF12	-4.07115	1.51261e-10	LOC100419583	-1.72423	4.53016e-06	MGME1	-2.27805	1.29907e-09	ALG1L2	-0.887873	1.1351e-05
GTF2F2	2.28166	0.000246237	RFC5	1.99706	5.81552e-15	TMEM8B	2.59589	1.54454e-09	ZNF772	2.73417	5.57692e-30		ZSCAN12	-2.62366	1.52091e-10	C1D	-1.46733	4.56995e-06	TFPT	-2.21981	1.352e-09	BCAS1	-0.926862	1.13603e-05
SNHG6	1.85994	0.000254222	TSPAN14	1.5937	6.08253e-15	SPINT1	2.08767	1.581e-09	COG4	3.41404	9.17006e-30		CPT1A	-3.4824	1.53024e-10	HRK	-0.908415	4.66968e-06	ZNF566	-1.93194	1.36058e-09	TTN-AS1	-1.04572	1.14631e-05
LOC100507373	1.48463	0.000260645	DNAJC28	1.78935	6.60767e-15	ZNF550	2.26191	1.67802e-09	ASH2L	3.391	9.81464e-30		APOPT1	-3.70382	1.55811e-10	ZNF227	-1.2757	4.73094e-06	SARS2	-1.98159	1.49667e-09	KLHL14	-1.39923	1.18687e-05
BCAT1	1.50348	0.000267906	ERI1	1.92976	6.64391e-15	ANKEF1	2.02625	1.92942e-09	SYMPK	3.02451	1.12721e-29		ZNF227	-3.41152	1.57228e-10	ETS1	-0.897467	5.09345e-06	C10orf76	-2.25702	1.52194e-09	TTLL12	-1.12593	1.18947e-05
ATP5E	1.06641	0.000272058	SERF2-C15ORF63	2.01599	6.99479e-15	ATP10B	2.07558	1.93228e-09	SCD5	2.61249	1.19412e-29		HOPX	-3.7687	1.57228e-10	ASL	-1.72071	5.1845e-06	TMCO3	-2.3615	1.56762e-09	WDR4	-1.15634	1.29737e-05
SLC39A8	2.26403	0.00027221	ACAD8	2.71335	7.06219e-15	BCL11A	2.51832	1.93741e-09	SPATS2L	3.76794	1.22293e-29		TBC1D22A	-3.71336	1.57348e-10	MC1R	-0.864376	5.19554e-06	TUBGCP2	-2.70074	1.5771e-09	SLC9A8	-1.31736	1.31246e-05
KIF1B	1.77761	0.00027261	TMC6	2.46908	7.06219e-15	APH1A	1.95708	2.1204e-09	ZNF41	2.69538	1.36911e-29		AKAP10	-3.9585	1.60741e-10	STX1A	-0.750837	5.44553e-06	RHOF	-2.22878	1.60191e-09	STAM-AS1	-1.10142	1.37573e-05
RAD51-AS1	1.62777	0.000278125	SGK1	2.8232	7.11605e-15	PYGL	1.19015	2.25968e-09	CCNE2	3.22637	1.42969e-29		NOMO2	-4.1202	1.62933e-10	PCF11	-1.60567	5.46919e-06	AMZ2P1	-2.4393	1.65287e-09	SIRPA	-0.974544	1.411e-05
IL5RA	2.41957	0.000286048	BORA	2.03161	7.25692e-15	CAMSAP2	2.03303	2.34605e-09	DDX26B	3.31119	1.48455e-29		ALAS1	-3.97233	1.65479e-10	MAP3K3	-1.26365	5.74216e-06	CCDC125	-2.31631	1.66897e-09	MMP25-AS1	-0.870389	1.45645e-05
PRKACG	0.913787	0.000288994	DKFZP586I1420	2.04247	7.59656e-15	SRCAP	2.48244	2.44442e-09	PPP2CB	3.67735	1.66084e-29		LATS1	-4.04214	1.72021e-10	COL4A4	-1.49421	5.80867e-06	NDOR1	-1.94439	1.68847e-09	PLEKHG7	-0.798221	1.4801e-05
ENGASE	1.3898	0.000290071	COG4	2.19516	7.60587e-15	SLC35F2	2.58218	2.47468e-09	FCHO2	3.1314	1.68192e-29		TSPAN5	-3.22933	1.72449e-10	OMA1	-1.71249	5.84818e-06	ZSCAN9	-1.63776	1.93681e-09	TTC39A	-0.887069	1.4916e-05
LINC01550	0.906475	0.000305876	DNAAF1	2.63149	7.65354e-15	ZNF248	2.60717	2.47468e-09	ANKRD20A12P	2.56464	1.7334e-29		SLC25A13	-3.38376	1.78234e-10	KIF21A	-1.64407	5.88372e-06	S100PBP	-2.61147	1.94603e-09	ARNTL	-1.21181	1.56692e-05
KRTDAP	0.906342	0.000306447	PMS2P9	1.67347	7.90922e-15	SLC20A2	1.7449	2.48035e-09	CDH15	2.33867	1.7419e-29		NAA50	-4.06767	1.85779e-10	PHF6	-1.60299	5.90237e-06	LINC01000	-2.31114	1.95685e-09	MID2	-0.888582	1.58786e-05
LINC00707	1.22575	0.000306447	GNB3	1.7435	8.81324e-15	IGF1	2.41557	2.50897e-09	POLD3	3.17951	1.7479e-29		RRP1	-3.55925	1.88806e-10	UNC13B	-1.50106	6.05632e-06	CHD8	-2.33405	2.11216e-09	ACRBP	-0.803592	1.6595e-05
SHROOM4	0.906205	0.000307117	RPIA	1.95292	8.9621e-15	PELI3	1.62533	2.51723e-09	FAM160A2	3.81293	1.7694e-29		PCMTD2	-3.89068	2.03052e-10	AGGF1	-1.63479	6.12202e-06	TFEB	-2.03403	2.12086e-09	IL21R	-0.872003	1.66945e-05
LRRN3	0.908236	0.000308489	SIK2	1.72488	9.75507e-15	DCC	2.59688	2.58306e-09	NUP155	3.19317	1.77869e-29		AVL9	-3.64448	2.18535e-10	USP40	-1.61402	6.17344e-06	NBEAL2	-1.7034	2.1279e-09	IL12A	-1.49954	1.72152e-05
CADM1	2.38807	0.000308705	KIAA1524	2.10249	1.16886e-14	CYB5R2	1.96838	2.66126e-09	SCAMP1-AS1	3.20815	1.95596e-29		SUPV3L1	-3.90727	2.2198e-10	TSHZ2	-1.38505	6.29223e-06	ZNF571	-1.4015	2.13784e-09	AHCYL2	-1.22243	1.79413e-05
GCOM1	1.68549	0.000309262	FAM214B	1.96692	1.26051e-14	ANKRD52	1.74887	2.69153e-09	MIR99AHG	2.48917	2.22824e-29		SLC25A20	-4.12146	2.22921e-10	MAP4K4	-1.38844	6.63723e-06	MCCC1	-2.52964	2.18125e-09	CYB5R2	-1.32201	1.80325e-05
BCAM	0.907148	0.000310966	KCTD5	2.08704	1.32318e-14	PPP1R14A	2.15007	2.78179e-09	CUL9	2.70353	2.53938e-29		PLD6	-3.4397	2.23577e-10	DKFZp779M0652	-0.79538	6.73096e-06	NR2F6	-2.46128	2.30916e-09	CNTN4	-0.785404	1.89692e-05
RPL36A	1.41797	0.000314078	FLT3	1.70311	1.32443e-14	MAMSTR	1.37017	2.91226e-09	RRS1	2.54571	2.53938e-29		ATP5SL	-4.00979	2.26902e-10	ERGIC1	-1.6316	7.18268e-06	HIST1H2BG	-2.4288	2.3407e-09	FAM89A	-1.43241	1.89877e-05
LINC00881	0.907575	0.000317878	DNAJC11	2.51565	1.36471e-14	RPLP1	1.19709	2.99003e-09	MCM9	3.30244	2.6335e-29		GALNT7	-3.15145	2.2691e-10	ZNF627	-1.08948	7.51879e-06	LLGL2	-2.75666	2.36905e-09	LINC01588	-0.955811	1.90728e-05
INO80B-WBP1	2.0331	0.000318337	AGO1	2.06372	1.42116e-14	HOMER1	1.94017	3.05747e-09	ALDH3B1	2.41004	2.80405e-29		RMND5A	-4.0782	2.29411e-10	RNVU1-19	-1.32158	7.53661e-06	EIF3J-AS1	-2.36084	2.36905e-09	RMND1	-1.30192	1.90776e-05
SNX22	1.63056	0.000325899	DPH6	2.113	1.45982e-14	GOLGA2P7	1.66983	3.08422e-09	GSTA4	3.78382	2.80612e-29		CAT	-4.16592	2.34722e-10	PPAP2B	-1.43823	7.54376e-06	ZNF526	-1.93111	2.6854e-09	ACADVL	-1.55801	1.95758e-05
SCD	0.908047	0.000327979	UHRF1BP1	2.1036	1.46716e-14	NLRC5	2.11507	3.08443e-09	COLCA2	2.57746	2.95834e-29		LOC652276	-3.52394	2.38047e-10	IGSF8	-1.47325	7.56321e-06	KPNA5	-2.28462	2.7766e-09	KIAA0922	-1.27941	1.98685e-05
RGS20	1.36023	0.000335751	MOB3C	2.11008	1.50238e-14	NUDT12	1.9181	3.11707e-09	CDK10	3.61629	2.96654e-29		FAM199X	-3.99199	2.39134e-10	SNX10	-1.28776	8.00978e-06	TSSC1	-2.59588	2.78179e-09	C19orf38	-1.49647	2.1134e-05
ING5	2.21783	0.000348535	FAN1	2.28658	1.5096e-14	GOLM1	2.37364	3.30228e-09	CPEB3	3.58924	3.14205e-29		PLIN2	-4.00389	2.44754e-10	TBC1D13	-1.15741	8.10622e-06	CEP295	-2.2616	2.85933e-09	GFOD1	-1.07656	2.11592e-05
BRAT1	1.68797	0.000349676	CHD1L	2.14343	1.56582e-14	PRIM1	2.16894	3.52857e-09	XK	2.66732	3.4864e-29		SH2B2	-3.35834	2.50306e-10	CSTF3-AS1	-0.770772	8.12702e-06	KIAA1919	-1.38967	2.9568e-09	CLN8	-1.24317	2.27656e-05
PAPD7	2.02359	0.00035141	MUC12	1.51887	1.83622e-14	ASB7	2.03234	3.93819e-09	ATG4D	3.36849	3.49927e-29		CTSH	-3.28197	2.52248e-10	SPATA24	-1.24487	8.24775e-06	ARFGAP1	-2.18272	3.00071e-09	PCAT6	-1.41446	2.33302e-05
RALGPS2	2.12599	0.000351747	PARD6B	1.8357	1.87227e-14	POU6F1	1.6856	4.06695e-09	ANO5	2.41546	3.54094e-29		PCTP	-2.87182	2.58747e-10	SNX30	-1.06446	8.48187e-06	ZNF337	-1.96733	3.01276e-09	CR2	-0.782978	2.33302e-05
QTRTD1	2.2586	0.000359651	RHEBL1	2.18567	2.12152e-14	FKBP5	2.76897	4.08647e-09	PRKAR2B	2.33263	3.57464e-29		SH3GLB2	-3.73855	2.63817e-10	TGIF2-C20orf24	-0.846933	8.6804e-06	RPS6KA1	-2.18512	3.08443e-09	AP1B1	-1.33581	2.38564e-05
RPL35	1.10672	0.000367515	TSEN2	2.03496	2.14141e-14	GAA	2.24786	4.31871e-09	SLC38A6	3.26806	3.71448e-29		RFTN1	-2.48663	2.71184e-10	IRF5	-1.49857	8.97806e-06	SH3GLB2	-2.55594	3.10033e-09	DEGS2	-0.85275	2.55965e-05
C4orf32	1.85517	0.000380902	HES6	1.55198	2.14141e-14	SCYL2	2.82274	4.37808e-09	VAV1	3.8605	3.88937e-29		MYBBP1A	-3.15731	2.87553e-10	MRPS31P5	-1.03495	9.10019e-06	ARSB	-2.61832	3.21097e-09	AFMID	-1.19806	2.5706e-05
NUB1	2.22943	0.000387775	GBA3	2.54602	2.26603e-14	UPP1	2.4597	4.44289e-09	SGMS2	2.32713	4.61014e-29		LOC101929709	-3.18237	2.93865e-10	ZGPAT	-1.54702	9.44072e-06	WRAP53	-1.56809	3.21862e-09	ALOX15P1	-0.908009	2.57283e-05
CLCN3	2.36209	0.000392518	FEM1C	2.23715	2.30539e-14	PYCRL	2.03192	4.45871e-09	HS3ST3B1	2.33558	4.73823e-29		BMS1P20	-3.60364	2.97446e-10	MNT	-0.90344	9.49511e-06	LOC101928673	-1.90006	3.36771e-09	C3orf80	-0.769942	2.67116e-05
FOXP1-AS1	0.886544	0.000393959	CCDC92	2.11865	2.32782e-14	SHISA2	2.10285	4.46303e-09	MOB1B	2.6255	4.84293e-29		DNPEP	-4.00785	3.07573e-10	C8orf58	-0.85038	9.71816e-06	KCND1	-1.78315	3.38806e-09	AKIP1	-1.37783	2.73969e-05
PTPRJ	1.27591	0.000404434	ATF7IP2	1.83987	2.37852e-14	PPID	2.5243	4.56162e-09	REXO1	3.35416	5.31024e-29		MBTPS2	-3.69865	3.08018e-10	DDX19A	-1.57685	1.00044e-05	OXCT2	-1.53934	3.4561e-09	BBS2	-1.13611	2.86771e-05
LINC01125	1.31911	0.000408559	HILPDA	1.94909	2.46477e-14	KCTD3	1.90277	4.90434e-09	IPP	3.68874	5.44295e-29		ABTB1	-3.95797	3.16588e-10	PARP4	-1.66914	1.00463e-05	PYCARD	-2.34907	3.4571e-09	RNF146	-1.00363	2.95924e-05
RSAD2	1.86091	0.000419923	IFT22	1.86039	2.6985e-14	SCD5	1.61282	4.90611e-09	PRPF4	3.69474	5.54349e-29		DIP2A	-2.93621	3.16588e-10	SLC35B4	-1.43584	1.0146e-05	GUSBP2	-1.65174	3.66819e-09	SARS2	-1.14485	2.96352e-05
TDRD1	0.889641	0.000423324	RGS10	1.99643	2.71086e-14	LOC101928069	1.69443	5.04774e-09	PARP16	3.21287	6.03849e-29		MAN1B1	-3.92437	3.16839e-10	ADPRH	-0.862989	1.03277e-05	HIRIP3	-2.59217	3.8607e-09	CATIP-AS1	-1.20814	3.17199e-05
AKT2	1.76429	0.000423324	FOXP1	2.03949	2.74572e-14	SH2D4A	1.53146	5.07611e-09	SPEF2	3.15161	6.53113e-29		CNEP1R1	-3.93873	3.16926e-10	MYO9A	-1.3243	1.03458e-05	HAUS7	-2.54696	3.95031e-09	GPR55	-0.768593	3.18514e-05
WDR5	2.30202	0.00042775	CLDN3	2.00539	2.90351e-14	MIAT	2.14798	5.07995e-09	IPW	3.89708	7.28372e-29		KGFLP1	-3.25495	3.23574e-10	WRAP53	-0.831521	1.05883e-05	G2E3	-2.48451	4.21997e-09	LINC00891	-1.17458	3.23502e-05
EIF2S3	2.12879	0.000445377	SLC25A40	1.83077	2.92996e-14	GRHL1	1.73565	5.14217e-09	MAPRE2	3.59327	7.49286e-29		ESF1	-3.43711	3.48724e-10	CYFIP1	-1.4235	1.05883e-05	CDKN2C	-2.23333	4.40463e-09	GPM6B	-1.04634	3.23777e-05
LRRC26	0.886296	0.000450218	CD302	1.6093	3.04168e-14	SLC22A18	2.56862	5.27827e-09	TMEM8B	4.03279	7.71852e-29		MYEOV	-3.56516	3.54051e-10	AUH	-1.64888	1.06659e-05	LINC00665	-1.74305	4.57508e-09	OSBPL10	-1.57172	3.32855e-05
ENTPD1	2.34581	0.000460593	TRIM8	2.45281	3.12031e-14	TSPYL2	2.5773	5.29225e-09	BAHD1	2.33523	8.35248e-29		PLA2G15	-3.37516	3.5591e-10	APBA3	-1.43173	1.06912e-05	SLX4IP	-2.12434	4.65547e-09	LMBR1	-1.50047	3.35141e-05
ERRFI1	0.884901	0.000464232	MGAT5	1.58037	3.13637e-14	ALDH2	2.53074	5.29225e-09	RGMB	2.97037	9.22414e-29		DVL1	-2.8095	3.68781e-10	TFEB	-1.11391	1.15133e-05	CEP41	-2.12051	4.77351e-09	COG8	-1.45476	3.42919e-05
C5orf28	2.01643	0.000471964	TRIM21	2.3176	3.16599e-14	RBMS1	2.58326	5.48669e-09	EIF4EBP3	2.3841	9.38614e-29		SMARCD2	-3.45681	3.78226e-10	CEP85L	-1.56485	1.18059e-05	RGP1	-2.14109	4.94191e-09	BLNK	-1.42249	3.43697e-05
MRPL30	2.22639	0.000485541	MUS81	2.15935	3.60209e-14	SORBS2	1.73562	5.64566e-09	MFAP4	2.29124	9.6613e-29		REPIN1	-3.61842	3.80834e-10	ACRBP	-0.724014	1.19837e-05	LINC01481	-2.03751	5.45244e-09	DDAH2	-1.53173	3.45606e-05
CPEB4	1.98309	0.000489422	SOX4	1.90227	3.75605e-14	IPW	2.42281	5.70334e-09	WWC2	2.42145	1.18505e-28		ZRANB1	-3.81809	3.80834e-10	PLA2G15	-1.31199	1.21199e-05	EFCAB11	-1.94297	5.51635e-09	SLC22A15	-0.789031	3.4603e-05
C12orf57	1.63491	0.000492809	ELK4	2.31955	3.96541e-14	LOC101929066	1.29217	5.83289e-09	KLHL8	3.61694	1.22964e-28		ZBTB45	-2.9937	3.82656e-10	CNTN4	-0.712092	1.21739e-05	SPIN3	-1.36718	5.70334e-09	EIF5A	-1.21248	3.5996e-05
LINC00894	1.11752	0.000500955	ARHGEF19	2.02076	3.96882e-14	G6PD	1.66055	6.00236e-09	SPOPL	3.24172	1.26015e-28		PHF10	-3.55085	3.91858e-10	MT1F	-1.34056	1.23069e-05	CPT2	-2.3918	5.73144e-09	NRBF2	-1.62858	3.65571e-05
DDX42	2.135	0.000510818	SLC25A16	1.89541	4.21222e-14	PARP16	1.99061	6.22831e-09	MTMR2	3.03408	1.31449e-28		CERS4	-3.40508	4.02306e-10	SYPL1	-1.65258	1.23326e-05	CAPN10	-2.17999	5.84788e-09	RRP1	-1.34483	3.77215e-05
TTC12	1.66176	0.000518306	MOCOS	1.73978	4.32359e-14	UBQLN4	1.89688	7.25188e-09	RPARP-AS1	2.99216	1.47161e-28		APTR	-3.86624	4.11034e-10	PCGF6	-1.11381	1.24882e-05	DFFB	-1.54674	5.88358e-09	PRRT3	-0.864876	3.84417e-05
DOCK4	0.955446	0.000522489	ZNF407	2.00858	4.33122e-14	NEIL2	1.77983	7.36567e-09	RITA1	3.58718	1.50255e-28		2019-09-01	-3.63274	4.29347e-10	LOC100287015	-1.2417	1.26666e-05	CSGALNACT2	-2.49153	5.88358e-09	RNVU1-19	-1.34452	3.88988e-05
KPTN	1.26561	0.000533809	CABLES1	1.82801	4.36105e-14	DOCK11	2.26104	7.45724e-09	FBXL6	3.10159	1.54866e-28		HIVEP2	-3.46933	4.46073e-10	CRYZL1	-1.61193	1.35082e-05	DMXL2	-1.52935	6.13803e-09	TLK2	-1.60214	3.93921e-05
GCA	2.22252	0.000534754	PHOSPHO2	2.00775	4.43057e-14	CARF	1.79013	7.77553e-09	HAR1B	2.29799	1.67528e-28		UTP15	-3.67518	4.47402e-10	ITPKB	-1.05895	1.35875e-05	ZNF16	-1.72139	6.22831e-09	LINC01604	-1.17626	4.03548e-05
GTF2A1	2.24468	0.00054476	KLHDC4	1.94284	4.46617e-14	LINC00476	2.39052	7.90663e-09	SLC30A4	2.81524	1.77227e-28		EYA3	-3.47334	4.47828e-10	ISG20L2	-1.46194	1.38179e-05	ATPAF2	-2.27173	6.22831e-09	DDX11-AS1	-0.981638	4.39951e-05
SMYD3	2.35396	0.000547027	HGS	2.48817	4.49369e-14	KPTN	1.50424	8.17137e-09	MAN2B2	3.62274	1.78735e-28		TMC6	-3.84716	4.49007e-10	TNFRSF18	-1.51995	1.38462e-05	NCAPH2	-2.28235	6.2402e-09	LOC344967	-0.785006	4.57166e-05
EML2	1.34995	0.000552908	FLT3LG	1.86605	4.49369e-14	C9orf116	2.02125	8.18214e-09	LOC388692	2.28295	1.87828e-28		ZNF100	-2.59205	4.59461e-10	ZNF182	-0.98928	1.4143e-05	HEATR5A	-2.42675	6.2421e-09	PARP4	-1.70271	4.67297e-05
SEPP1	2.09346	0.000554785	CKS2	2.43299	4.84605e-14	TST	2.19113	8.84779e-09	CCDC34	2.7046	1.9344e-28		STRADB	-3.96814	4.94777e-10	SEPP1	-1.47001	1.43912e-05	LOC554249	-1.92003	6.33783e-09	FCHSD1	-1.15427	4.69967e-05
RITA1	1.87145	0.000555941	ZNHIT6	2.20416	5.27623e-14	ZNF862	1.32932	8.87648e-09	STARD13	2.90588	2.09251e-28		ADCY7	-3.51457	5.16001e-10	URB1	-0.942344	1.444e-05	CBR1	-2.66676	6.84728e-09	ABHD13	-1.55506	4.74245e-05
BARD1	2.10645	0.000559333	PPIL2	1.84338	5.65645e-14	PFKFB2	1.67602	8.95089e-09	ANKRD6	2.73722	2.09497e-28		NADK	-3.80026	5.42623e-10	PIP4K2C	-1.31436	1.51104e-05	QSOX2	-2.0505	7.36567e-09	TAF1B	-1.41388	4.89593e-05
PURA	2.06343	0.000578746	GFM2	2.58551	5.7387e-14	SPAST	2.05876	9.48034e-09	FCHO1	2.9176	2.12167e-28		FLAD1	-4.0499	5.42878e-10	HNRNPUL1	-1.34131	1.54164e-05	ZNF600	-2.42678	7.54852e-09	TXNIP	-1.03463	4.95096e-05
NNT	2.33056	0.000593317	ZFYVE1	1.87775	6.05735e-14	PBXIP1	2.55378	9.52602e-09	PPARGC1A	2.80154	2.24058e-28		SPATA2L	-2.90731	5.50491e-10	INPP5E	-0.958512	1.59513e-05	BIVM-ERCC5	-2.21419	8.03826e-09	NCAPH2	-1.38762	5.02771e-05
METTL13	1.89818	0.000614403	STIM1	2.32994	6.06826e-14	RPLP2	1.31455	9.53237e-09	ZBTB18	2.57622	2.25543e-28		RASA4	-3.25082	5.50491e-10	ABALON	-1.37381	1.6215e-05	ETFDH	-2.63432	8.18214e-09	INPP5E	-1.00056	5.03893e-05
MAGOHB	2.03572	0.000616619	TTC41P	1.53729	6.19079e-14	AGAP2	1.58476	9.56892e-09	RCC2	3.681	2.39058e-28		POMC	-3.5395	5.65933e-10	TEX9	-1.39276	1.63695e-05	KIF21B	-1.97605	8.45915e-09	MKS1	-1.03883	5.0493e-05
GOLGA2P7	1.36753	0.00062184	CARD11	1.5252	6.3478e-14	URI1	2.45632	9.65834e-09	GPAM	3.03469	2.43535e-28		ZNF281	-3.58939	5.7972e-10	ACOXL	-1.37599	1.63695e-05	LOC101929767	-1.96114	9.16834e-09	ZSWIM3	-0.752968	5.17042e-05
PGLS	2.17972	0.000626752	ATG2A	1.72169	6.57123e-14	SLC2A12	1.58666	9.82105e-09	FTH1	2.21797	2.57494e-28		DPY19L4	-3.27569	6.0317e-10	PCBD2	-1.46322	1.6794e-05	DDAH2	-2.44044	9.33156e-09	IMPA1	-1.56855	5.41451e-05
SOWAHC	1.31937	0.000632719	ZBTB40	2.21067	6.76789e-14	CEP76	1.65719	9.92967e-09	CEP135	3.43289	2.6588e-28		SNX9	-3.45579	6.32449e-10	ZNF81	-0.933183	1.68849e-05	SLC9A9	-1.86089	9.35059e-09	PRDM15	-1.51852	5.59181e-05
RPS28	1.18155	0.000636826	UBE2C	1.51574	7.03212e-14	ADRB2	2.55304	1.00303e-08	CDH9	2.44489	2.71711e-28		MIEF1	-3.50622	6.33901e-10	CLUHP3	-0.701671	1.72689e-05	BOD1	-2.33361	9.62784e-09	LINC00824	-0.980213	5.65295e-05
LOC100129034	1.74064	0.000637332	ZNF420	1.63209	7.14626e-14	C2CD5	2.1838	1.01246e-08	SORT1	3.92382	2.83032e-28		RCOR3	-3.82084	6.43565e-10	ARFRP1	-1.56658	1.74507e-05	ZNF57	-1.46492	1.01246e-08	FBXW8	-1.50902	5.69323e-05
LAPTM4B	2.08457	0.000648223	PRICKLE2	1.66726	7.42216e-14	TMSB15B	1.57916	1.01754e-08	RBMXL1	3.01027	2.96832e-28		DNAJA3	-4.06721	6.55387e-10	PIAS3	-1.41119	1.78021e-05	MORN1	-1.49769	1.04098e-08	CHST12	-1.53781	5.82453e-05
AKT1S1	1.81772	0.000662302	LOC101927204	1.59695	7.58719e-14	LOC100506083	1.42566	1.02264e-08	C2CD3	2.63024	3.03125e-28		ZNF799	-2.69323	6.93379e-10	AGPS	-1.33089	1.78815e-05	RBM10	-2.29575	1.06637e-08	HK1	-1.15554	5.94342e-05
LOC100130093	1.53962	0.000674568	GPAM	1.94407	7.61746e-14	CHTF8	2.01366	1.09831e-08	RPLP1	1.86795	3.21219e-28		CNOT10	-4.02277	6.9419e-10	DDX43	-1.08686	1.83506e-05	FLJ10038	-1.76348	1.12486e-08	SNORD83B	-0.734805	6.07176e-05
ELMSAN1	2.10662	0.000675585	STX3	1.91745	7.88473e-14	LOC100506142	1.75663	1.10293e-08	MMS22L	2.62377	3.2777e-28		ZNF567	-3.43273	7.54202e-10	AMDHD1	-0.811561	1.83506e-05	ARMC2	-2.14829	1.15036e-08	PLXNA3	-1.23779	6.11503e-05
ENTPD1-AS1	1.25232	0.000675585	POLRMT	1.90412	7.91017e-14	LDOC1	1.10166	1.15953e-08	KBTBD8	3.82778	3.29827e-28		CD3EAP	-2.75902	7.8091e-10	MAP3K19	-1.06604	1.86983e-05	ZNF3	-2.60601	1.15624e-08	ADCY3	-0.95758	6.14953e-05
FUS	1.91436	0.000679139	POLE2	1.54864	7.95163e-14	NIPA1	2.25571	1.26487e-08	DND1	2.53258	3.62851e-28		DDX28	-3.15594	8.10867e-10	LCP2	-0.764837	1.89246e-05	RAB2B	-2.3923	1.23466e-08	HIPK1-AS1	-0.923819	6.18463e-05
OTP	0.864407	0.000681326	EXOC8	1.80076	8.56344e-14	NFIA	1.93784	1.27225e-08	FRAT2	3.04828	3.79335e-28		RRAGB	-3.6711	8.37869e-10	PARG	-1.13457	1.93955e-05	IL15RA	-2.52021	1.28294e-08	SESTD1	-0.765381	6.49452e-05
KLHL20	1.97067	0.000686742	GTF3C4	1.53743	9.12402e-14	GALNT12	1.36293	1.28025e-08	C7orf60	2.33696	3.94045e-28		CASD1	-3.32428	8.38059e-10	RPE	-1.2675	1.99173e-05	XXYLT1-AS2	-1.70372	1.32833e-08	ZGLP1	-0.744314	6.52858e-05
SOX9-AS1	0.863322	0.000690539	ELL	2.38667	9.17653e-14	JDP2	2.24085	1.32657e-08	UXS1	3.58597	4.08974e-28		RRP8	-3.46054	8.52935e-10	NFAT5	-1.32074	2.00057e-05	DVL2	-1.70947	1.41677e-08	TMEM135	-1.42066	6.89088e-05
BCKDHB	2.16353	0.00069927	MSI2	1.84166	9.21803e-14	DND1	1.56256	1.3853e-08	DOLPP1	2.75531	4.47439e-28		RABL2B	-3.17929	8.74648e-10	ARMC10	-1.56598	2.12713e-05	LOC102724238	-1.70116	1.44439e-08	MDS2	-0.742092	7.09899e-05
NDUFB2	1.42442	0.000703461	DNMT3A	1.92178	9.79279e-14	KLF5	1.51846	1.41017e-08	LOC101929427	2.30405	4.50888e-28		RUVBL1	-3.89953	8.8527e-10	ANKRD42	-1.08219	2.13934e-05	LOC101927686	-1.95673	1.45691e-08	NCF4	-1.52466	7.15176e-05
RELL1	1.44515	0.000706364	PHKA2	1.90158	9.88153e-14	IFI44	1.84808	1.4244e-08	PYGO2	3.01635	4.76999e-28		HERC4	-3.76721	8.97871e-10	SF3A3	-1.62926	2.13939e-05	MIS18A	-2.19429	1.51408e-08	LOC101928530	-0.770876	7.79702e-05
CHST2	1.97191	0.000716292	PIK3R5	1.6158	1.005e-13	EHD3	1.26577	1.45451e-08	LRP11	2.6057	4.76999e-28		MTG2	-3.62775	9.02349e-10	RAB34	-1.37204	2.2407e-05	LOC100133091	-2.0058	1.55101e-08	LOC100132057	-0.879542	7.81495e-05
RPL24	1.28622	0.000724965	C17orf100	1.72262	1.24776e-13	PAPSS2	1.75352	1.45839e-08	RAPGEF4	3.53916	4.81916e-28		ZNF347	-2.92967	9.76848e-10	PCK2	-1.58729	2.24298e-05	TMEM135	-2.31154	1.55147e-08	ZNF567	-1.29198	7.86325e-05
ENTPD7	1.54397	0.000726586	CD1D	2.54636	1.2864e-13	SNORA28	1.70173	1.46276e-08	INTS5	3.52055	5.34672e-28		XRCC6BP1	-3.3584	1.00867e-09	PPAP2C	-1.22259	2.29498e-05	MYO9A	-2.1809	1.55777e-08	BHLHE40	-1.06901	7.87177e-05
LINC00963	1.70957	0.00072921	AFF1	2.52873	1.29974e-13	TRIB2	1.70229	1.46667e-08	PWARSN	3.13856	6.62205e-28		WDR73	-3.93963	1.02525e-09	AP4M1	-1.0011	2.30523e-05	NDUFAF5	-2.07213	1.56021e-08	SRM	-1.08188	8.17704e-05
COX7B	1.55787	0.000732505	KIAA0907	1.99202	1.45268e-13	BBS10	1.53303	1.48369e-08	NUP205	3.14526	7.18154e-28		PEA15	-3.34602	1.05268e-09	ZNF141	-0.84714	2.3822e-05	CORO7	-2.23182	1.64163e-08	MNT	-0.895428	8.23717e-05
IFI6	2.0339	0.000732542	LOC113230	2.06004	1.46729e-13	ATG16L1	2.00624	1.50189e-08	EPS15L1	2.97107	8.2565e-28		PARG	-3.11706	1.06463e-09	UBN2	-1.4419	2.46613e-05	KLHDC7B	-2.02849	1.64163e-08	E2F6	-1.23799	8.36327e-05
UBA52	1.35319	0.000737745	PIK3AP1	2.19218	1.48003e-13	XPR1	1.9239	1.5652e-08	SMPD2	3.47884	9.0587e-28		FAM110B	-2.25008	1.09931e-09	CLEC11A	-0.691049	2.4914e-05	MEST	-1.47521	1.67171e-08	PLD6	-1.26663	8.56517e-05
RRBP1	1.42361	0.000739479	LOC101929147	1.7805	1.50373e-13	ITIH5	1.38124	1.5652e-08	SIK3	3.80042	9.06628e-28		SH2D3C	-3.14773	1.1756e-09	SERPINB6	-1.59465	2.52675e-05	PVT1	-2.18785	1.72111e-08	REM2	-0.920692	8.65e-05
RPS24	1.3709	0.000743794	FBXW9	1.50301	1.55525e-13	KRTCAP2	1.23452	1.60405e-08	ADNP2	3.33139	9.09766e-28		WDR44	-3.3772	1.19085e-09	C3orf80	-0.684262	2.55796e-05	USP3-AS1	-2.31127	1.80317e-08	CD38	-1.1548	8.85009e-05
TBC1D5	1.91847	0.000753491	CARD8-AS1	1.74953	1.59372e-13	PNP	2.68793	1.6365e-08	E2F7	2.22886	9.11355e-28		SRXN1	-2.81048	1.24324e-09	EFCAB11	-1.05087	2.56273e-05	SLC7A5	-2.33395	1.89923e-08	ZBTB14	-0.935054	9.16866e-05
RANBP9	2.02596	0.000787083	L3MBTL2	2.39429	1.60181e-13	UBTF	2.46191	1.78897e-08	LTBP1	3.57292	9.37699e-28		ATP8B2	-3.51165	1.24766e-09	PRMT6	-0.752267	2.56904e-05	HYKK	-1.76991	1.91088e-08	SGTB	-1.09601	9.31615e-05
DKFZP434I0714	1.04193	0.000799177	ANKRD32	2.30601	1.64273e-13	SOWAHC	1.54553	1.80387e-08	ELAC2	3.97232	9.41966e-28		TRIM5	-3.65238	1.28686e-09	C1QTNF6	-0.699069	2.65796e-05	PRRT3	-1.48009	1.97715e-08	NEDD9	-1.61144	9.56445e-05
NBPF10	1.57392	0.000801334	CCDC88A	2.45482	1.65414e-13	CCP110	2.23006	1.83204e-08	GAS2	3.51286	1.08367e-27		ADD3	-3.87514	1.28822e-09	CDK5RAP1	-1.36752	2.6861e-05	TIAF1	-1.81782	2.04127e-08	TSNARE1	-0.753319	9.66087e-05
C5orf63	1.5738	0.000812783	KBTBD2	2.62543	1.75103e-13	PACS2	1.92442	1.88256e-08	USP13	2.45571	1.35804e-27		SMIM7	-3.14255	1.32002e-09	ITPRIP	-1.5382	2.71534e-05	TLR6	-1.8358	2.08712e-08	NEDD1	-1.26424	9.66108e-05
LAMP3	2.12721	0.0008456	HIST1H4E	1.78649	1.87894e-13	MKX	2.01244	1.91688e-08	TMEM108	2.40311	1.40679e-27		GMNN	-3.77226	1.33029e-09	C6orf120	-1.43248	2.75802e-05	DDIT3	-2.47017	2.11754e-08	BIVM-ERCC5	-1.2942	9.73383e-05
CTC1	1.94285	0.00084676	KIAA0556	1.71642	1.87894e-13	RILPL2	1.60343	1.93759e-08	TRMT44	2.4403	1.48e-27		2019-03-05	-3.77233	1.33029e-09	GARNL3	-0.905932	2.81807e-05	ZSCAN30	-1.5754	2.13364e-08	TTC33	-1.3954	9.87961e-05
LOC100506302	1.95958	0.000858142	THRIL	1.77939	2.03023e-13	DLAT	2.25072	1.94406e-08	PELI3	2.49674	1.48e-27		C5orf22	-4.00825	1.35806e-09	TOR1B	-1.26258	2.83995e-05	STK38	-2.28728	2.36299e-08	ZBED9	-0.816991	9.97215e-05
AGPAT1	2.04931	0.000862145	KIF1C	2.01071	2.04479e-13	LY75	2.06844	2.04255e-08	NECAB1	2.38021	1.67113e-27		LIMD2	-3.51453	1.40099e-09	DHRS4-AS1	-1.24204	2.91943e-05	CHKB-AS1	-1.70835	2.44637e-08	ERAP2	-1.5658	0.000102262
HLA-F	2.05941	0.00086686	DIP2B	1.99916	2.05642e-13	TSPYL4	2.04999	2.12521e-08	ZNF419	2.7474	1.69445e-27		FAM21A	-3.6653	1.40643e-09	SFXN5	-0.903918	2.92642e-05	LOC389906	-1.62089	2.44637e-08	ABCC4	-1.34074	0.000102696
NPHP3-ACAD11	2.10971	0.000869052	VAV1	2.33221	2.10038e-13	CBLL1	2.47038	2.26696e-08	UEVLD	2.68447	1.71709e-27		PANK4	-3.24673	1.42491e-09	DPCD	-1.51398	3.03804e-05	VANGL1	-1.54144	2.46774e-08	DAPP1	-1.55342	0.000102937
POLR2D	2.24584	0.000871062	ARIH1	2.49722	2.1656e-13	THUMPD2	1.97045	2.26762e-08	UGT8	3.15524	1.83078e-27		INADL	-3.38268	1.50949e-09	CLPB	-0.87823	3.03804e-05	TMEM184A	-1.43623	2.65185e-08	SMPD3	-0.99721	0.000105592
ALDH2	2.0707	0.000875099	SETMAR	1.58492	2.56645e-13	ZNF672	1.70692	2.29847e-08	PCDHB9	2.21622	1.92519e-27		C19orf25	-3.78721	1.51999e-09	ST7L	-1.28486	3.0512e-05	MTHFD2	-2.57149	2.69757e-08	PISD	-1.42293	0.000105816
NUP35	2.19923	0.000880382	CNOT6	1.89299	2.75344e-13	ADM	2.63432	2.3021e-08	HECTD2	2.37569	2.32769e-27		EIF4ENIF1	-3.4267	1.54036e-09	TM7SF3	-1.64353	3.08413e-05	CYP27B1	-1.76927	2.94554e-08	CCND2-AS1	-0.764548	0.000107381
RPS27L	1.23842	0.000881214	CABLES2	1.77701	2.76264e-13	EXOC5	2.58781	2.30815e-08	CLEC2B	3.55833	2.35428e-27		DOCK2	-3.63911	1.57105e-09	RELA	-1.5027	3.15102e-05	APPL2	-2.27675	3.09287e-08	CORT	-0.722789	0.000108667
SNORA45B	1.31957	0.000891093	NRM	1.55369	2.92386e-13	FKBP4	2.49878	2.32525e-08	SMAD1-AS1	2.79468	2.35428e-27		MAPK6	-3.87804	1.65088e-09	COLGALT1	-1.09947	3.15513e-05	WAS	-1.80383	3.10326e-08	DTX1	-0.842847	0.00011236
TMEM126A	1.98269	0.00090441	RSAD2	2.168	2.94837e-13	HSPB1	2.03664	2.36062e-08	PDE5A	2.68159	2.48857e-27		GALE	-3.25813	1.69667e-09	RNF19A	-1.46032	3.15513e-05	PBX2	-1.67786	3.13264e-08	NICN1	-1.12123	0.000112539
USF2	1.81614	0.000912387	ORC6	1.48236	2.98235e-13	PCNXL4	2.09427	2.38953e-08	ID1	3.88845	2.71785e-27		ATF6B	-3.6647	1.76415e-09	IMMP1L	-1.32298	3.16187e-05	PDK1	-1.70846	3.17966e-08	PPAP2C	-1.23543	0.000113031
TAP2	1.61703	0.000926486	TRPV3	1.83758	3.03545e-13	COG4	2.00648	2.42214e-08	ANKRD52	2.68057	2.751e-27		SMOC1	-3.736	1.77761e-09	RORA	-1.55288	3.19506e-05	YOD1	-1.85135	3.20641e-08	MOB3B	-0.935161	0.000113698
UBE2E2	2.15426	0.000927531	LIMD1-AS1	1.64982	3.07736e-13	ZNF844	2.07601	2.44295e-08	SNHG7	3.12293	3.15976e-27		KDM6A	-3.52151	1.7882e-09	ACP5	-0.763288	3.20834e-05	IFT88	-1.74466	3.24488e-08	RASA4	-1.17134	0.000117934
SCGB1B2P	0.96293	0.000927634	MED17	2.10275	3.32122e-13	ANXA2R	2.10082	2.54495e-08	PVRIG2P	2.36725	3.23773e-27		AKIP1	-3.37943	1.80148e-09	ENPP6	-0.869986	3.2119e-05	BPNT1	-2.217	3.3203e-08	ZNF706	-0.849587	0.000122567
SNRNP35	2.06667	0.000938368	EPS15L1	1.85926	3.47665e-13	SYDE2	1.49714	2.62618e-08	C16orf95	3.14546	3.37066e-27		BFSP2	-3.36484	1.86458e-09	CUX1	-1.45908	3.2404e-05	LSP1	-2.21014	3.33178e-08	RHBDL1	-1.00803	0.00012563
DYX1C1-CCPG1	1.18757	0.000950585	OSGEPL1	1.93271	3.52438e-13	MLH3	1.97022	2.638e-08	NDST1	2.62581	3.4697e-27		AFG3L1P	-3.31632	1.87345e-09	KANSL1L	-0.949665	3.42602e-05	VIMP	-1.33211	3.43049e-08	FSCN1	-0.705957	0.000126182
UXT	1.62518	0.000964361	LOC728175	1.56235	3.5346e-13	OPA3	2.11676	2.66433e-08	NAP1L5	2.39993	4.02297e-27		CDK16	-3.69205	1.87712e-09	LOC103091866	-0.80889	3.49102e-05	ARHGAP27	-2.06438	3.46304e-08	NPB	-0.739259	0.00013653
MTMR9	1.63094	0.00096509	C8orf82	1.84927	3.54173e-13	TRIM39	1.88442	2.77424e-08	NIPBL-AS1	2.65451	4.30486e-27		CCNJ	-2.20351	1.89764e-09	PASK	-1.16422	3.52805e-05	GPRIN3	-1.45083	3.4739e-08	N4BP2L2	-1.25483	0.000136819
WDR11	2.15674	0.000975842	TMEM200A	1.68574	3.54173e-13	FEM1C	2.10271	2.96109e-08	DDX31	2.70441	4.3189e-27		MPZL3	-2.93295	1.91353e-09	HIST1H4I	-0.696574	3.57863e-05	TBRG4	-2.25675	3.55595e-08	SLC5A3	-1.32825	0.000138725
PRKCSH	1.87814	0.00102019	TP53I3	1.96919	3.5534e-13	ATXN7	1.96795	3.07094e-08	METTL21B	3.42496	4.62417e-27		RNF41	-3.55365	1.91806e-09	ARHGEF1	-1.24653	3.67138e-05	KCTD6	-2.14294	3.55943e-08	RAB40B	-1.32183	0.000139573
LOC100506071	1.47545	0.00102372	ATP7B	1.4639	3.67199e-13	VPREB3	2.46122	3.09223e-08	SEMA4B	3.5519	4.92174e-27		MYO1D	-3.56825	1.92688e-09	MXRA7	-1.33356	3.78276e-05	TTC33	-2.25739	3.59083e-08	TMEM184A	-0.807328	0.0001441
ASB7	1.60736	0.00106748	EXOSC6	1.92916	3.71226e-13	CCDC97	2.42847	3.09551e-08	TRG-AS1	3.13676	5.25193e-27		SEC61A2	-2.97915	2.03411e-09	SNORD83B	-0.669849	3.93901e-05	FKRP	-1.64828	3.63066e-08	SLMO1	-0.715994	0.000149752
GPKOW	1.9764	0.00108524	ZKSCAN4	1.60112	3.74736e-13	ARMCX5	2.00665	3.1274e-08	AVPI1	3.38561	6.00222e-27		LOC100270804	-3.02682	2.03852e-09	JADE3	-0.698597	3.94574e-05	LEMD3	-2.20271	3.66771e-08	GRINA	-1.31516	0.000153853
HSD17B1	1.41848	0.00111604	HMGN5	2.0018	3.75907e-13	ZNF776	1.68196	3.24426e-08	NRF1	3.23672	6.51431e-27		SMS	-3.61543	2.04139e-09	MIR423	-0.70856	4.02871e-05	PRKAR1B	-1.55776	3.71182e-08	DNAL4	-0.955077	0.000153978
RHEBL1	1.73238	0.00111953	NUBPL	2.05062	4.11586e-13	PCBP3	1.84468	3.54547e-08	EXOG	2.73506	6.68964e-27		SLC9A8	-3.0536	2.10769e-09	PDCD10	-1.53452	4.20912e-05	LOC101929709	-1.86389	3.85712e-08	CNEP1R1	-1.49764	0.00015517
KCNAB1	1.8577	0.00115518	BCKDHB	2.49229	4.19766e-13	C6orf99	1.6946	3.59083e-08	FADS1	2.66579	6.99912e-27		SLFN12L	-2.20435	2.11914e-09	POLR1E	-1.10388	4.21148e-05	ZNF542P	-1.55595	3.93863e-08	PHKA1	-0.854686	0.000155362
LOC101929626	0.863393	0.00115575	TCONS_00029157	1.84731	4.2335e-13	CRAT	2.44545	3.7039e-08	MAGIX	2.30078	7.07344e-27		SLC23A2	-3.0974	2.14399e-09	KRCC1	-1.49984	4.21938e-05	TNFSF12	-1.46581	3.96288e-08	ZNF142	-1.23062	0.000158954
ABCB1	1.49094	0.00116247	ZNF428	1.97807	4.23598e-13	OXT	1.23791	3.93287e-08	TCONS_00029157	2.90347	8.30049e-27		SP2	-3.55592	2.27482e-09	HEATR5B	-1.20884	4.22862e-05	MAN1B1-AS1	-1.5222	4.18365e-08	KIF16B	-1.10149	0.000158954
ETV7	0.83328	0.00116569	FAM111A	2.49325	4.27513e-13	THNSL1	1.32267	3.96288e-08	PTGDR	2.79056	8.39722e-27		MTERF3	-3.77105	2.35735e-09	RBM12B	-1.06352	4.28022e-05	IGHMBP2	-1.69363	4.34504e-08	RSG1	-0.705678	0.000160622
POMT2	1.1824	0.00116969	NELFB	1.6713	4.32866e-13	RPS6KA2	1.54787	4.14287e-08	GRHL1	2.67576	9.7743e-27		ZNF154	-3.11417	2.38058e-09	C9orf69	-0.967261	4.43018e-05	TIMP2	-2.21523	4.45549e-08	LOC100506071	-1.1533	0.000160802
CHD4	1.9942	0.00117055	SNAPC4	1.51636	4.33708e-13	ZNF547	1.19673	4.20615e-08	PTPN12	2.84222	1.13833e-26		CDADC1	-3.1556	2.38164e-09	ZSCAN26	-1.35991	4.47651e-05	MSC-AS1	-1.26187	4.58279e-08	CDAN1	-0.930807	0.000162169
MAPKBP1	0.917525	0.00119741	HECTD4	2.24491	4.4361e-13	TUBA1A	1.67129	4.42358e-08	ARMCX1	2.28493	1.18399e-26		ZNF296	-3.21792	2.50683e-09	ZNF570	-0.671292	4.49532e-05	MT1X	-2.2243	4.62881e-08	SNN	-1.12805	0.000164606
LOC729603	1.18917	0.00120418	PHF23	1.83944	5.01861e-13	LOC286083	1.09113	4.48281e-08	C4orf32	3.30667	1.18755e-26		DOPEY1	-3.20504	2.54547e-09	VPS39	-1.53439	4.51212e-05	PARG	-1.87788	4.86254e-08	TANK	-1.54064	0.000166453
DANCR	1.84333	0.00120907	ETV5	1.95636	5.04202e-13	THEM5	1.23861	4.92363e-08	TUBA1A	2.72495	1.2816e-26		TEX9	-3.40762	2.54993e-09	R3HDM2	-1.22268	4.67678e-05	LOC101927190	-1.2677	5.0069e-08	ARHGAP15	-1.52447	0.000168949
RPS27A	1.05343	0.00121735	TRAF4	1.56838	5.25215e-13	PIK3CA	2.16832	5.05652e-08	MBTD1	2.63863	1.28696e-26		COMMD3-BMI1	-3.19961	2.5959e-09	PAPD5	-1.30843	4.69334e-05	MEPCE	-2.14497	5.07981e-08	ZNF346	-1.08588	0.00017052
DOCK11	1.80612	0.00123815	ATP13A3	1.98866	5.82652e-13	NEB	2.46292	5.144e-08	MED12L	2.38398	1.70077e-26		TERF2	-3.00002	2.6052e-09	SEPSECS-AS1	-0.674812	4.84285e-05	TAF4	-1.69893	5.1554e-08	SLC9B1	-0.715981	0.000170936
RPL26	1.2645	0.00126749	LOC389831	1.48587	5.84018e-13	PHLDA1	1.94951	5.35533e-08	RIT1	3.2436	1.70077e-26		USP12	-3.48193	2.69485e-09	SLC35F5	-1.5028	4.84734e-05	MPP5	-2.47155	5.21494e-08	CDKL3	-0.743121	0.000172233
PDCD4-AS1	1.48602	0.00128454	TIGD5	1.5726	5.86228e-13	ELL	2.27139	5.57073e-08	TUBGCP4	3.31718	1.71968e-26		ELAC1	-3.61688	2.72922e-09	PSAP	-0.942783	4.85042e-05	H1FX-AS1	-1.91855	5.29795e-08	MIRLET7BHG	-0.77848	0.000174359
ANKMY2	2.18257	0.00129746	POR	1.87247	5.95097e-13	NFXL1	2.36455	5.66701e-08	SGK1	4.23206	1.90115e-26		FCER2	-3.20566	2.72922e-09	CDKN2AIPNL	-1.41092	4.91325e-05	C12orf4	-2.21751	5.35004e-08	PRH1	-1.05161	0.000177086
NSUN5P2	1.63701	0.00133152	MCM9	1.97297	5.99665e-13	ENDOD1	1.23021	5.72445e-08	FAM13A-AS1	2.34827	2.03691e-26		ANO9	-2.3347	2.7492e-09	MAST3	-1.13421	4.99037e-05	OTUD6B	-2.10102	5.45987e-08	EML5	-1.15736	0.000177232
B2M	0.724221	0.00134709	P3H4	1.60768	6.11925e-13	MVP	2.3591	5.74334e-08	TRIM14	3.11595	2.14934e-26		TP73-AS1	-2.42879	2.76587e-09	LINC00999	-0.792738	5.06997e-05	AGK	-2.60068	5.66007e-08	TYROBP	-0.699801	0.000177917
SAC3D1	1.51062	0.00138171	SENCR	1.7704	6.28494e-13	SLX1A	1.8866	5.74875e-08	GPD2	3.35066	2.81702e-26		MARCKSL1	-3.65419	2.82112e-09	PHRF1	-0.952786	5.19346e-05	VPS52	-2.22136	5.66701e-08	NAE1	-1.57761	0.000183539
MED7	2.05924	0.00140485	TMEM183A	2.06183	6.47387e-13	SIRPB1	1.10959	5.87123e-08	PTGER2	2.25304	2.82363e-26		ZBTB17	-2.96312	3.00465e-09	MGAT4B	-1.11089	5.19346e-05	FAM216A	-2.06536	5.8439e-08	CLK2	-1.30194	0.000185376
ZEB1	2.14511	0.00142485	XYLT1	2.12667	6.47783e-13	BCORL1	1.96326	6.03332e-08	LOC101928307	2.12847	2.99776e-26		KLHDC3	-3.79935	3.10378e-09	TMEM170B	-0.887141	5.33184e-05	LONP1	-2.34847	6.12038e-08	IFT27	-1.40725	0.000192439
NLRC5	1.62671	0.00144478	IGF1	2.2445	6.7162e-13	HIST1H3D	1.84939	6.18471e-08	C3orf33	2.89268	3.04148e-26		CLUAP1	-3.22541	3.15938e-09	IGHMBP2	-0.938052	5.35398e-05	PAXIP1-AS1	-2.08355	6.2781e-08	FAM110A	-0.758446	0.000193581
GUSBP1	1.4516	0.00145025	ERMP1	1.99972	7.61361e-13	CCDC149	1.78598	6.20257e-08	ZNF44	3.74977	3.40077e-26		HLA-DRB6	-2.47985	3.20851e-09	EPHA10	-0.687091	5.39577e-05	MAP3K19	-1.75746	6.36912e-08	PDLIM1	-1.57279	0.000197991
EIF1AD	2.00044	0.00145659	NANP	1.52709	7.6766e-13	LINC01089	1.68054	6.45405e-08	DNASE1L1	3.06277	4.24274e-26		CCNYL1	-2.80645	3.32952e-09	ZSWIM3	-0.667248	5.40273e-05	PPP1R16B	-1.65443	6.808e-08	USP49	-0.731428	0.000207116
ATP2A3	1.90611	0.00147095	HIST1H2AD	1.51025	7.71467e-13	KLF9	2.27479	6.64738e-08	SLC29A3	2.9859	4.60962e-26		CDC42EP3	-3.59781	3.34534e-09	DUSP26	-1.39539	5.46286e-05	MYL5	-1.68766	6.85812e-08	ITM2C	-0.967286	0.000207725
NEGR1	0.948463	0.00150815	ZNF592	2.1146	8.23925e-13	MON1A	2.04531	7.22553e-08	THOC5	3.08278	4.6106e-26		DOCK10	-3.61258	3.54091e-09	PPAT	-1.48726	5.48255e-05	MBP	-1.57631	6.94473e-08	TRMT2A	-1.30158	0.000207897
RAB4B-EGLN2	1.42295	0.00152783	ELAC2	2.39439	8.56138e-13	XPO5	2.16195	7.25404e-08	FAM129A	3.72776	4.84124e-26		SDK2	-2.24758	3.60959e-09	BDH2	-1.20365	5.69658e-05	WDR26	-2.48325	7.13075e-08	SNORD78	-0.664814	0.000217529
MEMO1	1.75233	0.00154121	HAUS7	2.21348	8.82035e-13	TRIM37	1.801	7.25772e-08	RRM2B	3.28582	4.93276e-26		CUL7	-3.03997	3.77577e-09	XRRA1	-1.36347	5.94116e-05	CCDC138	-1.64102	7.55966e-08	METTL10	-1.48539	0.000229939
GID4	1.45632	0.00154121	SEPHS1	2.53894	9.41889e-13	PCCA	1.87807	7.45993e-08	INO80B	3.03539	5.02994e-26		FLYWCH2	-3.4736	3.7863e-09	TXNIP	-0.932069	6.00011e-05	MYO1G	-1.91135	7.56239e-08	NCKAP1	-0.982324	0.000233367
CCDC97	1.99582	0.00155101	MAN2B2	2.16039	9.75313e-13	FAM89A	1.97762	7.60511e-08	ALMS1	2.99835	5.5461e-26		CORO1A	-3.59786	3.7863e-09	ANAPC2	-1.18808	6.07753e-05	GLI4	-2.01103	7.86568e-08	CASD1	-1.16397	0.000244356
NDUFA3	1.12141	0.00155531	LOC440434	1.75903	9.9463e-13	RAB1B	1.97347	7.76326e-08	ULK1	3.11291	6.40567e-26		CBFB	-3.58249	3.84318e-09	PRMT2	-1.5051	6.1165e-05	TYW5	-2.03049	8.22871e-08	TCF4	-1.31781	0.000246573
LOC100507547	0.818375	0.00156058	SNX12	1.66234	1.04772e-12	SERTAD1	2.45132	7.97862e-08	ASPSCR1	3.59269	7.08423e-26		RIOK3	-3.65829	3.98046e-09	TRMT6	-1.36291	6.19164e-05	ZNF75A	-2.41226	8.23529e-08	POLR3G	-0.927288	0.000253633
NRDE2	1.5859	0.00156394	TRAF5	1.57067	1.07556e-12	TLE1	2.32847	7.99771e-08	FEM1A	3.21585	7.17766e-26		BCL2A1	-3.01417	4.10329e-09	RMND5B	-1.44611	6.24977e-05	C3orf52	-1.32153	8.32333e-08	C9orf66	-1.09489	0.000255765
SNAI3-AS1	1.00985	0.00161456	FCHO2	1.87138	1.07786e-12	PGAP3	1.46491	8.24079e-08	CCDC144B	3.62387	7.66127e-26		EDC3	-3.19674	4.1263e-09	WNT10B	-0.888598	6.32702e-05	TDP2	-2.04815	8.51099e-08	GCSAM	-0.853127	0.000258283
ARMCX1	1.14785	0.00161456	TLR9	1.68343	1.09484e-12	C10orf10	2.44259	8.24555e-08	TRIM25	3.24893	8.21871e-26		SNX20	-2.97788	4.1633e-09	CCDC175	-0.901581	6.3531e-05	SSX2IP	-1.9406	8.58413e-08	LOC728673	-1.2641	0.000258553
SNHG3	1.80129	0.00164533	BTBD3	2.2405	1.10151e-12	DMWD	1.83344	8.80308e-08	NRIP1	2.79784	8.23282e-26		SESN2	-3.53666	4.21879e-09	AMPD2	-1.3591	6.39338e-05	SH3TC1	-1.87557	8.61898e-08	CAPN10-AS1	-0.998416	0.000259147
RNF145	1.74285	0.00165677	MCM7	2.35652	1.12479e-12	BOLA1	2.35573	8.87334e-08	HEATR1	3.95743	8.67429e-26		LY86	-3.56796	4.24492e-09	RLN2	-0.863305	6.46621e-05	HDAC7	-2.00796	8.78963e-08	RAB2B	-1.34488	0.000262715
SBSPON	0.902075	0.00168513	PKIA	1.61475	1.17412e-12	SIK2	1.50318	9.10044e-08	TPK1	2.57938	9.32267e-26		ZZEF1	-3.28266	4.26291e-09	S1PR4	-1.18239	6.61134e-05	PEA15	-2.02564	8.87334e-08	PSMD5-AS1	-1.23821	0.000263935
KPNA5	1.67713	0.00171007	ATAD3A	1.61961	1.20207e-12	DOCK9	1.37398	9.14508e-08	MAGEC3	2.17744	1.02209e-25		SHPK	-2.38893	4.49875e-09	ARRDC1-AS1	-1.37828	6.659e-05	EXD3	-1.89473	8.93966e-08	MINPP1	-1.30201	0.000273152
RNF169	1.63439	0.001713	PIK3CA	2.17951	1.25477e-12	TOMM34	2.4604	9.15714e-08	GEN1	3.26792	1.16723e-25		FBXO10	-3.27794	4.53098e-09	SUFU	-0.688193	6.82766e-05	NOL3	-2.14957	8.94879e-08	NOX1	-0.677955	0.000275842
SDHAF4	1.4156	0.00171802	LINC01089	1.73596	1.25653e-12	SREBF2	2.09333	9.35713e-08	BTRC	2.86715	1.21986e-25		PIK3CG	-3.67094	4.56718e-09	DCAF13	-1.50528	6.83443e-05	TBC1D19	-1.65803	9.15714e-08	TRIM32	-1.09923	0.000277463
MAPKAPK2	1.70931	0.00179578	GALNS	1.74105	1.31323e-12	RBM43	1.60362	9.73714e-08	HVCN1	2.55399	1.32325e-25		MED23	-3.72989	4.58543e-09	SRC	-0.837956	6.90145e-05	GSTO2	-1.41298	9.36929e-08	PCDHGA8	-0.833642	0.000282354
MIR6891	0.988294	0.00179578	GLYR1	2.17841	1.32548e-12	GNG11	1.58511	9.87776e-08	LOC100505549	2.15743	1.38079e-25		CDKN2C	-3.25215	4.62344e-09	ZGLP1	-0.658594	7.03597e-05	PCBD2	-2.3008	9.7302e-08	TNPO2	-0.927905	0.000288885
LOC146880	1.35388	0.00179655	RERE	2.23707	1.33932e-12	SLC26A6	1.69137	1.02139e-07	PCBP4	2.76129	1.49355e-25		MIPEP	-2.76441	4.73496e-09	OPN3	-1.42226	7.05316e-05	NUP188	-2.08744	1.00291e-07	KATNBL1P6	-0.658507	0.000293346
FAM63B	2.03023	0.00179938	C4B	2.01169	1.55691e-12	FAM193B	1.9141	1.04287e-07	CES2	2.76625	1.54879e-25		MAST3	-3.11447	4.81338e-09	CNST	-1.39858	7.37785e-05	RIT1	-2.10628	1.04386e-07	LMBRD1	-1.33604	0.000293462
BCL7B	2.0675	0.00185598	ACTA2	1.45583	1.57341e-12	ZNF773	1.55395	1.07789e-07	LGALS14	2.13819	1.63292e-25		LAPTM5	-3.41584	4.82452e-09	PTPRA	-1.37991	7.42282e-05	PCNX	-2.30556	1.06773e-07	FAM66B	-0.676381	0.000294753
IPW	1.86779	0.00186111	THADA	2.05006	1.63712e-12	TMEM79	1.17531	1.09917e-07	HECTD3	3.62389	1.76797e-25		OXCT2	-2.353	5.06311e-09	LMBR1	-1.30535	7.61159e-05	WHSC1	-2.06625	1.07789e-07	CASP9	-1.20209	0.00029581
UBAP2	1.86318	0.00188584	DDI2	1.55721	1.66793e-12	RFWD3	1.84284	1.11611e-07	ARMCX5-GPRASP2	2.4027	1.79736e-25		DCAKD	-3.71441	5.06311e-09	TMTC3	-1.06929	7.6193e-05	MAPKAPK5	-2.34494	1.07847e-07	KCTD10	-1.03499	0.000304273
USP3-AS1	1.79848	0.00191838	GAK	2.16057	1.68192e-12	ZNF592	2.02544	1.12183e-07	NADSYN1	3.2855	1.81564e-25		TUT1	-3.35911	5.30976e-09	FAM86DP	-0.818404	7.64941e-05	LZTFL1	-2.36685	1.11217e-07	APOBEC3A_B	-0.812625	0.000304992
SHFM1	1.2645	0.00193305	MAP7D3	2.06341	1.78013e-12	C16orf62	2.53318	1.12664e-07	FEM1C	3.31428	2.0597e-25		PHC2	-2.95126	5.32621e-09	SLC41A1	-1.05379	7.68477e-05	NAT6	-2.08497	1.11512e-07	CECR1	-1.24455	0.000311943
RBL2	2.15152	0.00200008	CNR1	1.41704	1.85161e-12	TMEM150A	2.01338	1.13334e-07	DUS4L	2.57999	2.10535e-25		APOBEC3D	-3.14114	5.65417e-09	MDS2	-0.656366	7.69565e-05	PIP5K1C	-2.0958	1.16156e-07	IL2RG	-1.04241	0.000312647
NDUFA13	1.09055	0.00206384	AP5Z1	1.69922	1.87705e-12	FAM109B	1.32696	1.14032e-07	AKAP2	2.85555	2.11581e-25		PRKCA	-2.77489	5.79657e-09	SIPA1L1	-1.29917	7.74777e-05	EED	-1.81498	1.16427e-07	PYCARD	-1.26811	0.000313808
IQGAP2	2.02992	0.00206405	ATP6V1C2	1.64621	1.89829e-12	WDR20	2.3308	1.15304e-07	SULF2	3.8888	2.36969e-25		KPNA3	-3.47816	5.80995e-09	MAT2A	-1.56306	7.86645e-05	ISG15	-2.30043	1.17399e-07	ZNF266	-1.06532	0.000316626
FAM118B	1.85837	0.00207477	METAP1D	1.78346	1.89829e-12	CETN4P	1.39974	1.18373e-07	GABPB2	2.39071	2.39233e-25		DENND3	-3.60496	5.92142e-09	AHSA1	-1.49061	7.91858e-05	SSH2	-1.94517	1.17653e-07	NOS3	-0.750595	0.000320077
KATNB1	1.25349	0.00207477	ZMIZ1	2.07874	1.91003e-12	FAM151B	1.24555	1.19627e-07	ID2	3.77053	2.50197e-25		POLR3F	-3.20103	5.98024e-09	SDC1	-1.04036	8.00687e-05	KIF20B	-2.20737	1.1785e-07	TBC1D10A	-1.15501	0.000320455
PAXBP1	1.87183	0.00208397	ZNF525	1.57546	1.93579e-12	GUF1	2.09157	1.20093e-07	RCAN1	3.31734	2.62221e-25		LOC101929767	-2.94636	6.00412e-09	LINC00869	-0.792515	8.0753e-05	ZRSR2	-2.17321	1.21869e-07	OAT	-1.51665	0.000331802
GTF2H4	0.800368	0.00208572	GPALPP1	1.69005	1.96681e-12	ZBED3	1.20065	1.22035e-07	LINC00632	2.11706	2.84162e-25		P2RX5-TAX1BP3	-3.38471	6.1163e-09	RNF216	-1.43817	8.1232e-05	WDR78	-1.27414	1.24028e-07	ASAP3	-0.669664	0.000336666
FAM167A	0.799236	0.00212367	LILRB4	1.77775	1.97961e-12	TCEAL3	2.03864	1.22797e-07	RAP2B	3.29251	2.92435e-25		C17orf75	-3.27256	6.28519e-09	MAPKAP1	-1.4154	8.23622e-05	ABCD1	-1.30883	1.27248e-07	CUBN	-0.739903	0.000341192
PNPLA4	1.96643	0.00216876	TMEM254-AS1	1.73246	2.40706e-12	H6PD	1.72552	1.2508e-07	GOLGA8N	2.20195	3.84532e-25		CERS5	-3.73459	6.3649e-09	ZNF606	-0.889333	8.25665e-05	LOC102724297	-1.32113	1.27348e-07	ARHGEF40	-1.00953	0.000352673
CASP1	2.0476	0.00217593	SLAIN1	1.76369	2.41363e-12	STARD13	1.66885	1.29908e-07	IL27RA	3.27244	4.21725e-25		BYSL	-2.55418	6.3649e-09	ELK3	-1.37017	8.29304e-05	NCOA5	-2.21762	1.29091e-07	ZP3	-0.955115	0.000358936
CSRNP1	1.96243	0.00218531	CENPH	1.59843	2.44607e-12	HIF1AN	2.50593	1.30696e-07	NUP133	3.26133	4.4475e-25		VPS39	-3.76131	6.42164e-09	SCAND2P	-1.04192	8.36207e-05	WDR92	-2.38439	1.31327e-07	CHML	-0.736123	0.000361544
PTCHD4	1.30455	0.00219234	RCAN3	1.54528	2.44631e-12	FAM127C	1.35269	1.40198e-07	TKFC	2.71796	4.69224e-25		C17orf59	-3.39969	6.48914e-09	TM2D1	-1.32781	8.42234e-05	KAT8	-2.05201	1.31567e-07	GDPD5	-0.674365	0.000362428
RPPH1	1.42058	0.00219663	AP5B1	1.66803	2.55433e-12	C8orf88	1.67701	1.40794e-07	IRAK1BP1	2.5245	5.17902e-25		IKBKG	-3.22959	6.71823e-09	IDUA	-1.41955	8.63742e-05	SLC35A2	-2.33173	1.36197e-07	LINC01607	-0.67017	0.000365336
CHP1	1.93861	0.00221125	ARL2-SNX15	1.67062	2.56787e-12	CCDC101	2.13004	1.41138e-07	CPD	3.08772	5.97108e-25		MAP7	-2.86454	6.80084e-09	PEX13	-1.48622	8.80816e-05	TBC1D9B	-2.16754	1.36911e-07	RTN2	-1.00932	0.000383651
ZC4H2	0.943299	0.00222175	KMO	1.87605	2.59334e-12	TMEM168	1.9767	1.44092e-07	MTMR10	2.68021	5.97108e-25		DNMT1	-3.48826	6.86816e-09	MPZL3	-0.988274	9.15525e-05	AP5S1	-2.32873	1.46634e-07	MAGEF1	-1.44432	0.000390377
TXNDC17	1.6168	0.00236301	NOL4L	1.6639	2.67061e-12	ZNF417	1.6917	1.48487e-07	PMF1-BGLAP	2.64874	6.52529e-25		ARIH2OS	-2.93006	6.88727e-09	DSCR3	-1.44699	9.21329e-05	LOC100272216	-1.68394	1.5294e-07	SLC35E4	-0.697316	0.000394082
ARL17B	1.51925	0.00236778	DUSP14	1.4169	2.69369e-12	THRIL	1.61699	1.52264e-07	DHFR	2.40636	6.63017e-25		DCAF17	-3.14178	7.07563e-09	DFFB	-0.744589	9.26306e-05	MYL4	-1.57352	1.53348e-07	NEK11	-0.702646	0.000403081
TMEM45A	1.9771	0.00249899	VPS11	2.40485	2.70169e-12	TEX2	1.65173	1.64335e-07	NPIPB6	2.37333	7.88418e-25		ATG2B	-3.58449	7.08161e-09	SGMS1	-1.15457	9.60886e-05	IL12RB1	-1.77696	1.55273e-07	CDS2	-1.52024	0.000403125
CEP350	1.88954	0.00252122	CDNF	1.65541	2.72326e-12	PTMS	1.6453	1.6499e-07	BAX	2.56782	8.30324e-25		SP1	-3.55175	7.17127e-09	DHRSX	-1.2602	9.83365e-05	PHF19	-2.03716	1.64651e-07	TPST2	-1.5087	0.000404732
SCAF4	1.59317	0.00254728	SRRM5	1.67484	3.0274e-12	RNPEP	2.17452	1.6892e-07	LINC00309	3.07632	8.69555e-25		QRSL1	-3.65235	7.19132e-09	USP30	-1.00364	0.000101017	SLC35B2	-1.96699	1.65401e-07	NDC80	-0.961558	0.0004081
ALOX5AP	1.65972	0.00255045	CCL5	1.75048	3.09221e-12	TMEM145	1.02775	1.69627e-07	TP53INP2	3.09058	8.79095e-25		HEATR5B	-3.20456	7.65434e-09	BFAR	-1.42806	0.000101687	ZNF34	-1.52658	1.69187e-07	KIFC2	-0.962892	0.00040919
MFSD4	0.96886	0.00258071	VNN2	1.80416	3.23538e-12	RIMS1	1.36574	1.7003e-07	FGD3	2.55604	9.01271e-25		C2orf49	-3.30042	7.65434e-09	BTBD2	-1.27164	0.000103482	CRKL	-2.0041	1.76377e-07	LINC01137	-0.876893	0.000411298
TOR2A	1.96232	0.00258388	TNFRSF10A	1.59324	3.33136e-12	FBRS	1.68845	1.70433e-07	RPIA	2.7773	9.05094e-25		SSH2	-3.07327	7.79069e-09	NF1	-1.39413	0.000103655	THOC6	-2.02986	1.80444e-07	STXBP4	-0.984969	0.000417071
C3orf33	1.40828	0.00260739	BOP1	1.88228	3.36254e-12	ETV5	1.82408	1.72792e-07	TIAM1	3.32898	9.38039e-25		CKAP2	-3.34407	7.84308e-09	SEC61A2	-1.00179	0.000104632	METTL4	-1.92777	1.80497e-07	ALDH5A1	-0.995186	0.000421799
HABP4	1.92366	0.00262777	RAVER2	2.03853	3.38116e-12	GLS2	1.05865	1.74362e-07	BTBD10	3.16842	9.58352e-25		PTPN9	-2.72877	7.85199e-09	RNF5	-0.964407	0.000105197	HNRNPA1P10	-1.92331	1.86944e-07	C5orf42	-1.19105	0.000425483
LNP1	1.41743	0.00268141	EIF2D	2.28952	3.68304e-12	MAB21L1	1.11777	1.7641e-07	GDNF	2.08699	9.78911e-25		REEP6	-2.58117	7.96739e-09	AREL1	-1.17315	0.00010648	CECR1	-2.04553	1.87352e-07	PACSIN3	-0.705195	0.000439436
ZNF248	1.91028	0.00269684	LOC100996579	1.54388	3.68304e-12	ACRC	1.19045	1.79313e-07	PLAGL2	2.81537	1.04802e-24		SNX11	-3.52045	8.11389e-09	MIA3	-1.27041	0.000108133	EIF4ENIF1	-2.03626	1.88582e-07	LBHD1	-0.850606	0.000448333
NEK11	0.78738	0.00271812	RANBP10	1.64494	3.80019e-12	METTL22	1.65701	1.83128e-07	MRS2P2	3.27779	1.06979e-24		RAB39B	-3.27292	8.21753e-09	KLF10	-1.426	0.000108445	GPHN	-1.78439	1.88887e-07	RPH3AL	-0.692237	0.000456868
RPARP-AS1	1.38729	0.00273232	RPPH1	1.7611	3.83628e-12	SLC30A5	2.31529	1.84917e-07	TTC5	2.77258	1.06979e-24		CMTR1	-3.02	8.22638e-09	C1orf74	-1.23532	0.000108703	IRF5	-2.24102	1.93281e-07	APLP1	-0.769642	0.00046147
QARS	2.06197	0.00274816	MCOLN1	2.12768	4.26336e-12	PARP8	2.2246	1.97372e-07	RNF128	2.2327	1.31828e-24		ADAM17	-3.3109	8.27833e-09	KLHDC3	-1.44427	0.000109689	RHEBL1	-2.12184	1.974e-07	TNFRSF13B	-1.24431	0.000461661
TTTY15	1.56097	0.00279063	DDX11	1.91943	4.35794e-12	FMNL2	1.87867	1.974e-07	PES1	3.04915	1.33962e-24		CD79A	-3.21229	8.31901e-09	TACC3	-0.655161	0.000110751	MAP4K1	-2.30776	2.08289e-07	CHCHD6	-1.11508	0.000462449
LYAR	1.71704	0.00279232	LUZP1	1.86643	4.4357e-12	ZNF711	1.60495	2.0949e-07	C19orf52	2.98473	1.4064e-24		PXN	-3.04586	8.48131e-09	TMEM62	-1.42227	0.000111538	MREG	-1.53314	2.10777e-07	PGAM2	-0.6592	0.000471273
NBEA	1.93683	0.00283144	CAGE1	1.69846	4.44253e-12	ARNT	1.9045	2.27244e-07	MADD	3.12648	1.4064e-24		ACADSB	-3.29068	8.50282e-09	LOC100506606	-0.711045	0.000112542	OSBPL7	-1.76699	2.12621e-07	LOC101927765	-0.89669	0.00048741
ZCCHC3	1.45951	0.00293257	CD83	1.392	4.44253e-12	ANKRD20A3	1.62682	2.28484e-07	CCDC61	2.35904	1.69151e-24		NUDT3	-3.40704	8.57803e-09	E2F2	-0.746889	0.000114084	PANK2	-2.21777	2.40399e-07	2020-09-01	-1.31538	0.000492241
C9orf41	1.50365	0.00297025	RLIM	2.13374	4.5745e-12	INPPL1	1.47551	2.34202e-07	CRAT	3.80259	1.75709e-24		SPG7	-3.54009	8.59821e-09	ECT2L	-0.657633	0.000116759	SLC48A1	-1.91169	2.46e-07	SH2B2	-1.10524	0.000494785
POM121C	1.75882	0.00299445	ATF7	2.05166	4.87152e-12	LOC401052	1.05068	2.40399e-07	EFTUD1	2.37469	2.31579e-24		TNNI2	-2.16408	8.62143e-09	CR2	-0.630904	0.000118829	TTC21B	-2.23214	2.46783e-07	RARS2	-1.39933	0.000497418
ZNF780A	1.70892	0.00302911	ZNF687	1.46822	5.13742e-12	RCAN1	1.97815	2.40399e-07	LINC00094	2.38957	2.43082e-24		TCF12	-3.66982	9.39652e-09	IPO8	-1.32253	0.000118912	FAM8A1	-2.03841	2.54299e-07	RLN2	-0.8375	0.000500624
ZNF605	1.11186	0.00309064	MAD2L1	1.91523	5.26559e-12	PLSCR3	2.13096	2.55818e-07	STOX2	2.23009	2.57894e-24		DQX1	-2.73028	9.44889e-09	LOC101928530	-0.666728	0.000122439	TEX30	-2.16915	2.54547e-07	LINC00173	-0.761054	0.000502397
UHRF1BP1L	1.57105	0.00313268	SPHAR	1.42029	5.50783e-12	UBR7	2.49741	2.62579e-07	SLC2A5	3.33595	2.74233e-24		MYLIP	-3.35873	9.89207e-09	PARS2	-0.728763	0.000123142	NLN	-1.706	2.65816e-07	FAM220A	-0.912249	0.000504278
CLTB	1.87013	0.00313858	SLC12A9	1.72448	5.5919e-12	PLBD2	2.02714	2.66705e-07	MAP3K11	2.8484	2.78607e-24		LINC01128	-3.50424	1.01426e-08	ZNF34	-0.817327	0.00012394	CABIN1	-2.27436	2.65941e-07	SLFN12	-0.821797	0.000516646
TTN	1.50168	0.00319127	HN1L	1.70605	5.78595e-12	ARHGAP6	1.32281	2.69988e-07	SCN3A	2.27603	3.38202e-24		PLSCR3	-3.53452	1.02204e-08	SMOC1	-1.37406	0.000125012	ZNF76	-2.00875	2.67152e-07	NAIF1	-0.877578	0.00052892
HLA-C	0.867866	0.00319128	SIN3B	2.12752	5.80265e-12	NUDT14	1.88004	2.78535e-07	DCUN1D3	2.66222	3.50351e-24		GEMIN4	-2.52549	1.03917e-08	ADIPOR2	-1.15868	0.000125138	NAPA-AS1	-2.08968	2.70874e-07	ITGB1	-1.42569	0.000545689
IL15	1.623	0.00321809	TIAM2	1.57387	5.97505e-12	ENDOG	1.86279	2.9707e-07	ZKSCAN7	2.11734	3.53785e-24		TBP	-3.39074	1.05567e-08	DUS3L	-1.24741	0.000125635	ZNF346	-1.79166	2.83894e-07	ZNF850	-0.69094	0.000559007
GPR89B	1.9233	0.00324635	BMP2K	1.70863	6.10073e-12	FERMT2	1.82505	3.04093e-07	BVES	2.08988	3.54963e-24		MGME1	-3.156	1.05567e-08	SMCO4	-1.37926	0.00012619	PLEKHA1	-1.45768	2.89564e-07	LOC101927865	-0.764273	0.000560005
FAM111A	1.91276	0.00326813	SPOCK2	1.48614	6.31286e-12	HS2ST1	2.34558	3.05377e-07	CD1D	3.80579	3.94872e-24		LINC00996	-2.7577	1.07265e-08	FAM21C	-1.35745	0.000130641	2020-03-09	-1.95881	2.91134e-07	SACS	-0.763976	0.000561815
AMACR	1.30658	0.00332242	LOC441666	1.38212	6.34344e-12	LINC01353	1.45546	3.12538e-07	GBP4	2.39117	4.07505e-24		CORO7	-3.28572	1.0955e-08	SLC25A13	-1.0806	0.000130761	HARS2	-1.88723	3.00004e-07	SUZ12P1	-0.822139	0.000574362
CKAP2L	0.822368	0.00333954	PHYHD1	1.86268	6.42403e-12	L3HYPDH	1.66313	3.14596e-07	GALNT3	3.53737	4.21459e-24		CDK5RAP1	-3.28293	1.12186e-08	ADCY10P1	-0.731031	0.000131813	GNB4	-1.68588	3.05377e-07	WDR91	-0.889585	0.000610022
CLYBL	1.34293	0.00336106	PDE8A	1.81338	6.42403e-12	MAFG-AS1	1.28196	3.23726e-07	SLX1A-SULT1A3	2.0777	4.51509e-24		ZFAT	-2.95883	1.1356e-08	FAHD2CP	-0.953018	0.000134212	TP73-AS1	-1.35016	3.05592e-07	DERL3	-0.631675	0.000618972
GGPS1	1.91947	0.00337028	CREB3L4	1.5007	6.77333e-12	STX4	1.67194	3.28438e-07	SLC16A7	3.66705	4.5227e-24		TMEM184C	-3.74369	1.15984e-08	ZNF595	-0.859265	0.000135073	ZNF778	-1.19634	3.19775e-07	TEX30	-1.25611	0.000643877
RIMS2	1.14098	0.00338825	ABL1	1.60126	6.80348e-12	TMLHE	2.18076	3.29501e-07	SLC35F2	3.69259	4.83581e-24		LIN7B	-3.32649	1.184e-08	ZBTB38	-0.966762	0.000136042	LIMA1	-2.01501	3.22831e-07	AP2A2	-1.00713	0.000675297
PRPSAP2	1.98409	0.0034691	HIST1H2AE	2.01677	7.39719e-12	RERE	2.10555	3.46363e-07	PDSS2	3.18562	4.90539e-24		FICD	-3.67199	1.19679e-08	FAM206A	-1.48428	0.000142351	SEH1L	-2.14241	3.23004e-07	ELK2AP	-1.60362	0.000690666
LOC653653	1.09088	0.00354147	FGGY	1.70972	7.42133e-12	MCOLN1	2.03254	3.59009e-07	DIRC2	2.91926	5.64619e-24		ZZZ3	-3.71726	1.21233e-08	LOC101929431	-0.744621	0.000144092	RINL	-2.20967	3.23897e-07	APOBEC3A	-0.754728	0.000693819
RPLP2	0.973968	0.00354962	DPH2	2.09738	7.83045e-12	CPEB3	1.95955	3.62876e-07	ENKD1	2.17732	5.68443e-24		CEP128	-3.25765	1.22876e-08	GPR137	-1.1415	0.000145541	TTN	-1.93301	3.24821e-07	C19orf44	-0.735016	0.000700574
RTN4	1.78898	0.0035985	SRCAP	2.20848	7.85611e-12	STX12	2.34897	3.70169e-07	RHOBTB3	3.61535	6.77481e-24		TECPR2	-3.13091	1.24308e-08	SNORD79	-0.679382	0.000147068	ZDHHC16	-2.34062	3.25323e-07	NCOR1	-1.2831	0.000704936
ASPM	0.91002	0.00366141	TXNL4B	1.91793	7.90321e-12	VPS16	1.95935	3.91763e-07	DYM	3.57969	6.95751e-24		CD68	-3.30701	1.25355e-08	ENO3	-0.724493	0.000148356	SHCBP1	-1.86475	3.264e-07	DCAF13	-1.4248	0.00070646
TFEC	1.06931	0.00366455	HIST1H2BC	2.09888	7.94395e-12	DGCR2	1.67262	4.11747e-07	LRP1	2.34907	7.52335e-24		DHRS4-AS1	-3.192	1.30786e-08	ABHD8	-1.06549	0.00014996	PPP4R1	-1.90856	3.36138e-07	LOC102724094	-0.810836	0.000716871
ARF3	1.87639	0.00366874	BRI3BP	2.02448	7.99703e-12	RPL21	1.00059	4.27314e-07	ATG9A	3.20983	8.28493e-24		USP6NL	-3.59134	1.30786e-08	FSCN1	-0.620318	0.000152537	MSC	-1.68212	3.4388e-07	FBXO18	-1.28109	0.000730249
DONSON	1.81935	0.00381521	NEK3	2.0984	8.51765e-12	ACOXL	2.0311	4.31993e-07	TRIM24	3.13894	9.53494e-24		NFAT5	-3.12673	1.3225e-08	HIBCH	-1.45772	0.000153806	TARBP1	-1.47023	3.47352e-07	LOC728175	-0.923499	0.000733729
FKBP7	1.81963	0.00381669	TRIM14	1.86278	8.74678e-12	HIPK3	2.29233	4.37288e-07	BOLA3-AS1	2.81819	9.57799e-24		WDR89	-3.57547	1.3245e-08	SAFB2	-1.32334	0.000154264	MTIF2	-2.30036	3.80839e-07	ZSCAN30	-0.783476	0.00075153
LINC01484	0.968806	0.00381871	EPB41L4A-AS1	2.18091	9.1193e-12	GABARAPL1	2.18987	4.46362e-07	GVINP1	2.49628	9.57842e-24		VPS53	-3.13675	1.37522e-08	ACVR2B	-0.818749	0.000155155	SKAP2	-2.29812	3.8452e-07	BIRC3	-1.1893	0.00075386
STX17-AS1	0.921208	0.00384479	TRG-AS1	1.85168	9.27933e-12	HMGXB4	2.13168	4.58068e-07	FAM193B	3.02136	1.12501e-23		ALKBH2	-3.38002	1.37589e-08	L3HYPDH	-1.02734	0.000156032	SLC5A3	-2.03958	3.8774e-07	FBXO6	-1.33581	0.000756626
COL4A3BP	1.92862	0.00389156	RBM45	2.13904	1.07315e-11	LOC101926943	1.0534	4.77613e-07	GALM	2.88383	1.20373e-23		PDLIM2	-2.05352	1.38763e-08	MNS1	-0.778433	0.000156423	PARP11	-1.49837	4.01004e-07	SLC44A2	-1.164	0.000766402
TAF9B	1.884	0.00391254	BOLA3-AS1	1.78752	1.08785e-11	TTC5	1.63709	4.82872e-07	PPIP5K1	2.40199	1.2421e-23		TARBP1	-2.48726	1.39419e-08	INIP	-1.35665	0.000158544	LINC01534	-1.71628	4.06832e-07	GSTCD	-0.868179	0.00078402
MKNK2	1.68747	0.00408376	MLH3	1.88824	1.08822e-11	DYNC1LI1	2.27316	4.85531e-07	BBC3	2.31093	1.50109e-23		ZSCAN16	-3.27056	1.42501e-08	PORCN	-1.18259	0.000158544	CASK	-1.91968	4.19386e-07	RRP7BP	-0.942557	0.000797098
ATXN10	1.92822	0.00419097	TMCC1-AS1	1.64014	1.13039e-11	MTRF1	1.57376	4.86606e-07	LINC00883	2.06902	1.54914e-23		NEIL1	-3.08672	1.48158e-08	SPIN4	-0.792776	0.000160322	PSMD5-AS1	-1.96114	4.27314e-07	P2RX5	-1.39754	0.000805389
SRD5A3	1.90573	0.00428125	ZNF839	1.81097	1.1855e-11	LGALSL	1.83324	4.86687e-07	SLFN5	2.46975	1.63501e-23		PIGV	-2.46689	1.4855e-08	PTGER4	-0.899681	0.000161833	ABHD16B	-1.22308	4.32131e-07	TNFAIP1	-1.03963	0.000819231
SEPHS1	1.92746	0.00432761	MSANTD3	1.96241	1.36422e-11	RNF180	1.03398	4.91193e-07	HMGN5	2.93635	2.20947e-23		ZNF7	-3.65061	1.52539e-08	CENPO	-0.640499	0.000163049	APOBEC3H	-1.15218	4.41365e-07	CFLAR	-0.88407	0.000828379
URB1-AS1	1.19074	0.00432892	DENND1A	1.91393	1.40143e-11	GID4	1.63906	4.94778e-07	ARFGEF3	3.47947	2.29905e-23		RAB4B	-3.28877	1.52589e-08	NCKAP1	-0.906716	0.000166599	LRRC40	-1.89752	4.43814e-07	VTRNA1-2	-0.672771	0.000851374
DNAJC25-GNG10	1.11899	0.00435092	JCHAIN	1.58533	1.42899e-11	GAPDHS	1.02643	4.96808e-07	PUS10	2.50683	2.30456e-23		MGC72080	-3.28112	1.53969e-08	P2RY8	-1.34209	0.000168673	OGDH	-2.08919	4.44262e-07	HELB	-1.19438	0.000861633
NDUFA11	1.09285	0.00441558	RNPEP	2.16071	1.45016e-11	CCDC82	2.26048	5.02844e-07	SPTY2D1	3.28906	2.60931e-23		HLA-DRB5	-2.7749	1.54835e-08	UTP3	-1.02692	0.00016985	H3F3C	-0.915027	4.50555e-07	RNVU1-20	-0.943824	0.000868282
XYLT1	1.57682	0.00451091	RNF166	2.04584	1.46747e-11	SLC37A3	1.8681	5.17874e-07	ZCCHC4	2.10202	2.64381e-23		NIFK-AS1	-2.71752	1.56819e-08	CERK	-1.41043	0.000169941	ABHD15	-1.51552	4.79694e-07	CYP27B1	-0.880939	0.000879985
SMPD4	1.6321	0.00455937	RBMXL1	1.73498	1.47376e-11	PPP1R13L	1.07302	5.27859e-07	ZNF564	2.87521	2.73652e-23		RMDN2	-3.61681	1.58892e-08	NPTN-IT1	-0.694135	0.000170078	GTF2IP4	-1.93466	5.17874e-07	NUDT17	-0.672287	0.000906266
PBXIP1	1.8432	0.00465778	SYDE2	1.46639	1.50543e-11	GNE	2.11446	5.41112e-07	SENP5	3.19692	2.84733e-23		COG8	-3.15542	1.63625e-08	PAM	-1.48943	0.000170737	SIPA1L1	-2.10123	5.20625e-07	FBXO27	-0.613039	0.000917899
RNF38	1.74325	0.00467182	ZNF92	2.22806	1.51583e-11	ADNP	1.96516	5.49853e-07	TRIM35	2.36995	2.85574e-23		HERC2P3	-3.26579	1.6562e-08	HBS1L	-1.35285	0.000179723	ZBP1	-2.13168	5.25634e-07	CXorf38	-0.892787	0.000924148
DDX19B	1.93923	0.00471752	IRS1	1.62486	1.52448e-11	MMS22L	1.44958	5.54534e-07	KLHDC4	2.73888	2.87628e-23		ZNF182	-2.52458	1.69703e-08	NDUFAF5	-1.07113	0.000180704	INTS6-AS1	-1.71292	5.26371e-07	FLJ27354	-0.842277	0.000924988
RAB3D	1.7295	0.00472734	C4orf29	1.88875	1.52448e-11	DUSP6	2.42484	5.58674e-07	RAPGEF5	2.88615	2.92689e-23		TBL3	-3.03396	1.75842e-08	SPRY1	-0.728733	0.000180729	C20orf27	-1.90866	5.30229e-07	NUFIP1	-1.04546	0.000930217
NDUFS6	1.29249	0.00474689	PUS1	1.5989	1.5714e-11	ENPP4	2.40012	5.60459e-07	GUF1	3.28691	2.97074e-23		PDK3	-3.63883	1.76582e-08	ZSCAN21	-0.903044	0.000183713	PI4K2A	-1.6246	5.51861e-07	MGAT4B	-1.01154	0.00097208
MAP3K8	1.84729	0.00485556	CDYL	2.13951	1.59392e-11	EIF2B5	2.27786	5.68196e-07	FAM229B	3.04373	2.97454e-23		DCAF5	-3.59466	1.78648e-08	TMEM9B	-1.3243	0.000183728	ZUFSP	-1.81785	5.53405e-07	CENPO	-0.625252	0.000989019
LOC101927374	1.30622	0.0049767	NECAB3	1.93421	1.64867e-11	RECK	1.42833	5.84384e-07	KIAA0753	2.31788	3.00705e-23		SLC41A1	-2.81504	1.78757e-08	ESF1	-1.19257	0.000184788	COX10-AS1	-1.76688	5.54534e-07	PHF10	-1.16346	0.000991637
LOC100506860	1.30187	0.00499681	VAT1	2.19407	1.72109e-11	IRF2BPL	1.58667	5.85494e-07	ERCC8	2.79331	3.01347e-23		C10orf76	-3.08909	1.80855e-08	RGL3	-0.764248	0.000186207	C14orf28	-1.93376	5.54534e-07	TPST1	-0.978446	0.00100649
GRPEL2	1.12302	0.00502343	DDX54	1.89573	1.84444e-11	CADPS2	2.26851	5.90655e-07	CDCA7L	3.52982	3.10328e-23		OTUD6B	-3.13883	1.83596e-08	FLJ32255	-1.33615	0.000192626	CCDC102A	-1.80489	5.56219e-07	SPCS1	-0.61575	0.00100654
MMP24-AS1	1.5292	0.00505143	DPP9	1.95358	1.84602e-11	SRRM5	1.53319	6.10618e-07	ANKRD32	3.38251	3.10733e-23		RGS19	-3.42539	1.84141e-08	ZNF350	-0.894167	0.000193615	TBC1D10C	-2.10626	5.83606e-07	PPP4R1L	-0.710571	0.0010073
TCEB2	1.0233	0.0051079	MAP3K5	2.10672	1.86164e-11	DST	2.2692	6.34402e-07	DDHD2	3.66253	3.18506e-23		FANCA	-3.11577	1.91955e-08	PRNCR1	-0.78746	0.000193939	CDKL3	-1.24116	6.11168e-07	HSH2D	-1.19833	0.00100877
RBBP8	1.82989	0.00515044	SPDYE5	1.52253	1.97496e-11	MKRN2	2.25028	6.50675e-07	FGFBP3	2.0022	3.22808e-23		BRE	-3.46926	1.9376e-08	RAB10	-1.30917	0.000195027	PIK3CG	-2.30019	6.11947e-07	ITPK1	-0.822	0.00101155
RPL31	0.927808	0.00517249	TNNC1	1.36587	2.05962e-11	C7orf55-LUC7L2	2.0145	6.51673e-07	FAM106B	1.99046	3.395e-23		TGIF2	-3.5076	1.95172e-08	RSG1	-0.619981	0.000195662	TMEM156	-2.25926	6.29861e-07	TGIF2-C20orf24	-0.699531	0.00104641
CFAP54	1.84254	0.0051782	SCRN3	1.70891	2.06153e-11	PPP1R21	1.90495	6.55026e-07	GLUD1P3	2.93918	3.5943e-23		CHMP6	-3.33448	1.96461e-08	ANAPC10	-1.34645	0.000198465	DAPP1	-2.28631	6.4944e-07	SOCS6	-0.704534	0.00104897
RPL6	1.18306	0.0051997	TMEM184B	2.13743	2.21651e-11	KCTD9	1.46933	6.96318e-07	ZNF428	2.91813	3.81117e-23		ARMT1	-3.54495	2.0264e-08	PRKCI	-1.3761	0.000198693	ZNF451	-2.19106	6.61794e-07	AGK	-1.39124	0.00106063
FAM168A	1.02247	0.00521474	LINC00707	1.33802	2.2468e-11	RAB4B-EGLN2	1.57462	7.36111e-07	ZNF33B	3.13193	3.8248e-23		ANKRD36BP2	-2.85765	2.02715e-08	IRF2	-1.23689	0.000199204	FAM122C	-1.72726	6.88614e-07	XCR1	-0.649615	0.00106885
RPS26	0.917235	0.00523948	LAIR1	1.40185	2.25445e-11	DONSON	2.16086	7.37656e-07	EEF1A1	1.57931	3.96168e-23		TUBD1	-2.95765	2.04106e-08	L3MBTL3	-0.873332	0.000205704	TRPM2	-1.13554	7.11785e-07	KCNAB2	-0.930298	0.00107516
PTS	1.7433	0.00523948	SYK	2.0305	2.30553e-11	TBC1D30	1.98705	7.80046e-07	C11orf30	3.33875	4.05386e-23		NUFIP2	-3.3767	2.14857e-08	POLR2J3	-1.23598	0.000206048	TTC39A	-1.27064	7.12531e-07	LOC100507195	-1.14677	0.0010826
CLASRP	1.21856	0.0052745	IFT122	1.61959	2.30553e-11	SZT2	1.9042	7.90248e-07	RIMS1	2.15041	4.10174e-23		STPG1	-2.18009	2.29058e-08	KLHDC1	-1.07185	0.000207351	ADIPOR2	-1.91044	7.21184e-07	SLC10A7	-1.26324	0.0010838
ABCB7	1.46186	0.0052745	PLEKHA2	2.08809	2.30553e-11	LRP1	1.39398	7.96445e-07	TMCC1-AS1	2.50963	4.15528e-23		RPS6KB1	-3.55968	2.31101e-08	ZSCAN25	-0.980322	0.000209322	LOC284454	-1.63839	7.31329e-07	TCF7	-0.621104	0.00108463
PRKAB2	0.987613	0.00527553	LINC00877	1.68985	2.31425e-11	FAM65A	1.86953	8.64509e-07	PTGER4	2.24472	4.32468e-23		ATL3	-3.5281	2.3428e-08	POLK	-1.44074	0.000212313	SUPV3L1	-2.20938	7.84011e-07	SLC1A2	-0.614163	0.00109014
AMIGO2	1.28234	0.00538206	ENDOV	1.60508	2.36614e-11	ERCC8	1.66763	8.66266e-07	FOXJ2	2.66258	4.36233e-23		RBM26-AS1	-2.60121	2.36882e-08	DDX10	-1.40991	0.000216475	SEMA4B	-2.115	7.88471e-07	KIF21B	-0.929768	0.00109059
MEIS3P1	0.706032	0.00539133	LOC101928710	1.31781	2.44515e-11	LINC00674	2.1209	8.66525e-07	FAM86EP	2.23676	4.39209e-23		HEBP1	-3.45975	2.43211e-08	NCKIPSD	-0.821729	0.000218477	NLRP2	-1.54569	8.07316e-07	SLC41A1	-0.970968	0.00110265
RPL13AP5	1.40536	0.00540591	MON1A	1.97603	2.50776e-11	DMAP1	2.29327	8.6986e-07	HIST1H3D	2.83826	4.40948e-23		RNF135	-3.3649	2.45913e-08	IFT140	-0.604249	0.000221165	SOWAHD	-1.13612	8.23678e-07	SPIN1	-1.06609	0.00113012
DDHD2	1.78527	0.00540591	SPATA20	2.03318	2.53549e-11	WRNIP1	1.81153	8.74701e-07	PIK3CB	2.61209	4.65602e-23		UBA6-AS1	-3.26257	2.48801e-08	TYROBP	-0.614115	0.000221643	POLR3G	-1.50027	8.3101e-07	KIAA0825	-1.00527	0.00116701
BTRC	1.32347	0.00545778	CLEC2D	2.2556	2.58009e-11	LOC400997	1.06112	9.07503e-07	GSTM3	3.55785	5.02873e-23		CHST12	-3.33282	2.48801e-08	FAM73B	-0.803376	0.000224025	CD27-AS1	-1.61581	8.35496e-07	ABR	-0.82176	0.00118989
CENPF	1.09134	0.00552393	ASH2L	1.87554	2.59965e-11	LOC101927139	0.992754	9.11749e-07	CCP110	3.29766	5.08688e-23		KDM7A	-3.48876	2.5258e-08	TTLL7	-1.29347	0.000224401	NAIF1	-1.52582	8.39413e-07	MBNL2	-1.09623	0.001202
RNGTT	1.8904	0.00562734	VIPAS39	1.66588	2.60588e-11	FLVCR1	1.30221	9.32e-07	KLHL3	2.01866	5.10884e-23		ZDHHC14	-2.89057	2.60155e-08	MYO1E	-0.883443	0.000227574	SKAP1	-2.25306	8.41003e-07	ABCD1	-0.635934	0.00120981
PKD1	1.28996	0.0057494	ZNF624	1.32473	2.66542e-11	RHOT1	2.28551	9.35066e-07	CALCRL	2.60902	5.13429e-23		CCDC58	-2.9455	2.62496e-08	TAF1B	-1.17454	0.000230529	URB1-AS1	-1.60736	8.42923e-07	GALNT6	-0.954417	0.0012317
PTTG1	1.76577	0.00575487	GEMIN2	2.06054	2.66542e-11	C9orf24	1.11986	9.43127e-07	FNIP2	2.15496	6.03268e-23		SLC25A23	-3.31281	2.63722e-08	SMAD4	-1.3353	0.000232223	ZHX1-C8orf76	-1.35846	8.4718e-07	SMPDL3B	-1.38274	0.0012522
PTAR1	1.63726	0.00576379	FN3KRP	2.37837	2.84479e-11	EEF2K	1.67862	9.60423e-07	DCLRE1C	3.35368	6.0395e-23		AKAP2	-2.85186	2.69352e-08	FXYD5	-0.983708	0.000235504	ACP5	-1.26313	8.47306e-07	CCZ1B	-1.23314	0.00129782
PHGDH	1.95075	0.00594715	TGFBRAP1	1.99834	2.88966e-11	FAM210B	2.00685	9.78842e-07	PSTK	2.31377	6.18845e-23		TMEM125	-2.47925	2.70058e-08	MESP1	-1.0993	0.000243795	DUS3L	-2.03575	8.57071e-07	ZNF286A	-0.801861	0.00131019
TSPAN13	1.75969	0.0059953	RNF139-AS1	1.62953	3.08299e-11	NCKIPSD	1.27439	9.95288e-07	SOWAHC	2.27622	6.34449e-23		P2RY10	-3.61072	2.72584e-08	MAU2	-1.20817	0.000244464	RECQL5	-1.76698	8.63583e-07	C3orf52	-0.627933	0.00132072
TOMM5	1.31833	0.00600049	GLDC	1.97331	3.16083e-11	GCDH	2.16514	1.01208e-06	ARHGAP42	3.244	6.69525e-23		EXT2	-3.52566	2.73409e-08	LOC728743	-1.19075	0.000249373	CRTC3	-1.98691	8.63673e-07	FBXO10	-1.09817	0.00133721
CARS	1.91197	0.00600049	MAPKAPK2	1.94557	3.17481e-11	C16orf72	1.99265	1.02653e-06	FOS	2.14619	6.73856e-23		ICA1	-3.02016	2.84291e-08	MAP7	-0.938779	0.000265851	C20orf196	-2.02651	8.81819e-07	LRRC75B	-0.868381	0.00133792
SELM	1.00398	0.00600721	C22orf29	1.34617	3.50084e-11	DIP2B	1.72856	1.02782e-06	VAT1	3.48895	6.95425e-23		SWT1	-3.57218	2.93573e-08	SUPT3H	-1.20196	0.000268781	POLD1	-1.13721	8.85185e-07	CENPQ	-0.899337	0.00136768
FAM195B	1.7303	0.00601888	GATM	2.36612	3.50515e-11	SLC25A25-AS1	1.08489	1.04173e-06	CCSER1	3.37566	7.05847e-23		FAM220A	-2.57418	2.98784e-08	ZBED5	-1.29505	0.000271633	ZBED1	-1.13238	9.07503e-07	TMEM67	-0.620082	0.00137525
MVB12A	1.7813	0.00605085	TRIP13	1.31925	3.5915e-11	VAV3	1.16329	1.04837e-06	LACE1	2.36313	7.76107e-23		LRP5	-2.33043	3.02155e-08	AKAP11	-1.24844	0.000273149	SBF2-AS1	-1.75863	9.11749e-07	C1QTNF6	-0.594114	0.00138227
BAG3	1.30533	0.00606625	LANCL2	1.77205	3.61044e-11	FAM193A	1.93627	1.06027e-06	FTSJ3	3.28628	7.76663e-23		LIMD1	-3.19848	3.02543e-08	SATB1	-0.938076	0.000273675	FAM78A	-1.75763	9.72497e-07	CENPJ	-1.17057	0.00138286
RPL41	0.801175	0.00607462	MTMR10	1.62876	3.61621e-11	LINC00649	1.56201	1.0635e-06	PLEKHG2	2.1728	8.47221e-23		LOH12CR1	-3.04911	3.02633e-08	SLC9B1	-0.617777	0.000273675	SAMD9L	-2.29846	9.73774e-07	JAKMIP1	-0.676141	0.00144839
FAM127A	1.69746	0.0061256	REC8	1.67902	3.66072e-11	QSER1	1.98477	1.10244e-06	PTP4A3	3.79131	8.73506e-23		TTC31	-2.8569	3.03706e-08	UCK1	-1.22192	0.000275054	HACD4	-2.19442	1.0015e-06	SCNN1D	-0.598116	0.00145405
ASPSCR1	1.63163	0.0061475	MAP3K8	2.28952	3.68366e-11	CYBRD1	0.979946	1.10244e-06	CCDC163P	2.92823	8.96095e-23		KIZ	-3.52808	3.0699e-08	IMPA2	-0.790477	0.000275927	FAS	-2.00449	1.02693e-06	GLB1L	-0.670507	0.00145635
ANKRD31	0.785922	0.00615726	ZNF48	1.38979	3.73264e-11	ZMYND11	2.33404	1.11486e-06	MLH3	2.92484	9.68494e-23		KIAA1715	-3.23604	3.07271e-08	CHML	-0.672141	0.000276823	CEP19	-1.61444	1.02782e-06	AP4E1	-0.882775	0.00148941
CKB	1.40043	0.00618149	CERS5	2.2184	4.04293e-11	B3GALT6	1.68795	1.11486e-06	TRIM21	3.26599	9.81742e-23		PHYKPL	-3.5421	3.14313e-08	KLHL42	-1.05174	0.000282702	HIP1R	-1.55704	1.03124e-06	SNORD17	-0.634537	0.00149916
UQCR11	1.0015	0.00619667	CCDC88C	2.11856	4.20768e-11	BEND5	1.5744	1.15647e-06	RCC1	1.98846	9.90479e-23		ABHD4	-3.13981	3.16933e-08	SDHAP2	-1.21638	0.000289738	IMPA2	-1.42665	1.05835e-06	SPOCK2	-0.870409	0.00150322
NDUFA8	1.67042	0.00622921	FEM1B	2.06402	4.29573e-11	PIAS2	2.15817	1.1571e-06	RARA-AS1	2.056	1.00789e-22		BCL2L13	-3.08782	3.1784e-08	GPATCH2	-1.31875	0.00029825	ZADH2	-1.96095	1.096e-06	SCARNA16	-0.794817	0.00150534
FBXW11	1.6254	0.00639333	MAPRE2	1.97705	4.32419e-11	GVINP1	1.46048	1.16881e-06	RNPEP	3.40892	1.0233e-22		TBC1D25	-3.16372	3.1784e-08	TNFRSF10B	-0.890008	0.000298315	FAM63A	-1.86742	1.10725e-06	ADAP2	-0.937654	0.00152437
USP46	1.69248	0.00641256	PMEPA1	2.20794	4.34826e-11	UBE2M	1.69303	1.16921e-06	ARMCX5	2.98779	1.13527e-22		ZNF585A	-2.84496	3.2195e-08	SNORD78	-0.57931	0.000299142	NFS1	-1.88551	1.11433e-06	MROH9	-0.606324	0.00155464
IMMP2L	1.65828	0.00642267	CENPE	1.3285	4.42088e-11	INPP5A	1.56399	1.20453e-06	SLC12A2	3.25558	1.2688e-22		LINC00944	-2.15232	3.27384e-08	SERPINB1	-1.32695	0.000314539	RRP9	-2.02741	1.11515e-06	CAV1	-1.26772	0.00156359
PTPN23	1.5979	0.006436	ZKSCAN8	1.60099	4.43612e-11	HNRNPA0	1.8619	1.2364e-06	ATAD2	2.60015	1.30317e-22		NPLOC4	-3.50084	3.3572e-08	PCID2	-1.41077	0.000315973	HAUS6	-2.09922	1.17273e-06	ALDH1B1	-0.933754	0.0015651
SNHG1	1.83087	0.00656771	SAMD10	1.31787	4.43612e-11	CCNB2	1.28467	1.26464e-06	H1F0	2.40694	1.34698e-22		SRM	-2.36104	3.43617e-08	SCNN1B	-1.27667	0.000317104	TMED8	-1.25191	1.18733e-06	HIST1H4I	-0.593098	0.00162344
COX6B1	1.15515	0.00656771	CNOT10	2.24881	4.49692e-11	PARP3	1.7244	1.27582e-06	MTHFD2L	2.14431	1.40749e-22		PLXNA3	-2.91527	3.46664e-08	ZDHHC14	-0.984188	0.000319525	SPTSSA	-2.00759	1.21148e-06	NEIL1	-1.01578	0.0016237
CISD1	1.65018	0.00670184	HMGCS1	2.05633	4.57043e-11	SLIT1	1.08873	1.27806e-06	TTI2	3.4076	1.54103e-22		ARNTL	-2.72002	3.50635e-08	XKR9	-0.867513	0.000321109	ZSWIM8	-1.68811	1.22235e-06	GSTO2	-0.669234	0.00164825
HLA-B	0.826961	0.00685006	PGS1	1.73735	4.58959e-11	LRRFIP2	1.94696	1.28523e-06	MVP	3.55846	1.62809e-22		PIF1	-2.74045	3.54123e-08	NRL	-0.755335	0.000323404	TMEM260	-1.93642	1.22235e-06	CAMSAP3	-0.679783	0.00165678
LINC01317	0.744389	0.00693832	PRR11	1.26259	4.86812e-11	CYP2R1	2.27642	1.34657e-06	ARL15	2.79809	1.73881e-22		ACY1	-3.26878	3.72806e-08	GIPC1	-0.939183	0.000323894	ENTPD1-AS1	-1.48593	1.22677e-06	HSPBP1	-1.07633	0.00165885
NUDT1	1.71391	0.00695275	PPTC7	2.00376	4.93264e-11	IFT46	1.9206	1.36693e-06	FZD1	2.02566	1.77804e-22		BRWD3	-2.87215	3.74138e-08	MIB2	-1.10431	0.000324367	FANCG	-1.79987	1.2465e-06	QRICH2	-0.73115	0.00167404
CELSR3-AS1	0.728901	0.00704574	SLC16A1-AS1	1.44717	4.96436e-11	KIAA0753	1.36769	1.3814e-06	AGPAT1	3.52555	1.94663e-22		LOC729683	-2.73527	3.77431e-08	ATPAF1	-1.31618	0.000329585	RHBDF2	-2.23892	1.25071e-06	C4orf48	-0.922991	0.00167428
FKBP4	1.77217	0.00705979	DUSP10	1.64707	5.07507e-11	LETM1	1.77611	1.39622e-06	RAB26	2.82395	1.98597e-22		GPR15	-2.20373	3.77431e-08	GNB1L	-1.00298	0.000333798	GPR107	-1.7092	1.27001e-06	C20orf27	-1.04718	0.00169266
TSPYL4	1.44642	0.00709582	AGER	1.29067	5.28126e-11	SRRM2-AS1	1.10374	1.40805e-06	KLF5	2.19444	2.20829e-22		LONRF1	-2.97099	3.77431e-08	BISPR	-1.2866	0.000336199	BIN1	-1.88338	1.2713e-06	PLEKHA4	-0.593408	0.00169518
HECA	1.79739	0.00720273	KNSTRN	1.90179	5.36732e-11	FAM20C	0.98084	1.41749e-06	SNX22	2.64272	2.48738e-22		ASL	-3.6209	3.77431e-08	TERF2IP	-1.18254	0.000337026	CSTF3-AS1	-1.17853	1.27582e-06	DNAAF5	-0.879383	0.00170637
RPL38	0.995571	0.00721576	NOMO3	1.42644	5.43235e-11	PIGL	1.74165	1.44505e-06	HES1	2.66264	2.50042e-22		BRMS1L	-3.10307	3.82324e-08	ITGA4	-1.31253	0.000342007	DGKD	-1.9855	1.29459e-06	EXOSC10	-1.18235	0.00171005
GMPR2	1.94876	0.00722141	KCNQ5	1.56277	5.58821e-11	INTS5	1.86793	1.53588e-06	FAM102B	1.92662	2.59759e-22		CD69	-3.10721	3.82436e-08	TRIM69	-1.36213	0.00034213	KLHL15	-1.99686	1.30807e-06	ANKEF1	-1.02445	0.00173436
RPS6KA2	1.11091	0.00723478	GCAT	1.54363	6.01487e-11	TNRC6C	1.76823	1.53646e-06	ZFAND4	3.01824	3.03716e-22		UGGT1	-3.45087	3.86184e-08	SGMS1-AS1	-0.729369	0.000343024	CCDC7	-1.64056	1.32652e-06	MLYCD	-1.02288	0.00173767
ACSL3	1.82032	0.00726033	PFKP	1.36434	6.02701e-11	PYROXD2	1.21364	1.54882e-06	CLSPN	2.11986	3.20558e-22		LIG1	-3.28227	3.86332e-08	NBR1	-1.38372	0.000344811	TRPM7	-2.2206	1.35041e-06	LINC01481	-0.947817	0.00173886
SLC31A2	1.8521	0.00727296	NUP155	1.75065	6.03304e-11	TMEM8A	1.87344	1.57628e-06	RRN3P3	2.20083	3.2151e-22		BLM	-2.98333	3.87377e-08	SRP68	-1.36483	0.000346345	WDR91	-1.49986	1.3566e-06	CD160	-0.631348	0.00178157
PHPT1	1.19967	0.00732515	LCA5L	1.42735	6.0607e-11	USH2A	0.972198	1.69989e-06	AP4S1	2.46218	3.3123e-22		NOC3L	-3.43426	3.96355e-08	MEPCE	-1.11787	0.000352336	SERPINB9	-2.02481	1.37075e-06	FAM212B	-0.600205	0.00178385
TOR1A	1.83383	0.00733467	RSPH4A	1.43629	6.16704e-11	ARHGAP17	1.63112	1.70783e-06	LAMP5	3.85148	3.46285e-22		GK5	-2.78287	4.00135e-08	DMWD	-1.01685	0.000357875	KIAA1468	-1.74309	1.3814e-06	SKI	-0.678347	0.00183722
ILF3-AS1	1.74523	0.00734102	NUP62	2.03889	6.20105e-11	SAP30L	2.03168	1.79707e-06	GTDC1	2.62899	3.92474e-22		TOE1	-3.30606	4.07989e-08	CENPQ	-0.902386	0.000359165	CEP72	-1.11774	1.38512e-06	ZNF675	-1.20039	0.00184878
ERVV-1	0.733279	0.00748979	DNAJC13	2.16087	6.23309e-11	KATNB1	1.37483	1.85035e-06	ATP6V1B2	3.70405	4.14319e-22		HIST1H2BG	-3.21543	4.10016e-08	CLDN15	-0.606378	0.000359165	MINK1	-1.5073	1.39679e-06	FHIT	-1.16753	0.00187466
LOC100133286	0.767805	0.00748979	ZNF222	1.34566	6.28864e-11	MAP3K10	0.952464	1.85772e-06	GTPBP6	2.71047	4.25991e-22		KRBOX4	-3.36328	4.38479e-08	MIPEPP3	-0.603338	0.000368562	RFC4	-2.19301	1.41663e-06	KCTD17	-0.591227	0.0019176
LDLRAD4	1.30269	0.00756894	KIAA0101	1.42579	6.45427e-11	MAPRE3	1.05478	1.92502e-06	HAUS5	2.22338	4.46547e-22		TSEN54	-2.94957	4.41102e-08	NOX1	-0.592295	0.00036902	GDAP1	-1.15969	1.41776e-06	STON1	-0.601092	0.00191813
ZSCAN29	1.32518	0.0076477	SMOX	2.13409	6.50717e-11	TBL1X	1.9233	1.95945e-06	AMN1	2.96514	4.62897e-22		NFIC	-3.28713	4.41905e-08	POLR2J2	-1.18448	0.000373177	SPIN1	-1.80238	1.47116e-06	KATNBL1	-1.30796	0.00193599
PRPF31	1.86051	0.00769955	ZNF260	1.44891	6.62379e-11	FAM189B	1.06136	1.96109e-06	DIP2B	2.83789	4.67282e-22		ZDBF2	-3.05003	4.45142e-08	WDR12	-1.29365	0.000376292	WWP2	-1.90735	1.49312e-06	BIVM	-0.683834	0.00195787
UQCC1	1.81871	0.00771953	IGF2BP3	1.32861	6.83935e-11	EEF1A1	0.915116	1.99113e-06	SCAMP4	2.75238	4.71817e-22		MT1E	-3.0048	4.46055e-08	BRD3	-1.04564	0.000377933	FAM149A	-1.6246	1.49862e-06	DCLRE1B	-0.606863	0.00197687
MIR4449	0.794138	0.00772134	PELO	2.37275	7.23499e-11	MAP3K7	2.26328	2.02902e-06	ZC3HC1	3.15477	4.74916e-22		ATL2	-3.3346	4.46576e-08	TXLNA	-1.25003	0.000378746	XAB2	-1.92848	1.51322e-06	INMT	-0.855405	0.00198729
SSBP1	1.4532	0.00774191	LOC643733	1.9195	7.29224e-11	C1orf159	1.25205	2.14754e-06	EFCAB2	3.13033	5.2302e-22		TMEM38A	-2.81721	4.49184e-08	DEPDC5	-0.864138	0.000379291	ATXN7L1	-1.67561	1.52369e-06	HIBCH	-1.32956	0.00200503
LOC441666	0.974698	0.00779414	GMEB1	1.6515	7.86492e-11	SCARNA17	1.2619	2.18184e-06	IL11RA	2.14981	5.2501e-22		ZNF335	-2.87544	4.56529e-08	LAMA5	-1.06663	0.000381389	ZBTB48	-1.65588	1.54029e-06	RFX5	-1.09737	0.00203171
SEC61G	0.894311	0.00787248	TMEM120B	1.96555	8.11556e-11	KCNJ3	1.37154	2.23427e-06	DPY19L1P1	1.99799	5.98577e-22		NKIRAS2	-3.50039	4.62682e-08	ACVR1C	-1.04907	0.000384712	ADCY10P1	-1.27383	1.54457e-06	ENO3	-0.656613	0.00210924
HARBI1	1.35455	0.00789488	CCDC97	2.20325	8.14032e-11	DLGAP4	2.02804	2.24503e-06	MSL2	2.72982	6.18672e-22		NAMPT	-3.28518	4.69807e-08	RPP40	-0.961259	0.00038538	MGRN1	-1.5167	1.56256e-06	N6AMT1	-0.742811	0.00211059
ZNF445	0.999603	0.0079354	PLK3	1.44369	8.22198e-11	CRTC2	1.62899	2.26981e-06	PIGQ	2.39472	6.18878e-22		PABPN1	-3.14023	4.72643e-08	NGFRAP1	-1.18527	0.000394498	SMG1P3	-2.07048	1.57628e-06	RASGRP3	-1.20015	0.00211496
STAG3L3	0.938034	0.00798331	MMP19	1.61394	8.45318e-11	ACTR3B	1.15271	2.31125e-06	FAM127C	2.06198	6.34049e-22		NCK1-AS1	-2.95654	4.73947e-08	FAM66B	-0.590713	0.000397069	WDR5B	-1.4293	1.59044e-06	METTL4	-0.996711	0.00220765
ZCCHC9	1.67593	0.00809561	ZNF197	1.72576	8.62065e-11	ADAL	1.74217	2.38791e-06	SLC2A12	2.25014	6.39842e-22		ANO10	-3.60713	4.73947e-08	HIST1H2BF	-0.707538	0.000398491	DNAJC18	-1.88727	1.59454e-06	XPO4	-1.14053	0.00223389
MMP19	1.22272	0.00814031	TOP1MT	1.75153	8.83417e-11	KLHL8	1.86341	2.39558e-06	SPPL2B	2.31201	7.15275e-22		SLC52A2	-3.506	4.74288e-08	STX17	-1.32698	0.00040228	OSR2	-1.49638	1.60164e-06	PARVG	-1.05211	0.00227136
KHDC1	0.868469	0.00822446	PES1	1.7973	9.28696e-11	DDX42	2.06307	2.4097e-06	VPS16	3.09669	7.20909e-22		ABHD12	-3.52845	4.82791e-08	LIMS2	-0.892561	0.00040228	SNORA70F	-1.7548	1.62355e-06	HLA-DRB1	-1.11653	0.00231068
MALSU1	1.68935	0.00825714	ZNF134	1.4444	9.30634e-11	LTA	1.24437	2.51965e-06	TMEM147-AS1	2.11583	7.40226e-22		CHMP7	-3.44083	4.84941e-08	MAX	-1.20332	0.000405222	NAA35	-2.04531	1.65554e-06	UGT2A3	-0.57299	0.00235962
DENND1C	1.1837	0.00827341	PIKFYVE	1.98855	9.37692e-11	LOC441242	1.27399	2.57573e-06	ING1	2.87459	7.65822e-22		SLC25A12	-3.31441	4.95337e-08	DDR1	-0.784791	0.000405579	PHC2	-1.63437	1.69298e-06	SEMA6A	-0.688341	0.00236639
RBM33	1.68975	0.00827476	CEP44	1.93356	9.63777e-11	ZCCHC24	1.44911	2.5839e-06	ZFYVE9	2.69258	8.01892e-22		FRG1B	-2.80761	5.03883e-08	ZNF680	-0.726215	0.000415445	LINC00641	-1.66536	1.69656e-06	FAM53C	-1.06306	0.00237448
DGAT1	1.72928	0.00836078	PALLD	1.25532	9.8252e-11	RPAP2	2.16445	2.81658e-06	ANKRD34A	1.98725	8.61795e-22		NBEAL2	-2.34164	5.04496e-08	LINC00417	-0.624745	0.000421881	PHRF1	-1.48242	1.70547e-06	MNX1-AS1	-0.618877	0.00237877
AP3M1	1.89063	0.00846756	PDF	2.0959	9.9186e-11	C11orf30	1.90821	2.82771e-06	ZNF267	2.27552	8.86318e-22		MRPL10	-3.42733	5.13482e-08	LOC101929767	-0.937958	0.000423745	ZNF320	-1.49172	1.70783e-06	PITPNM2	-0.575527	0.00238184
ATXN2	1.54096	0.00854406	NEIL2	1.60779	9.93706e-11	METTL13	1.86488	2.85374e-06	OASL	2.26247	8.97529e-22		DUSP2	-3.57356	5.63999e-08	RRAGD	-1.30393	0.000431452	HMBOX1	-1.87166	1.71042e-06	OPN3	-1.21975	0.00241001
METTL1	1.82632	0.00856072	SH3TC1	1.58047	1.00753e-10	EAF1	1.48523	2.86643e-06	MYF6	2.03923	9.08788e-22		GTPBP10	-3.28503	5.70025e-08	POLR3B	-0.879413	0.000439624	MT2A	-1.98875	1.80003e-06	TMEM131	-1.21513	0.00241322
SPON2	0.85416	0.00856125	DPP3	1.46599	1.02956e-10	SLC16A3	1.12153	2.97408e-06	ZDHHC7	2.46697	9.64418e-22		C12orf4	-3.21147	5.81125e-08	CCDC58	-1.04635	0.00044025	ANKLE2	-2.03476	1.91144e-06	ALDH8A1	-0.558948	0.00242054
NEAT1	1.26603	0.00863392	MYH10	1.46713	1.02956e-10	NUDT1	2.04767	3.00152e-06	INTS9	2.24509	9.64753e-22		KDF1	-1.99104	5.81125e-08	NHLRC3	-1.30035	0.000441081	AFG3L2	-2.02812	2.01463e-06	BAIAP3	-0.570516	0.0024669
UXS1	1.50225	0.00866382	NLRP1	2.12552	1.04363e-10	PARP15	1.63423	3.00179e-06	KHDRBS2	2.10055	9.82834e-22		MXI1	-3.48286	5.85698e-08	LINC00341	-1.11015	0.000444497	KLHL6-AS1	-1.19329	2.03986e-06	CYP3A43	-0.577072	0.00250206
SLC37A1	1.19238	0.00870807	TMEM8B	2.16365	1.04398e-10	PTBP2	1.3953	3.02547e-06	RBMS1	3.57634	1.00619e-21		CCNG2	-2.92085	5.88587e-08	PPWD1	-1.34841	0.000446171	TUBGCP4	-1.87498	2.0572e-06	FAM172BP	-0.625844	0.00251861
CRK	1.77833	0.00873625	ASAP1-IT1	1.26817	1.0941e-10	CTGF	2.18795	3.04823e-06	KLF11	2.76406	1.07274e-21		CXorf38	-2.55645	5.98629e-08	JRKL	-0.912201	0.000447314	VCPKMT	-2.18477	2.08801e-06	RDH10	-0.620639	0.00252673
TBC1D13	1.20585	0.00878309	PUS10	1.5546	1.14147e-10	LAMC1	2.24536	3.17568e-06	RING1	2.69044	1.08025e-21		NNT-AS1	-2.99245	6.06637e-08	ALDH8A1	-0.579732	0.000447414	CA7	-1.0655	2.12751e-06	HSP90B1	-0.506819	0.00253184
TXN	1.12042	0.00878338	KBTBD4	2.28658	1.15866e-10	MMP11	0.945753	3.17924e-06	PTPN4	3.23435	1.23956e-21		HDAC1	-3.24134	6.08723e-08	TTF1	-1.2032	0.000447449	UBE4B	-1.93763	2.13434e-06	CPAMD8	-0.638021	0.00255007
METTL16	1.4871	0.00906024	DPYSL2	1.3576	1.18735e-10	TMEM117	1.41714	3.1887e-06	ABCB7	2.9035	1.24575e-21		LY86-AS1	-2.58445	6.10663e-08	HDAC4	-0.803412	0.000447449	PPM1A	-2.16584	2.13595e-06	CHKB-CPT1B	-0.785479	0.00257366
LPPR2	0.944919	0.00912389	DAGLB	1.57086	1.19468e-10	ZNF761	1.73934	3.2121e-06	DCAF11	2.89051	1.2787e-21		DDX39A	-3.50946	6.14196e-08	STAM	-1.20092	0.00044882	NUDT16	-1.8297	2.14296e-06	MED26	-0.808987	0.0025925
LRRC61	1.2948	0.00914146	DET1	1.28388	1.22077e-10	HIATL1	2.07848	3.25295e-06	SATB1	2.33885	1.38515e-21		STRN3	-3.12497	6.31094e-08	SNORA70G	-0.788016	0.000449268	PAFAH1B1	-2.08238	2.14405e-06	CDK5RAP2	-1.03454	0.00263697
RNU6-2	1.01923	0.00922439	RNPEPL1	2.04846	1.25085e-10	PPP1R3D	1.14942	3.27843e-06	ZNF639	3.36197	1.43636e-21		ATG7	-3.06039	6.49301e-08	NEK11	-0.622914	0.000449508	DNAAF5	-1.59467	2.1491e-06	EIF4EBP2	-1.26442	0.00263747
MBD2	1.5862	0.00924006	FAM89A	1.83232	1.30358e-10	LINC01258	0.950287	3.35192e-06	DAG1	2.38771	1.51153e-21		P2RY6	-2.97613	6.96992e-08	MAP9	-0.958103	0.000449895	FAS-AS1	-1.10118	2.16288e-06	CA11	-0.561576	0.00269825
LOC100288798	1.56246	0.00928098	PSTPIP1	1.2631	1.32336e-10	CRK	2.16593	3.40839e-06	UPP1	3.37359	1.59472e-21		RRAD	-2.78801	6.99459e-08	ATP6V1H	-1.21686	0.000449896	RAD51D	-1.37528	2.23427e-06	USP12	-1.11952	0.00269991
LOC100506990	1.12283	0.00934922	SVIL	1.67613	1.32512e-10	YEATS2	1.44751	3.40978e-06	RASSF3	1.98202	1.6668e-21		KDM3B	-3.35713	7.23104e-08	ACSF2	-0.699063	0.000450573	MYO1D	-2.06225	2.26981e-06	DNAJC6	-0.683795	0.00270554
PCSK4	0.782249	0.00935358	NT5C2	2.20099	1.32553e-10	CENPH	1.3521	3.49363e-06	STAP2	2.23145	1.78179e-21		LRR1	-3.04971	7.23104e-08	BEX4	-1.32827	0.000452195	TGIF2-C20orf24	-1.25022	2.26981e-06	RRN3P1	-0.777818	0.00270971
ZC3H12C	0.870805	0.00950364	NAA25	2.08136	1.34015e-10	HTATIP2	2.19488	3.49872e-06	ZNF773	2.3306	1.91319e-21		SART3	-3.50585	7.23104e-08	ZNF696	-0.647638	0.000452284	CSNK1G1	-1.94264	2.31151e-06	LYPLAL1-AS1	-0.598552	0.00271644
KNTC1	1.8036	0.00957019	SLC36A1	1.31269	1.38973e-10	GSR	1.68511	3.51531e-06	MAST2	2.25174	1.91812e-21		ZNF250	-2.7479	7.33054e-08	CXorf38	-0.854112	0.000453271	BLMH	-2.10649	2.31151e-06	RAB11FIP3	-0.727432	0.00272402
R3HDM1	1.66925	0.00976726	AQP11	1.46672	1.40071e-10	RUNX3	1.85616	3.53318e-06	ADGRD1	1.91312	2.07451e-21		RNF138	-3.40999	7.46508e-08	KIAA1804	-0.76181	0.000463211	ANKRD44-IT1	-1.14347	2.31602e-06	SMIM1	-0.969253	0.00273726
MED4-AS1	0.892226	0.00987217	SLC30A4	1.5722	1.40199e-10	MVB12A	2.08208	3.54483e-06	WDR82	2.86732	2.09752e-21		PXDC1	-2.57607	7.46625e-08	LOC389834	-1.0743	0.000465282	LINC00539	-1.45644	2.31915e-06	DPH1	-1.03696	0.0027499
H2AFJ	1.52198	0.00994644	VPS33A	1.97798	1.41161e-10	ASB13	0.959837	3.56788e-06	LTBR	1.92674	2.24503e-21		CECR1	-2.87832	7.58909e-08	SLCO4A1	-0.805659	0.000466303	SCO1	-2.0046	2.32702e-06	BMS1P4	-1.08631	0.00282494
CDH12	0.855664	0.00997613	ZNF565	1.39346	1.41671e-10	THG1L	1.92035	3.5822e-06	DENND1A	2.91037	2.3833e-21		NDUFAF7	-3.33824	7.64851e-08	SLC2A8	-1.19589	0.000473497	ZFYVE19	-1.30948	2.32864e-06	GPER1	-0.568577	0.00282854
			ZNF543	1.40656	1.41846e-10	C15orf41	1.21257	3.63884e-06	CCDC39	3.00078	2.46858e-21		THEM6	-2.88507	7.65803e-08	PM20D2	-1.26454	0.000474667	GUSBP9	-1.42981	2.34246e-06	ZBTB2	-1.0716	0.00283396
			AK1	1.62891	1.41846e-10	CDYL	1.93286	3.75415e-06	SNORD22	2.40849	2.47477e-21		TRAPPC2	-3.05146	7.687e-08	SCRN2	-1.29993	0.000476232	GPX1	-1.73706	2.3519e-06	CAMK2N1	-0.563246	0.00283984
			RNU86	1.38179	1.42254e-10	CLCN3	2.19923	3.80198e-06	ACTN4	2.73433	2.51758e-21		HCG17	-2.09292	7.70207e-08	LPCAT3	-1.22226	0.000486512	SLC25A22	-1.63536	2.36074e-06	TPCN1	-0.944581	0.002861
			ZNF234	1.24625	1.43399e-10	RTN2	1.4169	3.85882e-06	ACAD11	2.90917	2.62658e-21		UBE3B	-3.24105	7.88076e-08	C2orf47	-1.21765	0.000487317	LOC101927391	-1.21685	2.36467e-06	CYTH1	-1.17413	0.00292248
			KDM4B	1.79752	1.47086e-10	PHKA2	1.53332	3.86108e-06	CNTNAP1	2.09481	2.62658e-21		GLE1	-3.13296	7.93077e-08	KIAA0141	-1.13145	0.00049571	ICAM4	-2.09608	2.40269e-06	SDC3	-0.587984	0.00297096
			NABP2	1.80998	1.49755e-10	TRIP6	1.56263	4.09672e-06	PKIG	2.59026	2.6655e-21		LAMTOR3	-3.38675	7.98296e-08	NCOA1	-1.32789	0.000503247	CUL7	-1.6426	2.40677e-06	SGPL1	-0.858495	0.00298201
			BIRC6	2.22907	1.4981e-10	FKBP2	1.03123	4.2766e-06	NUSAP1	2.47805	2.67857e-21		ABHD5	-2.89889	7.99206e-08	NAPG	-1.26687	0.00050478	CASP8	-2.06718	2.4097e-06	PIAS3	-1.10541	0.00299649
			CBLN3	1.28963	1.57172e-10	CHPF2	1.79802	4.33794e-06	LOC100379224	2.2181	2.7003e-21		ZADH2	-3.12961	8.13897e-08	SNX5	-1.3135	0.000512236	INO80	-2.13857	2.48785e-06	FARS2	-1.17495	0.00304564
			HIST1H3A	1.36141	1.57731e-10	KBTBD4	2.14282	4.3621e-06	ACVR1	3.13393	2.71736e-21		SMYD5	-2.88688	8.2239e-08	SLC35C2	-1.34845	0.000512567	BMP8A	-1.88124	2.49394e-06	KCNQ5-IT1	-0.645548	0.00307207
			PMS2	1.62941	1.61193e-10	DHX30	1.85236	4.39969e-06	PHF2	2.77463	2.89771e-21		NUDT6	-2.89893	8.32697e-08	C1orf101	-0.605589	0.000513009	LIPT2	-1.47689	2.50534e-06	DDTL	-0.669944	0.00307396
			VWA8	1.88323	1.72742e-10	DNAJC12	2.02458	4.43918e-06	ATP13A2	2.11503	2.98052e-21		LINC00324	-3.36708	8.3898e-08	ARID4B	-1.19013	0.000514917	KIAA1407	-1.68793	2.53851e-06	LGMN	-1.29247	0.00307983
			POLG2	1.60691	1.7286e-10	TMEM120B	1.81997	4.43918e-06	SLPI	1.94096	3.20648e-21		ITGB3BP	-3.13178	8.45162e-08	HARS	-1.37355	0.000516649	GPR180	-2.01444	2.57583e-06	TRAF3IP3	-1.23967	0.00309903
			LOC401312	1.21194	1.76572e-10	RAB42	0.930873	4.44214e-06	LANCL2	2.71013	3.34135e-21		UBE2T	-2.69003	8.78451e-08	LOC284454	-0.881583	0.000521388	VAMP1	-1.91437	2.58678e-06	OSBPL1A	-0.730594	0.00310574
			PSMB8-AS1	2.01864	1.80763e-10	AMPH	0.967664	4.57946e-06	MYOF	2.09722	3.71368e-21		SPSB3	-3.3507	8.9018e-08	DHX34	-0.820783	0.000529095	PACS1	-1.62704	2.58806e-06	NAT1	-0.948158	0.00313701
			LRPPRC	2.19224	1.80867e-10	CHD4	1.99145	4.70713e-06	SLC29A1	3.2038	3.82381e-21		THOC1	-3.10777	8.9018e-08	ZNF23	-1.09076	0.000531859	LINC01547	-1.42026	2.61957e-06	RASGEF1A	-0.668113	0.00315945
			UBAP2	2.05286	1.80964e-10	TLR9	1.39104	4.89372e-06	CENPN	2.73198	3.84629e-21		NFKBIB	-2.90911	8.91603e-08	TSC22D2	-1.04623	0.000532243	AIMP1	-1.90829	2.68147e-06	GOLGA8IP	-0.556943	0.00320421
			ZNF107	1.67131	1.84991e-10	MRPS27	2.0702	4.89768e-06	TCP11L1	2.60781	3.99881e-21		NFYB	-3.47748	9.06664e-08	NCOA4	-1.36401	0.000535691	ZMYM1	-1.59708	2.78138e-06	MPHOSPH8	-0.870023	0.00321295
			PLEKHF1	1.24624	2.00917e-10	TAF9B	2.08289	4.89903e-06	GGT7	2.15078	4.22287e-21		DEXI	-3.00775	9.20608e-08	LEPR	-0.747917	0.000535691	DIRC2	-1.80599	2.83054e-06	NPEPPS	-1.15983	0.00322762
			ING1	1.77611	2.06945e-10	CKMT2-AS1	1.38471	4.94025e-06	TIGD7	2.20681	4.29353e-21		BPNT1	-3.10607	9.38632e-08	TMEM161A	-1.29591	0.000543623	SRPK1	-2.10741	2.8763e-06	SPATA41	-0.555743	0.00324131
			CARM1	1.83373	2.15469e-10	TMEM45A	2.09489	5.00325e-06	FBXL20	2.87513	4.63159e-21		GGT1	-2.60291	9.55931e-08	ENDOD1	-0.723301	0.000557973	RNF185	-1.94389	2.92794e-06	ST3GAL2	-0.891329	0.00324983
			SLC4A7	1.58764	2.18304e-10	SLC39A10	1.79902	5.01741e-06	FAN1	3.05744	4.85316e-21		WASF2	-3.0948	9.63573e-08	ZBTB20-AS4	-0.822811	0.000563631	AIF1L	-1.44452	2.97901e-06	ZMAT5	-1.16215	0.00338788
			RAD51AP1	1.3612	2.21498e-10	CAMK2D	2.07193	5.07812e-06	CACTIN	1.92192	4.93632e-21		C11orf63	-2.75532	9.77364e-08	TBPL1	-1.28414	0.000565917	EID3	-1.324	3.00139e-06	ECT2L	-0.559061	0.00338788
			TNKS2-AS1	1.2433	2.2928e-10	SIRPD	0.926934	5.23301e-06	RARA	2.35632	5.05302e-21		LINC00959	-2.90209	9.80313e-08	UPF3B	-1.20388	0.000567683	MOB2	-1.7652	3.01722e-06	POLR2J2	-1.08836	0.00340845
			SRF	2.14033	2.47225e-10	USP25	1.72327	5.37837e-06	PRRG4	1.97067	5.11187e-21		LRCH1	-2.81126	9.80313e-08	YOD1	-0.863917	0.000571771	RCL1	-2.19514	3.01911e-06	C17orf59	-1.10169	0.00346052
			DDX31	1.52793	2.54165e-10	RHOBTB3	1.97777	5.37983e-06	FAM65A	2.97518	5.20047e-21		RGL2	-2.48556	1.01299e-07	TNNC2	-0.749433	0.00057412	UVSSA	-1.7044	3.03977e-06	OMA1	-1.25725	0.00350511
			FUNDC1	1.73641	2.54165e-10	MRS2P2	1.76458	5.39413e-06	RGPD1	2.70599	5.47163e-21		C9orf156	-3.34544	1.0181e-07	SHQ1	-1.12403	0.000579368	POLDIP3	-1.90716	3.04723e-06	ADAM28	-1.28008	0.00350511
			CHSY1	2.16164	2.55327e-10	ANKRD19P	1.21434	5.42583e-06	LRRC28	3.13267	5.67039e-21		ARSK	-2.74028	1.03832e-07	SSBP2	-1.28196	0.000579827	INSIG1	-2.22378	3.04823e-06	DYNLL2	-0.646622	0.00351426
			RBBP8	2.18781	2.58038e-10	LOC100129973	1.17647	5.45298e-06	UBXN8	2.12328	5.89386e-21		USP5	-2.5652	1.03987e-07	TIAL1	-1.15196	0.000588192	SLC27A1	-1.32482	3.06981e-06	TRIT1	-0.908275	0.00353819
			PAQR3	1.32224	2.5921e-10	RGS13	1.60378	5.58887e-06	FAM214B	2.5652	6.02624e-21		MGLL	-3.18549	1.05038e-07	VPS9D1	-0.656425	0.000590288	GM2A	-2.2154	3.08305e-06	RRN3	-1.14939	0.00368021
			URGCP-MRPS24	1.7488	2.68308e-10	LOC101929162	0.950901	5.58887e-06	STK10	2.61674	6.2726e-21		PAN2	-3.26008	1.05656e-07	TUBB4A	-0.603748	0.000592045	CCNT1	-1.95694	3.17147e-06	PRCP	-1.14105	0.00370882
			OGFRL1	1.62816	2.73589e-10	LDHD	0.94062	5.72922e-06	AGO2	2.75918	6.33135e-21		CARKD	-2.84355	1.05656e-07	ASAP3	-0.573296	0.000593158	ST7L	-1.84904	3.27139e-06	COL18A1	-0.742296	0.00377785
			RGPD2	1.20801	2.78669e-10	ULK1	1.63524	5.73243e-06	GBP5	3.54762	6.36843e-21		MIOS	-3.32444	1.05656e-07	MAMDC4	-0.628898	0.000614272	AGMAT	-1.12171	3.32666e-06	NSMCE4A	-1.1994	0.00378117
			HCFC1-AS1	1.28226	2.81059e-10	MAPKAPK3	1.97331	5.83228e-06	ACACB	2.31639	6.93535e-21		LRSAM1	-2.68391	1.05977e-07	KIAA0895	-0.593164	0.000614444	ZKSCAN1	-2.16443	3.33897e-06	LRRC8E	-0.547156	0.00379699
			ZNF490	1.56586	2.81263e-10	OR2A1-AS1	1.12443	5.84506e-06	STRIP1	2.79783	7.11869e-21		RFX3	-2.98497	1.0653e-07	KIAA0895L	-0.604983	0.000625373	LRP8	-1.41203	3.36645e-06	BEND3	-0.555043	0.00382252
			MTHFD1L	1.71201	3.03447e-10	JADE2	1.82553	5.87987e-06	CRABP2	1.86328	7.22217e-21		WWP1	-3.01223	1.07267e-07	TBC1D19	-0.801042	0.000625791	ISL2	-1.56279	3.37077e-06	LOC100506985	-0.546846	0.00382291
			NDUFAF6	2.0277	3.09473e-10	CNFN	1.05775	5.95651e-06	MCOLN1	3.1245	7.56847e-21		ANKRD13A	-3.32489	1.08041e-07	TPCN2	-0.877225	0.000629161	TP53BP1	-2.08962	3.38601e-06	CASP3	-1.18109	0.00383507
			FAM71E1	1.24115	3.12841e-10	DNASE1L1	1.59735	6.03052e-06	GUSBP4	2.77195	8.34957e-21		COG1	-2.93249	1.099e-07	TSPAN17	-1.00762	0.000638109	LPAR5	-1.30852	3.39067e-06	CRYZ	-1.26738	0.0038679
			HIST1H2BG	1.91158	3.20765e-10	IPO5P1	1.40322	6.27875e-06	LOC101927587	1.86329	8.53298e-21		XKR6	-2.22476	1.099e-07	ITPK1	-0.766548	0.000642505	GLOD4	-2.16501	3.49191e-06	NCAPD2	-0.789291	0.00388537
			ASF1B	1.33118	3.20992e-10	ARHGAP5	2.05756	6.39979e-06	MIIP	2.66352	9.37951e-21		PPP3CB-AS1	-2.73101	1.1024e-07	BTF3L4	-1.2268	0.000651548	NRBF2	-2.12369	3.49363e-06	GM2A	-1.21545	0.00391107
			LOC389641	1.27744	3.31067e-10	C14orf142	2.01077	6.40925e-06	BRD1	2.71718	1.01965e-20		DPH1	-2.9479	1.1682e-07	SLC25A29	-0.716849	0.000684345	ABHD13	-2.05818	3.52566e-06	VPS37C	-0.606273	0.00391266
			TPRG1	1.21908	3.42548e-10	RNU11	1.15805	6.57805e-06	LTA	2.02968	1.02488e-20		MEX3C	-2.71849	1.16933e-07	CFAP36	-1.14965	0.000692524	C9orf72	-1.98815	3.52625e-06	ZC3H10	-0.656987	0.00393336
			HES1	1.60951	3.42548e-10	SETBP1	2.00018	6.5799e-06	SSH1	2.60762	1.02823e-20		MRGBP	-3.18204	1.17761e-07	DCP2	-1.02476	0.00069729	INVS	-1.56132	3.53318e-06	SGPP2	-0.559683	0.00394748
			COQ7	1.51361	3.63301e-10	CKB	1.61998	6.5799e-06	L3MBTL3	2.08726	1.0307e-20		FAM185A	-2.83557	1.18446e-07	SESTD1	-0.57861	0.000703165	VARS2	-1.68243	3.6068e-06	N6AMT2	-0.981495	0.00395518
			RMND5A	2.12926	3.71508e-10	GALNT3	1.90839	6.72528e-06	PSD4	2.8081	1.06223e-20		TNFSF12	-2.1579	1.19654e-07	DECR2	-0.844414	0.000704021	WDR53	-1.69719	3.63445e-06	LOC652276	-1.002	0.00397312
			CCNE2	1.69562	3.98993e-10	ESRP2	1.39174	6.73956e-06	KCTD21	1.86977	1.09912e-20		HEATR5A	-3.07284	1.19693e-07	RFX5	-1.08784	0.000710897	CD3EAP	-1.36748	3.77327e-06	SPRYD7	-1.09282	0.00401139
			TAF4B	1.85415	4.00199e-10	PDS5A	2.0688	6.83707e-06	SLC25A10	2.0065	1.11295e-20		SCAF8	-3.09643	1.20993e-07	CXXC1	-1.25946	0.000731707	RALGDS	-1.81544	4.0425e-06	ZNF383	-0.666669	0.00402228
			PIK3C3	1.75549	4.18125e-10	FDX1L	1.8393	6.84504e-06	DUSP10	2.46016	1.18252e-20		ZNF501	-1.99059	1.25143e-07	TOMM22	-1.15881	0.000734695	CEP162	-1.63303	4.0745e-06	KLHDC10	-0.968783	0.00404386
			TOP2A	1.22715	4.18968e-10	NUP85	1.77467	6.95942e-06	KIAA1683	1.97743	1.21501e-20		PRRC2A	-2.89165	1.25435e-07	LOC155060	-0.588339	0.000740806	LIG4	-1.5397	4.11874e-06	GPSM3	-1.01118	0.00404767
			MIEF2	1.3019	4.23274e-10	SCAF8	1.81294	6.99706e-06	RPS3A	1.92692	1.22333e-20		ZNF506	-3.04801	1.2547e-07	TBC1D25	-1.11521	0.000748894	ATL1	-1.21983	4.21486e-06	ZBTB45	-0.793588	0.00407182
			ZNF473	1.29585	4.23997e-10	STK36	1.26109	7.00743e-06	HARBI1	2.71727	1.22822e-20		TRIM13	-3.12424	1.28964e-07	THBS3	-0.689271	0.00076289	VAMP5	-1.98588	4.2171e-06	CROCC	-0.662132	0.00407263
			ZNF783	1.2249	4.34044e-10	SETD8	1.79961	7.19216e-06	HPS3	2.75117	1.22981e-20		DIAPH1	-2.98388	1.31157e-07	LRRN1	-1.2197	0.000768591	RAB8B	-2.09324	4.23729e-06	SLC25A37	-0.761422	0.00408908
			ADCK4	1.23018	4.38445e-10	NAP1L5	1.23328	7.34116e-06	TMEM168	2.92802	1.34564e-20		PRKRIP1	-3.09283	1.31808e-07	POPDC2	-0.629346	0.000772055	B3GNTL1	-1.21263	4.23729e-06	LOC101927354	-0.571088	0.00412175
			ZFP1	1.35591	4.41258e-10	PPIC	1.32468	7.38353e-06	DYNC1I1	1.82217	1.34564e-20		C9orf64	-2.30825	1.33652e-07	HAGH	-1.16714	0.000785428	FAM231D	-1.32133	4.2766e-06	ZNF438	-0.65412	0.00414754
			MED23	2.06096	4.55747e-10	LOC100132111	1.37787	7.51593e-06	CHFR	2.70661	1.35595e-20		PDP1	-2.79311	1.34377e-07	NME6	-1.24996	0.000794878	ELMOD3	-1.37841	4.30659e-06	HSBP1	-1.03542	0.00415214
			PPP1R9A	1.20481	4.56298e-10	KBTBD7	1.38557	7.5586e-06	RASSF8	2.41172	1.38529e-20		NDUFAF6	-3.31166	1.34416e-07	PAICS	-1.28123	0.000808057	USP50	-1.31344	4.43918e-06	ETS1	-0.636973	0.004171
			CAMK2G	1.41591	4.58348e-10	CTDSPL2	1.98104	7.59319e-06	ZNF678	2.19404	1.57181e-20		EZH2	-2.82781	1.38208e-07	MIRLET7D	-0.560748	0.000809224	SMYD5	-1.73643	4.52722e-06	ZDHHC13	-0.951792	0.00418359
			RAP1GDS1	2.226	4.6211e-10	PAQR3	1.18519	7.61677e-06	RALYL	1.81683	1.67746e-20		SIRT7	-3.04428	1.39194e-07	ANGEL1	-0.949147	0.000809665	ZNF746	-1.5536	4.56604e-06	ITGB4	-0.728423	0.00419355
			APLF	1.42979	4.74248e-10	ARHGAP10	1.46865	7.90902e-06	PDPR	2.63182	1.7846e-20		KBTBD4	-3.58102	1.39819e-07	PPP1R35	-1.11596	0.000813257	BAK1	-1.57457	4.64218e-06	ZNRF1	-0.676126	0.0042154
			RAMP2	1.54604	4.92068e-10	ZBTB11-AS1	1.61701	7.95746e-06	PER3	2.00913	1.79909e-20		TTLL12	-2.41657	1.41759e-07	EZH1	-1.13749	0.000814525	MBOAT7	-1.96001	4.70793e-06	KIAA0895	-0.552274	0.00428101
			CARF	1.55517	5.09276e-10	GPX3	1.48801	8.02958e-06	PATL2	2.47368	1.85727e-20		GTF3C3	-3.29991	1.5261e-07	APOL3	-1.1301	0.000821628	CLDN3	-1.68161	4.74449e-06	EMG1	-1.20316	0.00432236
			CCDC137	1.65962	5.17747e-10	QKI	1.97267	8.08186e-06	2020-09-08	2.74281	1.90343e-20		TTC28	-2.6611	1.5261e-07	NCK2	-1.22169	0.000836141	CEP128	-1.89189	4.75341e-06	PLIN2	-1.19351	0.00433064
			LYSMD4	1.45997	5.52813e-10	BAP1	1.7341	8.15042e-06	LCA5	1.85372	2.16948e-20		ZBTB7A	-2.79892	1.61344e-07	FAM32A	-1.2435	0.00084416	ZBTB11	-1.99715	4.90981e-06	MPZL3	-0.812254	0.00434386
			BCL2L11	1.99529	5.60345e-10	SOCS2	1.56143	8.18013e-06	POLE	1.89515	2.17735e-20		CHCHD6	-2.85631	1.62248e-07	RALGAPA1P	-0.85024	0.000847876	ZNF438	-1.26603	4.95844e-06	URB1-AS1	-0.779303	0.00436711
			RPTOR	1.19949	5.78891e-10	VPS45	1.87288	8.23458e-06	UTP3	2.57095	2.22694e-20		GPR65	-2.00857	1.67385e-07	IL10RB-AS1	-0.708495	0.000848225	C16orf86	-1.65112	5.04666e-06	BAK1	-0.817085	0.0043695
			NCAPH	1.33571	6.21179e-10	RPAP1	1.90021	8.30197e-06	JAK2	3.23725	2.23817e-20		CREB1	-3.20098	1.68582e-07	IFITM1	-0.961604	0.000848475	TAF5L	-1.4854	5.15444e-06	HESX1	-0.539342	0.00436956
			CACNA2D4	1.22081	6.23355e-10	DDAH1	1.28271	8.66505e-06	SERF2-C15ORF63	2.59227	2.44693e-20		STAT5B	-2.25996	1.68822e-07	RHOC	-1.13668	0.000866744	FUK	-1.11271	5.23301e-06	ELFN2	-0.524096	0.00437879
			CAMSAP1	1.71259	6.23355e-10	TGFBR3L	1.62119	8.67119e-06	FAM111A	3.48228	2.4514e-20		GUCD1	-3.21004	1.71462e-07	B3GALT4	-0.903139	0.00087171	TMEM106A	-1.53433	5.23301e-06	LOC727896	-0.55649	0.00441715
			MAP3K14-AS1	1.45657	6.48933e-10	DUSP10	1.42653	9.21054e-06	VWDE	1.86359	2.50456e-20		ZNF574	-2.81639	1.71532e-07	EVI5	-1.17353	0.000885522	RASGRF1	-1.44605	5.28166e-06	RAB22A	-1.2239	0.00442787
			ZNF540	1.4149	6.49185e-10	ZNF630	1.04975	9.3187e-06	LOC148696	2.42843	2.76112e-20		PPP4R1	-2.8225	1.72474e-07	PGLYRP2	-1.06915	0.000904007	SRR	-1.41441	5.31502e-06	LOC100147773	-0.58186	0.00443535
			PFDN6	1.47424	6.54073e-10	NBPF1	1.5532	9.42059e-06	BLMH	3.1923	2.7806e-20		EMG1	-3.36232	1.76004e-07	PEX11B	-1.30129	0.000916049	ISOC2	-1.84823	5.53321e-06	FAM109B	-0.730477	0.00445454
			PAFAH2	1.45923	6.71121e-10	TRIM62	1.02699	9.5977e-06	ZFP3	2.23369	3.01543e-20		SLC25A44	-3.24671	1.78443e-07	TSGA10	-1.04152	0.000923811	PARP10	-1.66678	5.65628e-06	SPRN	-0.53798	0.00445775
			SBF2-AS1	1.52691	6.83099e-10	TARS2	1.59752	9.95098e-06	CCAR2	2.45658	3.06688e-20		NCOA5	-3.10977	1.78538e-07	SLC35A5	-1.29157	0.000923999	PGGT1B	-1.78813	5.69338e-06	PRKAR1B	-0.658603	0.00446627
			KCTD20	2.01635	6.84902e-10	NES	0.88891	1.00194e-05	CTNS	2.59904	3.11113e-20		DIS3L	-3.16898	1.78731e-07	ERLIN1	-1.00128	0.000927699	SLC38A4	-1.48186	5.7076e-06	CFAP70	-0.77872	0.00451704
			ZNF230	1.31458	6.94992e-10	NPIPA3	1.25675	1.00493e-05	NABP2	2.81375	3.14028e-20		FKTN	-2.17416	1.78756e-07	NSMCE4A	-1.23472	0.000930535	TRAFD1	-1.68976	5.79255e-06	IFNAR2	-0.99906	0.00454814
			MAD1L1	1.46658	7.13645e-10	CCSER2	1.72015	1.00536e-05	NUCKS1	3.09098	3.26119e-20		FBXO21	-3.12324	1.82137e-07	AHCTF1	-1.14586	0.000930535	FGGY	-1.64657	6.07429e-06	SGMS1-AS1	-0.646481	0.00458016
			MYO1G	1.52212	7.33338e-10	ALOX5AP	1.71499	1.02144e-05	NAV2	2.28814	3.26124e-20		AK9	-3.01669	1.82533e-07	SPOP	-1.19466	0.000932633	GK	-1.42891	6.26541e-06	SLC46A1	-0.856579	0.00458593
			ARFGAP2	2.11369	7.42167e-10	SYT15	0.899995	1.05314e-05	LOC100507424	2.04692	3.54538e-20		MAP3K12	-2.49226	1.84082e-07	JMJD8	-1.05327	0.000933284	C11orf49	-1.63882	6.30659e-06	GOLGA6L5P	-0.663051	0.00458842
			LOXL3	1.73443	7.83731e-10	MGST3	1.58078	1.09426e-05	NAIP	2.67513	3.59214e-20		HPS4	-2.90815	1.84507e-07	LOC100507053	-0.573822	0.000937084	DUSP3	-1.41892	6.34462e-06	ATP6V0D1	-1.14269	0.00458842
			PTPRJ	1.26554	7.84026e-10	AHNAK	2.00413	1.09577e-05	BCAS3	2.85997	3.61644e-20		CLN8	-2.66719	1.88733e-07	ATP6V0E1	-0.769885	0.000944076	PHF7	-1.56608	6.40508e-06	PEA15	-0.947001	0.00460839
			ATAD3B	1.41308	8.30892e-10	TMEM254-AS1	1.40405	1.09633e-05	DAGLB	2.35482	3.73107e-20		METTL14	-2.77504	1.94869e-07	SMARCA5	-1.21085	0.000954924	PAPD4	-2.1479	6.57805e-06	TPTE2P5	-0.621309	0.00462971
			TPM1	1.67763	8.31056e-10	KDM6B	1.22386	1.1071e-05	BBS10	2.10534	3.73107e-20		SIMC1	-2.06508	1.94954e-07	OGFR	-0.881659	0.000955162	MORN4	-1.09727	6.5799e-06	TRERNA1	-0.546293	0.00465303
			RUNX3	1.88136	8.40987e-10	ZNF169	1.18571	1.12542e-05	POMT2	2.00312	3.75007e-20		CHERP	-3.06788	1.95018e-07	PRKAR1B	-0.686788	0.000956577	XKR9	-1.44881	6.5799e-06	TJP3	-0.568825	0.00469798
			BBS9	1.88656	8.53426e-10	TECTA	1.01711	1.15622e-05	RUNX1T1	1.81929	3.75831e-20		YPEL2	-2.35931	1.97427e-07	NRG3	-0.939499	0.000957552	KCNA2	-1.34094	6.6e-06	ZNF555	-0.776885	0.00469894
			WSB2	1.5075	8.53661e-10	SMG7-AS1	0.945119	1.20167e-05	CCSAP	3.06091	3.80827e-20		SNRPA	-3.137	2.06477e-07	ITGA8	-1.22049	0.000957768	TXNIP	-1.33401	6.63981e-06	PARP10	-0.89583	0.00471647
			SAP30L	1.99979	8.64063e-10	ACACA	1.53288	1.20997e-05	SOX5	2.00478	4.16517e-20		WDR12	-3.25715	2.08254e-07	ZBTB42	-0.607891	0.000965701	GUSBP3	-1.79499	6.66144e-06	EID3	-0.666863	0.00481227
			RLTPR	1.31948	8.69077e-10	CD151	1.80405	1.22151e-05	MFAP3	2.85073	4.39501e-20		MRPL44	-3.01586	2.09422e-07	IREB2	-1.06985	0.000976397	ZBTB2	-1.84376	6.67333e-06	D2HGDH	-0.567075	0.00486997
			FANCF	1.7708	9.11014e-10	ENAH	1.60334	1.22571e-05	RASSF8-AS1	2.57472	4.70561e-20		WHAMMP3	-2.32096	2.12355e-07	EID3	-0.698597	0.0009987	RAPGEF1	-2.00914	6.80022e-06	MARK1	-0.532431	0.00492735
			IRF2BPL	1.52396	9.39286e-10	SP4	1.36968	1.22577e-05	NBEA	3.45272	4.72703e-20		HEXIM2	-2.74493	2.14769e-07	D2HGDH	-0.592719	0.00103905	C15orf65	-1.8981	6.84927e-06	POLR2J3	-1.05358	0.00493175
			B4GALT1-AS1	1.20923	9.3955e-10	HVCN1	1.3159	1.23812e-05	SPAG17	1.78949	5.02587e-20		SMURF2	-2.56757	2.18806e-07	MYEOV	-1.0118	0.00104062	HIST1H2BF	-1.23078	6.8839e-06	CENPM	-0.901245	0.0049591
			BCAS3	1.76819	9.53345e-10	PRKAR2A	1.56347	1.24823e-05	RGS3	2.25371	5.74957e-20		MPRIP	-3.10059	2.20617e-07	GNB4	-0.80594	0.00105693	HIBCH	-2.19905	6.95942e-06	FKBP1B	-0.532186	0.00502549
			PURB	1.68381	9.90551e-10	KRBA2	1.09001	1.30355e-05	LINC00900	1.90056	6.2795e-20		SLC25A45	-2.74	2.23236e-07	ANKS3	-0.740443	0.00105745	NFATC2	-1.77825	6.96818e-06	ITGAM	-0.531168	0.00503437
			PPIEL	1.29416	1.01131e-09	ACACB	1.31765	1.31353e-05	MLLT11	2.67165	6.30028e-20		COLGALT1	-2.6355	2.29271e-07	GOLGA8H	-0.678155	0.00106517	DDX51	-1.40367	6.98787e-06	MICU2	-1.14465	0.00509405
			GATAD2B	1.81072	1.0176e-09	TK2	1.89173	1.31662e-05	TYMS	2.23876	6.3785e-20		ITPRIPL2	-2.04875	2.2976e-07	RIPK1	-1.20215	0.00107144	ZBTB14	-1.31856	6.98952e-06	ZNF43	-0.67716	0.00519675
			CITED4	1.52235	1.02382e-09	BCL7B	2.04711	1.32052e-05	TAF9B	3.44483	7.01873e-20		CCDC117	-3.24109	2.37738e-07	CATSPER2P1	-0.647049	0.00107528	SCCPDH	-1.92945	7.08008e-06	TAF5L	-0.756361	0.00522218
			DENND4A	2.04805	1.02382e-09	PURB	1.56653	1.32434e-05	AKAP7	2.46274	7.05746e-20		KIAA2018	-3.06897	2.4175e-07	PIGC	-1.28688	0.00109076	MTHFSD	-1.55327	7.16167e-06	CXCR4	-0.812601	0.00524115
			PNP	2.25062	1.05411e-09	ABI3BP	1.45237	1.33433e-05	FPGT	2.46655	7.11599e-20		GALNT6	-2.63183	2.42612e-07	HEMK1	-0.992161	0.00110076	LOC101927768	-1.01712	7.19234e-06	MTERF4	-1.13866	0.00525298
			SLC43A3	1.17223	1.05411e-09	NPIPB15	1.63898	1.38785e-05	LRTOMT	2.58787	7.24151e-20		STXBP4	-2.51422	2.477e-07	CSRP2BP	-0.800191	0.00110202	CECR5	-1.65733	7.25468e-06	TFPT	-0.902997	0.00528534
			SNORA70F	1.56469	1.05411e-09	CTSZ	1.46818	1.48118e-05	CDCA4	1.94034	7.34249e-20		CTTN	-2.55451	2.49006e-07	SRSF10	-1.2536	0.0011116	RMND5B	-2.06897	7.25468e-06	ZNF35	-0.768343	0.005372
			RGMB	1.55206	1.10224e-09	SMURF1	1.12673	1.48207e-05	SEPSECS	2.50056	7.41826e-20		TUBGCP6	-3.05307	2.52663e-07	WASH2P	-0.795932	0.00112444	TUBGCP5	-2.08893	7.35383e-06	AUH	-1.18897	0.00543373
			LYRM7	1.83969	1.1105e-09	TTC12	1.50919	1.48594e-05	MSL1	2.56831	7.52592e-20		OTUD4	-3.23127	2.59664e-07	LOC100652768	-0.68439	0.00112717	ADRBK1	-1.8878	7.3578e-06	CIR1	-0.980661	0.00547164
			CCNB2	1.29484	1.11358e-09	RPS3A	1.08686	1.52146e-05	HAUS7	3.08627	7.68964e-20		ZNF558	-2.17869	2.62747e-07	TSTD3	-0.758426	0.00113174	FAM107B	-2.07086	7.40004e-06	ICAM2	-0.79603	0.00553437
			UBE3D	1.44304	1.11416e-09	GPD1L	1.57039	1.54675e-05	MIS18A	2.70152	7.76402e-20		ARHGAP25	-3.37694	2.71105e-07	PRPF18	-1.22398	0.00113392	HORMAD2-AS1	-1.06281	7.44245e-06	DCAF17	-0.89935	0.00554289
			KCNAB1	1.89082	1.11432e-09	CLIC2	2.02613	1.55028e-05	ZYX	2.67721	8.94772e-20		ATAT1	-2.13265	2.75382e-07	SLC25A45	-0.976406	0.00114003	MCMBP	-2.08105	7.53647e-06	LOH12CR1	-0.932576	0.0055585
			TPCN1	1.60645	1.11877e-09	PRPF4	1.74731	1.55028e-05	METTL13	3.00852	9.30468e-20		PPAP2A	-3.14979	2.78141e-07	RBM23	-1.29177	0.00114569	CD9	-2.05409	7.60516e-06	PPARA	-1.02253	0.00555881
			FCRLB	1.63625	1.12643e-09	CKS2	1.85946	1.55043e-05	ZNF280C	2.61433	1.01322e-19		CIR1	-2.76369	2.80037e-07	ZNF507	-0.730357	0.0011482	XKR6	-1.22963	7.6154e-06	ZNF362	-0.73876	0.00557001
			ZNF804A	1.58312	1.16379e-09	TRIM21	1.74999	1.56385e-05	TSPYL4	2.80663	1.02737e-19		LRRC42	-2.67428	2.80125e-07	EGLN1	-1.17048	0.0011485	TRRAP	-1.91143	7.71759e-06	PORCN	-0.978493	0.00560775
			CCDC77	1.34537	1.16379e-09	KIF3A	1.95266	1.56684e-05	CC2D1B	2.62485	1.03623e-19		HDAC10	-2.34677	2.82141e-07	CST3	-1.22042	0.0011573	MTHFD1L	-1.69915	7.81868e-06	GPATCH2	-1.13491	0.005619
			LOC642846	1.51598	1.17423e-09	RAB32	1.09661	1.57712e-05	TRPC3	1.85654	1.07076e-19		KGFLP2	-2.30074	2.8278e-07	SULT1A1	-0.854573	0.00116026	ZNF626	-1.4846	8.0783e-06	SLC25A15	-0.620724	0.0056413
			HDAC5	1.70853	1.18055e-09	FANCM	1.21442	1.58485e-05	GCDH	3.34691	1.14131e-19		CCL3	-3.32728	2.8278e-07	CD40	-1.26655	0.00116482	NTHL1	-1.88468	8.17201e-06	MYH3	-0.524519	0.00566637
			NCEH1	1.39437	1.19553e-09	UBE2E4P	1.15172	1.61735e-05	NETO2	2.7035	1.17348e-19		SLCO4A1	-2.31616	2.83821e-07	SDCBP	-1.27908	0.00117724	DDX41	-2.18187	8.237e-06	MANEA-AS1	-0.826204	0.00569004
			NAB1	1.67315	1.21432e-09	TMEM183B	2.09849	1.62841e-05	MFSD9	2.72262	1.1926e-19		ZNF266	-2.62724	2.87438e-07	MNAT1	-1.11173	0.00117724	SLC13A5	-1.33689	8.30197e-06	WHAMMP1	-0.744722	0.00569916
			LATS2	1.47266	1.21792e-09	DKFZP586I1420	1.4897	1.71565e-05	SLX1A	2.64981	1.27559e-19		KDSR	-3.32783	2.90087e-07	MTAP	-1.23537	0.00118473	ATP6V1E2	-1.1793	8.52327e-06	GPRIN3	-0.588992	0.00569952
			LETM1	1.73085	1.22606e-09	ENSA	1.87563	1.74881e-05	RRP9	2.97581	1.27988e-19		DHX30	-2.95066	2.94256e-07	INTS10	-1.24767	0.00122582	LDLR	-1.96254	8.61797e-06	APBB1	-0.524025	0.00570901
			GLMN	1.56688	1.24403e-09	CYB561D2	1.90305	1.74881e-05	ZAK	1.88237	1.33844e-19		UBE2Q2	-3.14849	2.94256e-07	TMEM179B	-0.912401	0.0012282	SMG6	-1.61055	8.73562e-06	TRA2A	-0.953856	0.00571068
			UCHL1	2.15121	1.27973e-09	GFI1	1.57965	1.78022e-05	CA5B	2.32831	1.4467e-19		IL16	-3.12491	3.00625e-07	NOTCH2NL	-1.1546	0.00122823	GNGT2	-1.02058	8.7643e-06	LBX2-AS1	-0.547601	0.00571125
			PEX10	2.00128	1.2833e-09	SPDYE2B	1.24909	1.78103e-05	IPPK	2.60201	1.4467e-19		ZNF189	-2.7166	3.00777e-07	NAAA	-1.22739	0.00122823	LOC729683	-1.52285	8.80008e-06	SRC	-0.655077	0.00577999
			AKAP1	1.77841	1.29129e-09	DUSP16	1.31427	1.79725e-05	ENPP1	1.83664	1.51519e-19		DLEU1	-2.77989	3.03065e-07	AP3S1	-0.9982	0.0012286	DNPEP	-2.10585	8.95407e-06	TRIOBP	-0.841285	0.0057804
			WDR55	1.83481	1.30536e-09	NISCH	1.9263	1.82813e-05	YBX3	3.19095	1.54201e-19		BLOC1S3	-2.49	3.07283e-07	FBL	-1.1358	0.00122976	ZNF605	-1.29592	9.01028e-06	GTPBP3	-0.917201	0.00579459
			SRGAP3	1.24549	1.34398e-09	RELL1	1.32996	1.87073e-05	TNFSF8	2.13979	1.58269e-19		SUN2	-2.47107	3.13387e-07	HEXIM2	-0.909936	0.0012377	CCDC86	-1.34904	9.19119e-06	UNC13D	-0.923512	0.00581705
			WDR70	1.77545	1.35084e-09	NPIPA5	1.49683	1.87397e-05	ARHGAP32	1.95325	1.83364e-19		RNF220	-3.17326	3.14813e-07	OTUD6A	-0.534605	0.00124164	ZMYND19	-1.58436	9.20326e-06	LOC100130950	-0.522869	0.00582341
			TTTY15	1.76331	1.3857e-09	ZFAND1	2.01079	1.91735e-05	RPGR	2.3599	1.86471e-19		MAGEF1	-3.24503	3.17008e-07	GLB1L	-0.611665	0.00125231	TMBIM1	-2.01436	9.35014e-06	TMEM231	-0.586286	0.00586979
			MFI2	1.40883	1.38987e-09	PRR19	1.21385	1.92173e-05	GUCY1A2	1.83562	2.19296e-19		C17orf80	-2.87895	3.31253e-07	PKN1	-1.05642	0.00125539	MT1F	-1.75272	9.52296e-06	ZNF441	-0.60595	0.0059579
			TRMT10A	1.50858	1.3915e-09	TRMT61A	1.03763	1.95346e-05	SZT2	2.89469	2.21854e-19		BMP6	-3.23018	3.34996e-07	LINC01607	-0.542297	0.00126471	BTN2A3P	-0.997446	9.58773e-06	CAPZA1	-0.944703	0.00596669
			CLVS1	1.19762	1.40253e-09	CHORDC1	1.90618	1.97387e-05	EP400	2.88152	2.50214e-19		NLRC3	-1.91505	3.35922e-07	SLC22A15	-0.546699	0.00127422	CLUAP1	-1.7054	9.73467e-06	ATP6V0D2	-0.524285	0.00599506
			DBF4	2.0515	1.40712e-09	MIR221	0.929253	1.97407e-05	FEM1B	3.0563	2.58079e-19		MRPL15	-3.30195	3.44089e-07	PSME3	-1.25513	0.00127653	ZNF506	-1.84497	9.97153e-06	S1PR4	-0.922335	0.00602612
			METTL6	1.84335	1.5053e-09	MTFR1	1.72526	1.98836e-05	LMNB1	2.26555	2.66295e-19		ZBTB11	-3.06964	3.44856e-07	P4HA1	-1.21582	0.00127837	CDK18	-1.01304	1.02144e-05	KTN1-AS1	-0.611203	0.0060312
			GGA3	1.73183	1.57093e-09	CTDSP2	2.01856	1.98836e-05	RECK	2.13988	2.84955e-19		DPYD	-3.25294	3.4812e-07	GPR155	-1.20421	0.00127951	DPH5	-1.98351	1.03892e-05	L3MBTL4	-0.613027	0.00603333
			POLA2	1.54424	1.57619e-09	FRMD6	1.53299	2.00381e-05	SORBS2	2.27501	2.92043e-19		NT5C	-3.08739	3.51755e-07	LINC01024	-0.659924	0.00127984	PELP1	-1.5148	1.03892e-05	ARHGAP30	-1.00528	0.00606966
			ARHGAP17	1.62263	1.64935e-09	XK	1.26043	2.03098e-05	LOC101928371	2.17062	2.97196e-19		GTF2H2B	-2.65014	3.53012e-07	AFG3L1P	-0.958158	0.00129045	SAMHD1	-2.02942	1.08235e-05	ALDH7A1	-0.672024	0.00608527
			NIPAL2	1.43342	1.69319e-09	PARPBP	1.13983	2.05503e-05	FBXO30	2.67713	3.3628e-19		LOC101928673	-2.4226	3.55307e-07	WDR75	-1.2282	0.00129215	ETS1	-1.17703	1.09633e-05	ZNF708	-0.752021	0.00609024
			BRD8	1.9461	1.71212e-09	FTL	0.773833	2.06659e-05	CITED4	2.35108	3.58529e-19		SPIDR	-2.85735	3.64493e-07	MAN1A2	-1.04044	0.00129251	EDRF1	-1.85774	1.09633e-05	GRB14	-0.519207	0.00617251
			SNAPC1	1.86303	1.71339e-09	GBAP1	0.922123	2.07215e-05	AK1	2.41783	3.64367e-19		MAFG	-2.82904	3.66006e-07	CDK2AP2	-0.76851	0.0012945	SND1-IT1	-1.91873	1.10884e-05	APOBEC3C	-1.03926	0.00629608
			SEPSECS	1.55301	1.74715e-09	RANBP6	1.58669	2.134e-05	KDELC2	2.806	3.65457e-19		BTBD7	-2.91301	3.71941e-07	ERCC6	-0.820029	0.00129787	ABCA7	-1.70878	1.1127e-05	ZNF605	-0.676216	0.00633401
			TICAM2	1.24644	1.75005e-09	RNF26	1.43539	2.14388e-05	ZNF496	2.01727	3.77144e-19		TMEM106A	-2.52601	3.7872e-07	BCKDK	-1.21975	0.00130684	LINC01480	-1.93848	1.11339e-05	TMF1	-1.06579	0.00635846
			FIG4	1.94034	1.79894e-09	NDUFA3	1.06891	2.17143e-05	IGF1	3.06506	3.92188e-19		LOC339803	-2.34052	3.7872e-07	PRPF38A	-1.25902	0.00132607	EML3	-1.37355	1.11372e-05	MYRFL	-0.552414	0.00641377
			ARSD	1.36303	1.85688e-09	PHACTR2	1.31419	2.20062e-05	PSMB8-AS1	3.08231	4.08418e-19		SLC46A1	-2.60405	3.79208e-07	NCOR1	-1.11305	0.00133394	RAD54L2	-1.64533	1.12236e-05	POGLUT1	-1.15673	0.0064199
			EPN2-IT1	1.22541	1.8737e-09	UBAC2	0.969918	2.2175e-05	ZNF354B	2.10913	4.10754e-19		WWOX	-2.84324	3.83145e-07	MANEA-AS1	-0.861532	0.00133601	INPP5E	-1.29675	1.15385e-05	ZNF382	-0.515321	0.00642783
			HIST1H2AJ	1.2184	1.8963e-09	SETD1A	1.50674	2.29664e-05	SH3BGR	2.28693	4.34193e-19		CDKN2AIP	-3.23412	3.84672e-07	TRMT2A	-1.03636	0.0013561	AQR	-2.05313	1.16051e-05	KLK8	-0.51946	0.00643782
			ZNF277	2.03877	1.92429e-09	L3MBTL1	1.06323	2.29703e-05	ALDH16A1	2.65364	4.66305e-19		SIDT1	-2.80331	3.84672e-07	ZNF836	-0.764739	0.00136126	CLPB	-1.23492	1.16541e-05	OAF	-0.976791	0.0064761
			PSD4	1.68442	1.92429e-09	LINC01004	1.63304	2.32689e-05	LOC100420587	1.7882	4.77933e-19		PLEKHM1	-2.7081	3.9192e-07	DHX33	-0.802976	0.00137469	TCEANC2	-1.42411	1.20384e-05	BCL2L1	-1.07388	0.00652967
			ZNF287	1.25776	2.02896e-09	UBE2W	1.99127	2.33178e-05	DAPK2	1.7951	4.82962e-19		ZBTB33	-2.71482	3.94986e-07	MEST	-0.604379	0.00138605	C19orf44	-1.17471	1.21296e-05	ALOX12P2	-0.515997	0.00656352
			XXYLT1	1.20603	2.04301e-09	IL12RB2	0.84983	2.40023e-05	BBS9	2.96736	4.86679e-19		SYPL1	-3.33412	3.97869e-07	SMIM14	-1.14097	0.0013984	LOC642852	-1.24834	1.21472e-05	NBPF3	-0.6209	0.0065895
			EP300	2.13874	2.11682e-09	HLA-H	1.88051	2.44994e-05	RNF139-AS1	2.32274	4.94215e-19		NR3C2	-2.1639	3.97869e-07	TOX4	-1.13048	0.0013984	HILPDA	-1.6389	1.22499e-05	PGM5P4-AS1	-0.515598	0.00660673
			RASSF5	2.16748	2.11742e-09	ARHGAP19	1.23968	2.45046e-05	SPNS1	2.77957	4.9969e-19		NICN1	-2.55017	3.99217e-07	AP1B1	-0.937942	0.00139899	PRC1	-1.48424	1.22965e-05	IFNG-AS1	-1.01219	0.00668689
			IKBKAP	1.87547	2.11742e-09	AKAP12	1.63145	2.45959e-05	EIF2D	3.20908	5.01477e-19		PHF21A	-3.00289	4.00856e-07	MRPL15	-1.22101	0.00140454	KLHL14	-1.68644	1.2366e-05	LRRFIP1	-1.0837	0.00670426
			HIP1	1.44779	2.22528e-09	CDH9	1.16751	2.47979e-05	CIDECP	2.57207	5.1452e-19		TDRKH	-2.73607	4.00856e-07	SSH2	-0.928527	0.00141753	BMS1P6	-1.39627	1.24823e-05	SNORD5	-0.51323	0.00678756
			B3GNT9	1.69296	2.27754e-09	AFMID	1.28488	2.51178e-05	RNF123	2.80337	5.20749e-19		LINC01358	-2.50791	4.04309e-07	ACOT2	-1.0039	0.00141883	TBC1D13	-1.51168	1.27703e-05	EVC2	-0.512681	0.00679739
			SLC35E3	1.8062	2.55233e-09	PICK1	1.22296	2.6825e-05	PPOX	2.92421	5.26612e-19		TDRD7	-2.87543	4.07955e-07	IL17RC	-0.755621	0.00142505	LY86-AS1	-1.39932	1.29314e-05	SLC9A3R1	-1.11587	0.00682632
			RBBP9	1.14703	2.60962e-09	PMS2P9	1.17986	2.68464e-05	TPM3P9	2.50495	5.75941e-19		ORC3	-3.33873	4.11147e-07	PHYH	-1.18239	0.00142704	ITGAL	-1.95323	1.31961e-05	OSTCP1	-0.50821	0.0068441
			LONRF1	1.61806	2.66753e-09	FAM111A	1.92327	2.77034e-05	C5orf28	3.06005	5.89284e-19		SNX15	-1.82286	4.15875e-07	MAPK3	-0.790101	0.00144644	GLE1	-1.85416	1.32434e-05	ZNF860	-0.572755	0.00695797
			TAB1	1.31317	2.68333e-09	KIAA1522	0.993327	2.81274e-05	ZNF532	3.00235	5.98566e-19		LOC101927686	-2.57107	4.18704e-07	ZSCAN16	-0.994467	0.00145291	TRNAU1AP	-2.07222	1.32621e-05	H2AFB3	-0.511876	0.00704782
			HKR1	1.41407	2.6988e-09	FANCF	1.58866	2.83352e-05	ASB1	2.79408	6.02685e-19		KANSL2	-3.25501	4.1934e-07	DNMBP	-0.661682	0.00145679	FTSJ3	-1.83732	1.33863e-05	FOXP4	-0.55521	0.00705243
			FGFRL1	1.37432	2.71e-09	ZNF268	1.5927	2.84763e-05	IFT122	2.27087	6.39616e-19		ATPAF2	-2.87639	4.23563e-07	CSGALNACT1	-1.19062	0.00146561	IL16	-1.96751	1.34663e-05	SLC2A3	-0.86773	0.00727443
			LOC100506142	1.47768	2.73882e-09	RALGPS2	1.79359	2.87476e-05	ACVR1C	2.68439	6.45463e-19		SNRNP48	-3.20411	4.27456e-07	PTK2	-0.714815	0.00147843	BAG2	-1.78474	1.35821e-05	ATF7IP2	-0.814219	0.00728188
			MTERF1	1.34299	2.73882e-09	C4orf46	1.49749	2.88343e-05	OLMALINC	2.3616	6.99462e-19		IGSF8	-2.96176	4.31552e-07	ASTE1	-1.00135	0.00147925	SEMA6A	-1.21018	1.37051e-05	RGMB-AS1	-0.508764	0.00744249
			DBN1	1.44896	2.77802e-09	BTBD9	1.64691	2.94512e-05	DEPDC1B	1.77549	7.05256e-19		TRANK1	-2.99682	4.32503e-07	ARL11	-0.541901	0.00148467	SNX4	-1.95943	1.3897e-05	SLC4A7	-0.819491	0.00750522
			KLRAP1	1.14375	2.9297e-09	DAZAP1	1.68014	2.94652e-05	TLR3	1.78449	7.70148e-19		CIZ1	-3.14641	4.32503e-07	SLC1A2	-0.534755	0.00150603	ZNF493	-1.34531	1.39018e-05	SLC22A18AS	-0.508045	0.0075308
			ZXDC	1.80783	2.96666e-09	RAPGEF4	1.6499	2.96792e-05	ANKRD20A4	2.73368	7.71259e-19		CCDC28B	-1.97839	4.40815e-07	TRIM41	-0.75665	0.00151068	HDAC4	-1.34697	1.40018e-05	OR5T3	-0.507437	0.00760869
			TMEM176B	1.31182	3.15044e-09	RPS28	1.0361	2.97364e-05	TET2	2.72483	8.12097e-19		SPAG16	-2.90864	4.44373e-07	BRWD3	-0.884531	0.00151283	TIAM2	-1.47265	1.40329e-05	PLSCR3	-1.00604	0.00766124
			THAP7-AS1	1.34982	3.19253e-09	PMEPA1	1.85596	3.02095e-05	TBC1D10B	2.79882	8.22082e-19		ZNF253	-1.97273	4.53952e-07	CAPN2	-1.14293	0.00151423	PLEKHG7	-1.00361	1.41846e-05	VPS52	-0.982835	0.0076671
			BRAF	1.71364	3.22123e-09	TULP4	1.83016	3.06053e-05	CES4A	2.03439	8.60934e-19		ELOVL5	-3.04058	4.64878e-07	EIF4E	-1.1224	0.00152691	UNG	-1.70448	1.41856e-05	GSE1	-1.04886	0.00766911
			SERTAD1	2.09318	3.22123e-09	RPS12	1.14211	3.07976e-05	TAP2	2.56222	8.68032e-19		P4HA1	-3.22416	4.65899e-07	HLA-B	-0.537127	0.00153383	HERC2P9	-1.63853	1.43458e-05	CSNK1G1	-0.976479	0.00768898
			SPECC1L	1.85446	3.27902e-09	KLC4	1.38819	3.10297e-05	MYO3B	1.72434	9.4374e-19		G2E3	-3.01774	4.68149e-07	GRB14	-0.538902	0.00154071	LAX1	-1.97678	1.46223e-05	SLC14A2	-0.507314	0.00770118
			GAA	1.77527	3.3565e-09	ANKRD20A8P	1.19936	3.10988e-05	DNAJC11	3.17406	9.50405e-19		OCEL1	-2.98973	4.76519e-07	DDX11-AS1	-0.695094	0.00155201	UNC45A	-1.69621	1.46507e-05	HYKK	-0.695996	0.0079103
			URI1	1.97054	3.38588e-09	LOC101927157	1.01671	3.20644e-05	PREX1	2.45063	9.58102e-19		NUDT18	-2.84879	4.83472e-07	TMEM131	-1.14899	0.00158925	BRF1	-1.50874	1.47025e-05	FECH	-0.982635	0.00811879
			THOP1	1.3886	3.41085e-09	NDRG2	1.08063	3.25764e-05	ZFPM2	1.77675	9.65348e-19		TUBGCP3	-2.88441	4.86001e-07	TMEM216	-1.23261	0.00160328	LDAH	-1.55329	1.48594e-05	SLAMF6	-1.14279	0.00813272
			MTURN	1.5575	3.66735e-09	ABHD14A-ACY1	1.32717	3.28519e-05	DOCK3	2.07882	9.76966e-19		ZSCAN25	-2.46464	5.00518e-07	BRD7	-1.11821	0.00160753	CIR1	-1.72659	1.48594e-05	C11orf21	-0.581118	0.0083127
			CEACAM1	1.68823	3.70566e-09	PEX2	1.97269	3.33331e-05	ATF7	2.85499	9.93627e-19		CLASP1	-3.15616	5.12106e-07	TMEM220	-1.12617	0.00161835	YARS2	-1.6986	1.48594e-05	SLC25A1	-1.16739	0.00833001
			C10orf12	1.39714	3.75111e-09	PLCD4	0.932883	3.33724e-05	KLC4	2.41322	1.01166e-18		PPP1R14A	-2.67494	5.23543e-07	BCAS1	-0.602614	0.00161877	SRGAP2B	-1.48569	1.51042e-05	TBC1D9	-0.983601	0.0085746
			SNX24	1.64307	3.75893e-09	CBL	1.42752	3.34582e-05	ABHD14A-ACY1	2.31173	1.03515e-18		BTN3A3	-3.24296	5.31969e-07	GMFB	-1.20432	0.00162232	PIGW	-1.26356	1.51328e-05	MIR423	-0.508537	0.00870121
			CACNB2	1.24573	3.82035e-09	ZNF782	1.1084	3.39836e-05	LRRIQ3	1.87188	1.10363e-18		FABP5	-2.87961	5.32822e-07	LOC100499484-C9ORF174	-0.745182	0.0016456	PRC1-AS1	-1.11969	1.5172e-05	LOC100131496	-0.4995	0.00871695
			MIR497HG	1.45092	3.88144e-09	TMEM265	0.984005	3.44805e-05	LRRC8C	3.39106	1.23762e-18		FAHD1	-2.8544	5.35808e-07	MAP3K12	-0.781879	0.00164816	WDR47	-1.33015	1.53093e-05	ANAPC10	-1.07553	0.00874194
			SELO	1.54939	3.89409e-09	ZNF587B	1.17541	3.48314e-05	SLCO5A1	2.34307	1.28574e-18		DIDO1	-3.08712	5.36516e-07	RSBN1L	-1.04741	0.00165242	GSTM1	-1.86779	1.54684e-05	ANKS1B	-0.499836	0.00878324
			CERS6	1.37025	4.03201e-09	PTPRQ	0.839478	3.49397e-05	ZNF426	2.15754	1.3485e-18		GBE1	-2.9201	5.42336e-07	NREP	-0.598587	0.00165895	RPS16P5	-0.991493	1.5517e-05	HLA-DPA1	-1.05006	0.00881287
			STARD3	1.5544	4.09301e-09	SPATS2L	1.69082	3.50693e-05	TWF2	2.91789	1.54709e-18		ZMAT5	-3.06215	5.46758e-07	PTBP3	-1.11908	0.00173772	PLEKHB1	-1.16958	1.57691e-05	TOMM22	-1.01006	0.00881718
			SEMA4B	1.80843	4.10814e-09	PHKA1	0.939093	3.5682e-05	GTPBP1	2.83922	1.55311e-18		NCOA1	-3.27391	5.4998e-07	C9orf40	-0.587605	0.00176521	PARP12	-1.97898	1.581e-05	PLEKHF2	-1.12064	0.00883077
			WBSCR27	1.16642	4.13159e-09	CLDN14	1.60657	3.60671e-05	EIF2B5	3.34233	1.56749e-18		SLC25A22	-2.55268	5.5306e-07	RFX3	-1.00626	0.00176666	DENND6A	-1.71127	1.5824e-05	LOC101927365	-0.507264	0.008891
			PRIM1	1.69192	4.31973e-09	METTL25	1.56285	3.61619e-05	KBTBD6	2.03345	1.5761e-18		SF3B3	-3.08628	5.5306e-07	PAIP2B	-1.13404	0.00176972	PDCD4-AS1	-1.57957	1.58485e-05	SPINT2	-1.05979	0.00897355
			ZNF169	1.25432	4.50641e-09	AGTPBP1	1.54096	3.63478e-05	ESRP2	2.23922	1.61763e-18		SRSF10	-3.26673	5.55194e-07	SCARB1	-0.841961	0.00177204	MYBL2	-1.81415	1.60462e-05	TCL6	-0.56553	0.00901352
			CHST14	1.32789	4.55268e-09	INSR	1.72091	3.63478e-05	POMGNT2	2.57795	1.80709e-18		NONO	-3.21264	5.58157e-07	LOC283788	-1.03183	0.00179435	SLC25A45	-1.64113	1.62232e-05	LGI4	-0.539249	0.00901731
			SENP5	1.75426	4.62084e-09	TOE1	1.69076	3.66155e-05	LIPT1	2.61955	1.8121e-18		HCFC2	-3.13059	5.64144e-07	ZNF529-AS1	-0.694592	0.00180832	SLC9A8	-1.53796	1.64715e-05	TROAP	-0.601182	0.00906133
			NSUN6	1.70151	4.65425e-09	GXYLT1	1.59194	3.73689e-05	HACE1	1.75708	1.89044e-18		IKBKE	-2.43051	5.70762e-07	TEX261	-1.11002	0.00181802	GPR155	-2.02474	1.65985e-05	CFL1P1	-0.521897	0.0090997
			PSPH	1.81963	4.79613e-09	P3H1	1.39178	3.77093e-05	CADPS2	3.32397	1.89855e-18		FLI1	-3.11194	5.84252e-07	KATNB1	-0.784687	0.00181932	PPP2R2D	-1.85149	1.6899e-05	PDXDC2P	-1.02345	0.00925694
			JMY	2.04239	4.8225e-09	ZBTB40	1.61916	3.85026e-05	CDC42BPB	2.57586	1.92301e-18		IL10RB-AS1	-2.10787	5.89002e-07	SNORD5	-0.53019	0.00184579	PGAP2	-2.05307	1.70682e-05	PALD1	-0.63337	0.00937665
			CNP	1.94524	4.84348e-09	STK35	1.37134	3.92587e-05	NEO1	2.2595	1.94181e-18		BCAN	-2.57089	5.959e-07	RYK	-1.11079	0.00185075	KISS1R	-1.34965	1.71663e-05	LOC100506023	-0.502616	0.00942429
			TEX12	1.16171	4.85093e-09	RBM12B	1.26739	3.94738e-05	RNF31	2.88973	2.00582e-18		TSPAN17	-2.63432	5.98721e-07	UNC93B1	-1.11297	0.00185083	SLC9A3R2	-1.32572	1.73402e-05	HIST3H2BB	-0.499298	0.00944347
			ZNF180	1.33146	4.85523e-09	LOC100289361	0.980191	4.07941e-05	LINC01353	2.0872	2.07695e-18		MTM1	-2.73759	5.98933e-07	OXSR1	-0.836763	0.00185914	GOSR1	-1.80938	1.74717e-05	HSD17B12	-1.09459	0.0095942
			TTL	1.27323	4.88729e-09	KIF9	1.32966	4.11016e-05	NHEJ1	2.66022	2.18001e-18		WDR27	-2.46315	6.11914e-07	ANKS6	-0.743731	0.00186322	DTYMK	-1.98399	1.78469e-05	SEH1L	-0.970775	0.0096401
			PACS2	1.58444	4.8924e-09	FBXL17	1.39915	4.17999e-05	EXOSC6	2.51344	2.19934e-18		MON1B	-2.75533	6.20483e-07	SLC25A38	-1.20608	0.00187926	TOB1	-1.67167	1.78628e-05	KIAA0125	-1.08302	0.00964121
			GTF2E1	1.69634	5.07543e-09	LOC100507091	1.0182	4.23451e-05	VPS8	3.04159	2.20626e-18		BMP8A	-2.7658	6.30342e-07	NUDT17	-0.566153	0.00188204	RQCD1	-1.80157	1.79385e-05	SMA5	-0.876774	0.00968305
			ANKS1A	1.46455	5.12838e-09	KLHL18	1.32711	4.27885e-05	THAP2	2.38649	2.20626e-18		CBLB	-2.19414	6.33218e-07	ZNF181	-1.03649	0.0018852	ATR	-2.04091	1.80697e-05	ABHD2	-1.04435	0.00975832
			UTS2	1.12665	5.3298e-09	ZNF445	1.08877	4.31832e-05	ZNF329	1.99948	2.28726e-18		BTN2A1	-2.88139	6.47943e-07	EIF4EBP2	-1.1879	0.00188625	FLJ41941	-1.26309	1.8185e-05	KDM8	-0.505529	0.00977173
			USF1	1.48112	5.48031e-09	BACH2	0.889189	4.32556e-05	LOC100506142	2.2839	2.32571e-18		GAMT	-3.0485	6.59862e-07	AP3S2	-1.24883	0.0019228	NCOR1	-1.86578	1.84266e-05	CSTB	-0.82688	0.00979978
			ERMN	1.73382	5.48532e-09	TFEC	1.08929	4.33545e-05	GUSBP5	1.75072	2.44915e-18		WIPF2	-2.943	6.7397e-07	SMIM6	-0.537727	0.00193161	TIPIN	-1.43629	1.86202e-05	PRR5-ARHGAP8	-0.5278	0.00992587
			RELL2	1.19289	5.5003e-09	MIR4482	0.999384	4.56335e-05	DLST	2.03897	2.44915e-18		MFSD2A	-3.09887	6.76461e-07	DDTL	-0.633298	0.00193359	NUDT18	-1.67226	1.88146e-05	CCDC22	-0.642438	0.00997184
			FAM65C	1.16639	5.52635e-09	PER1	1.71284	4.59788e-05	NEIL2	2.29042	2.46656e-18		POU2F1	-3.09393	6.84486e-07	DST	-1.14353	0.00196504	LOC102724450	-0.967883	1.89793e-05	CTSS	-0.796156	0.00998079
			LTC4S	1.78019	5.52635e-09	MTMR4	1.7171	4.66683e-05	ATXN1L	2.61706	2.46656e-18		IQCK	-2.03182	6.92222e-07	NTAN1	-1.14387	0.00196504	ZNF763	-1.35222	1.90887e-05
			DDX42	1.95668	5.58772e-09	MAP1S	1.37579	4.67856e-05	OXCT1	3.10126	2.5481e-18		CANT1	-2.70555	7.10914e-07	LOC115110	-0.69704	0.00198515	ARHGAP26	-1.7564	1.91715e-05
			TRIM37	1.54457	5.6086e-09	TGFB2	0.864163	4.71533e-05	SERINC2	1.85329	2.6863e-18		RGS14	-3.12412	7.26283e-07	STXBP4	-0.79106	0.00198854	BCAS1	-1.10937	1.94644e-05
			NRIP1	1.47786	5.8545e-09	NPIPA8	0.961229	4.72891e-05	VPS11	3.28587	2.70728e-18		BAZ1A	-3.01892	7.26289e-07	PWP2	-0.670566	0.00200567	EDC3	-1.6585	1.96714e-05
			CCDC144CP	1.82427	5.95666e-09	MYEOV	1.56909	4.78395e-05	NRBP2	1.76475	3.04179e-18		TXNRD1	-3.13303	7.36356e-07	ACOT13	-1.07067	0.00203345	FMNL3	-1.1699	1.98836e-05
			TGFBR2	1.49112	6.18455e-09	PIK3IP1	1.09787	4.92942e-05	WDR35	2.3756	3.26108e-18		LOC220729	-2.48281	7.37562e-07	HMBOX1	-0.962954	0.00204762	RIF1	-2.01129	2.00616e-05
			EPS8	1.68555	6.23411e-09	ITPKC	1.05385	5.23134e-05	PRKCE	2.08803	3.40894e-18		NDRG1	-2.8259	7.44695e-07	SS18L1	-0.590673	0.00205923	GEMIN6	-1.91752	2.01042e-05
			FAM207A	1.61057	6.29795e-09	ACAT2	1.88723	5.28935e-05	PPM1N	2.24648	3.57571e-18		HMBOX1	-2.6996	7.46496e-07	LGALS9	-0.64024	0.0020617	CSRNP2	-1.41133	2.02368e-05
			ADGRG5	1.85857	6.40175e-09	LOC553103	1.00676	5.35531e-05	PEX10	3.10215	3.78286e-18		DISP1	-1.84222	7.48913e-07	SPPL3	-1.14281	0.00207278	SIDT2	-1.41662	2.05354e-05
			RAP2B	1.71868	6.4226e-09	ARHGEF35	1.24946	5.37202e-05	KCNK9	1.89329	3.81418e-18		CAB39L	-1.88914	7.51218e-07	PCDHGA8	-0.640398	0.002075	STX16-NPEPL1	-1.41989	2.05354e-05
			LOC100506746	1.413	6.46442e-09	RPL37	0.951378	5.42348e-05	PNMA1	1.85278	4.11291e-18		ZNF204P	-1.85395	7.51998e-07	RNASET2	-0.922212	0.00207694	MED16	-1.94236	2.05597e-05
			REREP3	1.18914	6.50821e-09	C7orf26	1.69757	5.61473e-05	LOC100506178	1.67139	4.3779e-18		PPID	-3.13058	7.63429e-07	DHFRL1	-0.649277	0.00208738	FGD2	-1.62039	2.07142e-05
			RBM15	1.47954	6.53437e-09	URGCP-MRPS24	1.47731	5.69233e-05	MCCC1	2.94685	4.40638e-18		RPRD1A	-2.97634	7.63866e-07	TIMM44	-1.01771	0.00210791	TTI1	-1.82561	2.08518e-05
			DIEXF	1.71102	6.83672e-09	XYLT1	1.58362	5.73365e-05	CYP2R1	3.4022	4.41466e-18		GCNT2	-1.74168	7.67115e-07	NEMP1	-0.771437	0.00211966	RNF157	-1.1748	2.12064e-05
			ZMIZ2	1.56057	6.93742e-09	PHF2	1.44866	5.77042e-05	DPP9	2.7388	4.42315e-18		ZNF808	-2.13154	7.8734e-07	TLR1	-1.15273	0.00213047	TUBB4A	-1.03935	2.13468e-05
			GADD45A	1.98366	7.02231e-09	LRRC34	0.864098	5.82853e-05	FANCI	1.94081	4.44855e-18		ZNF563	-2.0399	7.96884e-07	SH3GLB2	-1.08405	0.0021393	ANAPC2	-1.63017	2.16371e-05
			RAB3IP	1.99902	7.03901e-09	ANKRD6	1.24466	5.83395e-05	SLC7A5	2.93754	4.48461e-18		OGFOD1	-3.15161	8.09821e-07	FBXW11	-1.02333	0.00216062	ORAI3	-1.9907	2.17143e-05
			WDR5	2.06822	7.10435e-09	ARHGAP23	1.29294	5.98173e-05	KLHL21	2.59465	4.53022e-18		ZNF746	-2.46317	8.23237e-07	PI4KA	-0.988125	0.0021676	DDB2	-1.59257	2.2041e-05
			WDR7	1.71817	7.14906e-09	DGCR8	0.98292	6.05621e-05	LOC100132111	2.20146	4.65903e-18		PTPN22	-2.90224	8.23237e-07	PSMD4	-1.05775	0.00217223	SCNN1B	-1.90876	2.28316e-05
			TANC1	1.26247	7.29573e-09	UBE2E3	1.80198	6.0681e-05	OAS3	1.82579	4.69191e-18		TBC1D9B	-2.85228	8.26197e-07	HS6ST1	-0.772532	0.0021842	HCG18	-1.85613	2.29869e-05
			FH	2.13315	7.38545e-09	BCRP2	0.857104	6.0936e-05	CHDH	1.79768	4.70692e-18		JRKL	-2.46128	8.42033e-07	AP2A2	-0.831834	0.00220634	L3MBTL4	-1.15615	2.31602e-05
			BRIP1	1.25854	7.49694e-09	MGC57346	1.14765	6.21368e-05	LTBP4	2.42465	4.91025e-18		ZNF670	-1.73022	8.46797e-07	UTRN	-1.09792	0.00222025	GTF2IRD1P1	-1.59152	2.31875e-05
			CCBL2	1.81623	7.73189e-09	H1F0	1.22374	6.27642e-05	2020-03-01	1.75159	4.97479e-18		WDR74	-3.10015	8.65152e-07	BTBD7	-1.01956	0.00222349	EPHA10	-1.00835	2.33001e-05
			NR4A2	2.01932	7.87209e-09	NOXA1	1.10751	6.35066e-05	C7orf55-LUC7L2	2.92513	5.30882e-18		FBXL3	-3.14907	8.65649e-07	KBTBD7	-0.794527	0.00223476	APOBEC3D	-1.56368	2.33428e-05
			ADNP	1.75464	7.97976e-09	ZNF614	1.1436	6.36526e-05	CCDC102A	2.42088	5.47529e-18		LINC01000	-2.67049	8.84345e-07	BTAF1	-1.16089	0.00223972	CD27	-1.64532	2.35595e-05
			TMEM104	1.34305	8.01799e-09	CAPN1	1.80648	6.40155e-05	LINC01060	1.6901	5.50033e-18		FKBP1A	-2.69421	8.85709e-07	LINC01347	-0.770385	0.00224405	RICTOR	-2.01217	2.36405e-05
			ACER3	1.48826	8.20963e-09	SLC5A6	1.58775	6.47557e-05	HIST2H2BF	1.93504	5.56778e-18		RABEP2	-2.71548	9.02094e-07	TTC31	-0.840051	0.002245	FAM65B	-1.47934	2.38761e-05
			TTC12	1.55532	8.26047e-09	PI4KAP2	1.49549	6.72232e-05	RNF32	2.22247	5.71651e-18		GTF2H2C_2	-2.83907	9.10765e-07	ESRRA	-0.742194	0.00226682	TAB3	-1.49687	2.40313e-05
			ACHE	1.12592	8.49026e-09	NFE2L1	1.77711	6.74848e-05	SETD8	2.8677	5.93148e-18		FLNA	-2.5718	9.22423e-07	NUDT4P1	-0.896733	0.00227984	CNNM3	-1.42823	2.40792e-05
			NR2C2	1.43651	8.5718e-09	ARMC12	0.898276	6.75736e-05	CAMKK2	2.83655	6.09457e-18		CD58	-2.88263	9.22427e-07	NDUFA4L2	-0.973517	0.00229129	MYH9	-1.87488	2.43292e-05
			LOC101928043	1.1079	8.66164e-09	CPSF4	1.73401	7.18484e-05	PLCL2	2.95597	6.46323e-18		TNFRSF13C	-2.45401	9.22911e-07	DISC1FP1	-0.555221	0.00232064	DHRS13	-1.86542	2.43759e-05
			CCSER2	1.7189	8.71095e-09	OTUD7A	0.822051	7.19009e-05	ZNF197	2.4645	6.46323e-18		C15orf39	-3.05146	9.6403e-07	UBA3	-1.20732	0.00233305	NOP2	-1.7887	2.43759e-05
			EAF1	1.42799	8.8248e-09	CLECL1	1.63053	7.29552e-05	LAPTM4B	3.1245	6.56507e-18		DLEU2	-2.55962	9.6964e-07	ZNF557	-0.826464	0.00234365	ZP3	-1.34708	2.49766e-05
			CASC5	1.31476	8.87562e-09	TUFT1	1.50685	7.30038e-05	RNF212	1.69941	6.84023e-18		KIF16B	-2.49003	9.86747e-07	PRKAR1A	-1.06969	0.00235855	CBX4	-1.78951	2.51579e-05
			PANK3	1.14378	9.53817e-09	KTN1	1.34331	7.33492e-05	CYP2U1	1.89343	6.85839e-18		GATAD2B	-2.86751	9.99881e-07	ASB6	-1.04431	0.00236984	TMEM200B	-1.22867	2.51812e-05
			SPTAN1	1.91174	1.01294e-08	KLHL20	1.66421	7.35665e-05	PHF8	2.75052	6.87222e-18		TIGIT	-1.8815	1.01025e-06	ZMAT5	-1.0956	0.00237431	ACVR2B	-1.24532	2.53363e-05
			MAP2K7	1.42484	1.01389e-08	EIF2D	1.74392	7.53653e-05	LINC00886	1.75497	6.89364e-18		USPL1	-3.18128	1.01697e-06	PIAS1	-1.11558	0.00237614	MAPK14	-1.78456	2.56599e-05
			FAM78A	1.4352	1.01434e-08	MTUS1	1.77616	7.6753e-05	SLC20A2	2.15697	7.10461e-18		NAE1	-3.23085	1.01841e-06	PPARD	-0.618177	0.0023829	DNAJC24	-1.69276	2.56834e-05
			FBXO2	1.48261	1.03559e-08	MARVELD1	0.912744	7.76583e-05	KCNA5	1.92234	7.24709e-18		CYB5R3	-2.94704	1.02268e-06	EPM2A	-0.623082	0.00239308	KIF27	-1.41957	2.58544e-05
			ZNF569	1.10941	1.04614e-08	EXOG	1.24968	7.9331e-05	PROX1	1.70155	7.64474e-18		TPCN2	-2.28389	1.02807e-06	CDC23	-1.10817	0.0023945	HARBI1	-1.62448	2.58683e-05
			VPREB3	1.97422	1.09767e-08	SRD5A1	1.00038	8.01602e-05	MUC20	2.48341	7.92367e-18		FAHD2A	-3.09765	1.03187e-06	ELAVL1	-1.09733	0.00239731	LBHD1	-1.23403	2.65742e-05
			MLYCD	1.58048	1.12153e-08	HHAT	0.868043	8.01699e-05	GSR	2.59557	8.2714e-18		VTI1A	-2.87925	1.03679e-06	ARL14EP	-1.05532	0.00240844	PFDN4	-1.64481	2.68271e-05
			SLC35F2	1.93696	1.12246e-08	P3H3	1.15953	8.07719e-05	CDKN3	2.63252	8.36131e-18		RPAP3	-2.95679	1.03998e-06	ACTR10	-1.20569	0.00241112	TFAP2A-AS1	-0.951033	2.7377e-05
			ABCB10	1.62185	1.13976e-08	ADGRA3	1.21277	8.10917e-05	PEX7	2.27508	8.41263e-18		ANKRD54	-2.67768	1.04078e-06	FAM63B	-1.12099	0.00243821	IRF1	-1.72115	2.75693e-05
			RHOBTB3	1.9034	1.1488e-08	CSTF2T	1.3703	8.22443e-05	MLLT3	2.91317	9.01933e-18		DNAJC13	-3.11263	1.04711e-06	EAF2	-0.678757	0.00244514	CHMP4B	-1.77094	2.79317e-05
			ESRP2	1.3955	1.17391e-08	SIN3B	1.62257	8.53961e-05	NSDHL	3.05115	1.00081e-17		ITFG2	-3.01747	1.04941e-06	MACC1	-0.687271	0.00244532	SMG5	-1.64812	2.81588e-05
			C12orf4	1.7351	1.23332e-08	ZNF827	1.71486	8.55406e-05	TBCK	2.67305	1.01026e-17		TMEM192	-3.09403	1.04941e-06	PFN1P2	-0.627487	0.00247927	TMEM52	-1.70023	2.83171e-05
			SLC7A5P1	1.16389	1.25431e-08	PSMB8-AS1	1.65822	8.64159e-05	CHAF1B	1.83023	1.02896e-17		TRMT1L	-3.12152	1.05909e-06	MON1B	-0.934226	0.00249423	FBXO32	-2.00633	2.83379e-05
			CDC42	1.84545	1.31781e-08	HNRNPU-AS1	1.64422	8.67183e-05	TSC22D1	3.31749	1.08393e-17		TMEM184A	-1.91457	1.07045e-06	SLC25A20	-1.17148	0.00249587	CDC6	-1.53008	2.86034e-05
			RARA	1.3693	1.33971e-08	DBN1	1.24201	8.7975e-05	TMPRSS11E	1.72987	1.08637e-17		PARVB	-2.81729	1.08836e-06	MXI1	-1.15157	0.00249627	ACP2	-1.86694	2.88963e-05
			SPAST	1.61257	1.35096e-08	RRM1	1.56716	8.81609e-05	PHTF2	3.0623	1.11358e-17		POLH	-2.7843	1.09339e-06	PLCG1	-0.679051	0.00249954	KIF22	-1.78168	2.91305e-05
			LRRC1	1.28821	1.37153e-08	GNB5	1.70602	9.12375e-05	FAM200A	1.79093	1.12245e-17		LINC00539	-2.2393	1.11331e-06	ZKSCAN1	-1.13364	0.00250423	YAE1D1	-1.76337	2.91305e-05
			RNU12	1.32455	1.37153e-08	POMC	1.52375	9.12781e-05	FAM178A	2.9613	1.17507e-17		MAP2K3	-3.22523	1.12517e-06	REEP6	-0.69715	0.0025048	NAPEPLD	-1.38801	2.93477e-05
			E4F1	1.34397	1.37327e-08	HEY2	1.66474	9.12785e-05	LSAMP	3.01899	1.22013e-17		HSP90B1	-1.25656	1.12983e-06	CTNNA1	-1.16745	0.00250537	AP1B1	-1.55528	3.00061e-05
			CES2	1.43839	1.40235e-08	MIIP	1.37495	9.31921e-05	PGBD2	2.65128	1.26404e-17		MIR3652	-1.42328	1.13369e-06	ZBTB20	-0.98711	0.00251545	AGPAT5	-1.79713	3.06657e-05
			RFWD3	1.56656	1.45225e-08	PRPF3	1.82786	9.35069e-05	CAMSAP2	2.47322	1.2873e-17		AGMAT	-1.81958	1.13369e-06	RNF19B	-0.556299	0.00255851	GGA3	-1.66547	3.10884e-05
			ZNF443	1.16595	1.46611e-08	PARD6B	1.23951	9.42822e-05	SRCAP	3.01036	1.50078e-17		RRP7BP	-2.37907	1.14805e-06	LOC389906	-0.647821	0.00257761	REXO4	-1.72327	3.2168e-05
			ZDBF2	1.62171	1.47431e-08	IGF2R	1.74512	9.97073e-05	GIPC1	2.23673	1.71584e-17		ACTR6	-3.12268	1.14807e-06	NUCB2	-0.629491	0.00260859	GBP5	-1.93492	3.23335e-05
			ALG10B	1.26905	1.47801e-08	SH3YL1	1.52204	9.97073e-05	CLU	1.74566	1.8618e-17		MSTO1	-3.04675	1.15078e-06	DUSP3	-0.727949	0.00262439	UCKL1	-2.00074	3.23911e-05
			PEX1	1.75975	1.49368e-08	CD276	1.0057	0.000101274	ZNF717	1.69908	1.90904e-17		LEMD2	-2.40782	1.15567e-06	RAB31	-1.10794	0.00262597	DIRAS1	-1.19982	3.24586e-05
			PPOX	1.72869	1.50887e-08	TWSG1	1.86266	0.000101849	ARHGEF3	2.73179	1.97663e-17		CD52	-2.78419	1.16596e-06	ZNF830	-1.06089	0.00262994	N6AMT2	-1.62421	3.27314e-05
			NDC80	1.23687	1.51315e-08	GLYR1	1.59996	0.000102436	TOP1MT	2.46997	1.99705e-17		ARHGEF1	-2.64122	1.17467e-06	COQ6	-1.10859	0.00263452	SMUG1	-1.91939	3.3165e-05
			ARHGAP24	1.07733	1.52143e-08	ZDHHC7	1.23674	0.000104349	CCL3	3.10323	2.01869e-17		CDC25B	-2.93671	1.17538e-06	POMGNT1	-0.836729	0.00264612	GPLD1	-1.19926	3.32409e-05
			CPNE8	1.68188	1.54718e-08	PPP3CA	1.64025	0.000108267	ZNF83	2.85959	2.11416e-17		HERC2P9	-2.6678	1.17923e-06	SNTB1	-0.605894	0.00264684	HSDL1	-1.56193	3.33304e-05
			YTHDC2	1.94687	1.57542e-08	ABHD17B	1.51736	0.000108702	INPP5B	2.10869	2.13849e-17		ZBTB34	-2.14354	1.18695e-06	ZFP41	-0.513822	0.00266992	ZNF141	-1.14663	3.34582e-05
			SHANK2	1.20749	1.57618e-08	PRDM11	0.818424	0.000110011	ZNF554	1.80082	2.15887e-17		PPM1M	-2.29781	1.18932e-06	SYT12	-0.505795	0.00267152	LOC100132356	-1.11407	3.37833e-05
			CASP9	1.62436	1.62476e-08	POC1B-GALNT4	0.800195	0.000110929	TSHZ1	2.10656	2.32792e-17		EHBP1L1	-2.88902	1.19599e-06	UBXN2B	-1.11068	0.00269493	CCDC142	-1.43875	3.40746e-05
			RNLS	1.43803	1.63414e-08	SBNO2	1.27499	0.000115818	RNF144B	1.94336	2.544e-17		TTC21B	-2.93011	1.20017e-06	CHST12	-1.07143	0.00271943	DOLK	-2.02802	3.43327e-05
			STAMBPL1	1.51836	1.66809e-08	MIR22HG	1.75425	0.000121296	MKNK1	2.61253	2.724e-17		SUMF1	-2.91594	1.20159e-06	FAM134C	-1.10697	0.00277658	ARID3B	-1.53831	3.44235e-05
			PHLDB3	1.18964	1.69695e-08	LAPTM5	1.68861	0.000122808	CAPN1	3.13392	2.73794e-17		CELF2	-3.04467	1.21916e-06	KIAA0196	-1.09924	0.00282297	SPINK2	-1.38513	3.44524e-05
			TYMS	1.33648	1.70108e-08	DSEL	0.88762	0.0001233	PLEKHA5	1.99023	2.76166e-17		TIRAP	-2.02835	1.2432e-06	RRAD	-0.823681	0.00286974	LOC101929431	-1.11875	3.44543e-05
			LDLRAD4	1.51116	1.71164e-08	SEC23A	1.89809	0.000124802	CTSZ	2.36169	2.81691e-17		PYCARD-AS1	-2.41462	1.24341e-06	CNNM4	-0.660935	0.00287673	RORA	-1.99105	3.5156e-05
			ARHGAP23	1.40549	1.72246e-08	DENND1B	1.75926	0.000125881	PEX12	2.16806	2.82952e-17		C17orf58	-2.834	1.24931e-06	PTTG1IP	-1.12895	0.00292882	HERC2P7	-1.8231	3.52394e-05
			RNF32	1.38481	1.74728e-08	RPL36	0.920255	0.000125881	ZCCHC24	2.16618	2.95816e-17		RGL3	-1.99749	1.25657e-06	CORT	-0.49697	0.00293416	BTN1A1	-0.943391	3.53066e-05
			FSIP2	1.09164	1.76846e-08	TMEM178A	0.977005	0.000127147	FLCN	1.94577	2.96701e-17		TASP1	-3.04865	1.26128e-06	NOB1	-1.04891	0.00293542	CENPT	-1.97547	3.5402e-05
			GTPBP6	1.51732	1.8075e-08	DPY19L2P2	0.832511	0.000128302	AGO1	2.44924	3.15775e-17		TMEM41B	-2.8423	1.26159e-06	PGAM2	-0.502199	0.00300221	PRH2	-1.08968	3.55353e-05
			RGS3	1.34027	1.82338e-08	SEPP1	1.68322	0.000129167	POLA1	2.2661	3.21281e-17		SEMA4A	-3.19865	1.28262e-06	IFT88	-0.703752	0.00300221	ABHD8	-1.50609	3.58053e-05
			RAB6B	1.28296	1.83917e-08	DUSP23	1.64773	0.000129408	TBCEL	3.21355	3.26592e-17		FASTKD5	-2.59213	1.29812e-06	SOAT1	-1.14613	0.00300221	PSMG1	-1.91255	3.59053e-05
			ABCA11P	1.43286	1.85863e-08	MCM6	1.68209	0.000130103	SAP30L	2.99032	3.36918e-17		SARS2	-2.31931	1.29812e-06	FAM63A	-0.900915	0.00301636	BRCC3	-2.06956	3.60544e-05
			MEMO1	1.70855	1.86967e-08	VEGFC	0.778206	0.000130195	RNF144A	1.90499	3.62721e-17		NELFA	-2.48927	1.30463e-06	WDR19	-0.780548	0.0030274	ICAM1	-1.93247	3.68925e-05
			JAK2	1.82647	1.91042e-08	NCF2	1.11312	0.000135405	PDCL	2.65892	3.65981e-17		DDAH2	-2.87018	1.3226e-06	DOCK8	-1.04981	0.00305446	LOC100233156	-1.32285	3.70941e-05
			C2orf69	1.42483	1.91589e-08	MCM5	1.51215	0.000135587	CCDC14	2.50711	3.76029e-17		TBC1D7	-3.08368	1.36296e-06	SLFN11	-1.09108	0.00309389	HIST1H2AE	-1.66706	3.70979e-05
			ZKSCAN5	1.43869	1.92552e-08	SAMD4B	1.27895	0.000135725	ZNF654	2.75693	3.85671e-17		NFRKB	-2.80091	1.37392e-06	SLC25A26	-1.13058	0.00309714	SLC37A4	-1.61905	3.71489e-05
			ZKSCAN2	1.15439	1.95862e-08	FLNB	1.15571	0.000136872	ZNF671	2.13802	3.93501e-17		WDR59	-2.63592	1.37931e-06	PPP4C	-1.08726	0.00311128	TRPM4	-1.53242	3.73445e-05
			SLC9A6	1.31735	1.96252e-08	ZNF33B	1.49018	0.000137191	P4HA2	3.21116	4.04234e-17		TIPIN	-2.38522	1.39012e-06	ASCC1	-1.12937	0.00313237	EIF5AL1	-0.770727	3.74482e-05
			LRRC37A	1.4195	1.97627e-08	HPS6	1.07808	0.000137252	FNTB	1.79096	4.27114e-17		GTPBP8	-2.84737	1.39531e-06	FLAD1	-1.15723	0.0031582	SNX29	-1.91009	3.84418e-05
			ZBTB10	1.89849	1.98067e-08	MTMR9	1.36908	0.00014224	CHST2	2.90883	4.32311e-17		SCMH1	-2.75517	1.43801e-06	UCKL1	-1.1364	0.00318325	INIP	-1.89302	3.8944e-05
			SASS6	1.56389	1.98732e-08	DHODH	0.983522	0.000142424	GOLGA2P5	1.8797	4.38067e-17		STX17	-3.10453	1.44385e-06	EIF3B	-1.17049	0.00319246	GARNL3	-1.21769	3.95098e-05
			FBXW4P1	1.25274	1.99539e-08	MZF1	1.27014	0.000142532	KDM4B	2.54823	4.39158e-17		BRF2	-2.16349	1.45724e-06	CWC22	-1.15072	0.0032221	FBXO10	-1.62907	3.98123e-05
			KIF2C	1.14186	1.99655e-08	HNRNPLL	1.5764	0.000142532	ASB7	2.48041	4.46848e-17		MBNL2	-2.52666	1.46107e-06	MOCS2	-1.10145	0.00326145	PARS2	-1.07827	3.98154e-05
			SNHG19	1.17871	2.04188e-08	KDELR3	1.81103	0.00014265	LINC01088	1.7568	4.55709e-17		FAM13B	-2.79927	1.47022e-06	IFNG	-0.709031	0.00327702	FAM171A1	-1.36312	4.02e-05
			DYNC1LI1	1.95743	2.06779e-08	RGPD1	1.35162	0.00014466	SCAP	2.32191	4.86062e-17		ZNF701	-2.1717	1.4739e-06	EXOSC2	-1.14223	0.00327911	RGL2	-1.28585	4.0529e-05
			CCDC15	1.20902	2.07837e-08	LINC01410	1.04188	0.000145737	HSPA1B	2.70612	5.25519e-17		HLA-DPB1	-2.6403	1.47491e-06	MRFAP1L1	-1.10303	0.00332133	H2AFX	-1.69132	4.07941e-05
			RMI1	1.28259	2.08799e-08	MROH8	1.07344	0.000146485	HEY2	2.91729	5.30262e-17		PPFIA1	-3.00808	1.48208e-06	ZFYVE19	-0.601384	0.00334605	GIPC1	-1.41148	4.12865e-05
			GTF2IP4	1.54953	2.09092e-08	TRAPPC11	1.60806	0.000148184	CHEK1	2.80991	5.57592e-17		SETD7	-3.04478	1.48347e-06	LOC731157	-0.600853	0.00334796	GLIDR	-1.80072	4.15134e-05
			PCBP1-AS1	1.22665	2.09701e-08	SLC25A24	1.16718	0.000148997	DDX42	3.04912	5.79182e-17		SLC25A37	-2.22369	1.50124e-06	SEC22B	-1.03578	0.0033522	PCK2	-1.9837	4.15405e-05
			BRCA2	2.00738	2.13217e-08	LYPD6B	1.86406	0.000150194	USP39	2.85672	5.88781e-17		NHLRC2	-2.61814	1.50201e-06	ZNF117	-0.815281	0.00337766	UBXN7	-1.7431	4.16037e-05
			PATZ1	1.12271	2.16269e-08	LIN7C	1.81646	0.000150205	ZSCAN31	2.31862	6.29875e-17		TRIM59	-2.68002	1.50851e-06	ARV1	-1.11489	0.00338327	ZNF836	-1.28675	4.20948e-05
			NUCKS1	1.74293	2.18249e-08	KANK1	1.70668	0.000154133	FBXL16	2.05931	6.69713e-17		TMTC4	-2.24839	1.52595e-06	POLR3K	-1.07039	0.00340629	CDC23	-1.87335	4.41616e-05
			PIM2	1.2163	2.24278e-08	HSF2	1.77323	0.000154806	NOL9	2.7979	6.99149e-17		NUP93	-2.77641	1.54484e-06	KLHDC10	-0.897736	0.00341252	NPL	-1.16938	4.41667e-05
			TRIM2	1.16011	2.29329e-08	MCU	1.39298	0.000155757	CTDSP2	3.25804	7.42079e-17		NUP50	-2.96272	1.55218e-06	NDOR1	-0.710317	0.00347532	MPP1	-1.51752	4.43862e-05
			SLC16A6	1.4514	2.29329e-08	RAB3IP	1.73692	0.000157429	ZFAND3	2.25509	7.99412e-17		PCSK1N	-2.12205	1.58826e-06	GPR176	-0.744742	0.00355162	IFFO1	-1.4921	4.58021e-05
			ZBTB22	1.27378	2.31515e-08	EIF4E2	1.7837	0.000157772	LOC153684	1.62668	8.6084e-17		LOC100132057	-1.93274	1.59694e-06	EIF4G1	-1.02755	0.0035837	CYGB	-0.951946	4.58176e-05
			LOC101927412	1.91128	2.32374e-08	PIGS	1.62615	0.000161196	SLX1B-SULT1A4	1.88837	8.64557e-17		XAB2	-2.67989	1.65395e-06	PIGF	-1.03912	0.00360261	FBXO44	-1.3622	4.6008e-05
			MAP4K1	1.89166	2.40648e-08	STRADB	1.68507	0.000162486	DICER1-AS1	2.17418	9.07361e-17		ZBTB44	-2.86185	1.65395e-06	RPL7L1	-1.09972	0.00364668	RBM15	-1.49284	4.62471e-05
			RBM43	1.35052	2.42244e-08	ARMC6	1.32484	0.000163403	ARNT	2.57307	9.17967e-17		ZNF555	-2.20806	1.67805e-06	LOC101927391	-0.546363	0.00365192	TEX14	-1.59721	4.66415e-05
			ARID2	1.84918	2.45369e-08	LOC100506302	1.60321	0.000166632	KIAA0754	1.66277	9.25316e-17		LOC728739	-1.75326	1.68069e-06	SNX8	-0.811516	0.00366983	CD52	-1.71422	4.70514e-05
			C16orf62	2.06656	2.46363e-08	GNPNAT1	1.63203	0.000168626	FBXL14	1.92625	9.25407e-17		CENPM	-2.57107	1.69534e-06	CHUK	-1.10336	0.0037108	EPS8L2	-1.43899	4.72891e-05
			SIK3	1.81257	2.46857e-08	STAG3L1	1.10457	0.000172548	DPH2	2.78317	9.37745e-17		PPP4R3A	-3.04545	1.72291e-06	ZBTB17	-0.796573	0.00372181	FUNDC1	-1.57781	4.75775e-05
			AMN1	1.60479	2.48498e-08	LIN54	1.75114	0.000172735	CLN6	2.94045	9.83775e-17		TOR1B	-2.59469	1.76679e-06	KPNA5	-0.895015	0.00374307	FGFR1OP	-1.73627	4.87113e-05
			CEP76	1.31131	2.48648e-08	FH	1.84655	0.000174036	KLHL12	2.66926	1.01529e-16		KANSL1-AS1	-2.56291	1.77148e-06	SERP1	-0.575131	0.00376331	CD37	-1.85842	4.91327e-05
			MIATNB	1.33834	2.49363e-08	LOC101926892	0.775797	0.000174652	KDM4A	2.46342	1.06117e-16		LOC100506100	-2.39733	1.78591e-06	TMC4	-0.518033	0.00377507	FBXW4	-1.56912	4.99782e-05
			MGST1	1.55791	2.50858e-08	NKIRAS1	1.74761	0.000176111	IFT81	1.88835	1.06621e-16		AGPAT5	-2.81503	1.82589e-06	KCNQ1-AS1	-0.608601	0.00377627	DHX57	-1.28822	5.047e-05
			TSPYL4	1.61036	2.67748e-08	CRNDE	1.60351	0.000181662	CTPS1	2.98492	1.09273e-16		HIF1A-AS2	-2.62559	1.83566e-06	AK3	-1.09815	0.00378462	SLC35F1	-1.35448	5.09961e-05
			SLC35D1	1.44002	2.75258e-08	PIK3CB	1.2317	0.000186697	DDX54	2.53981	1.10634e-16		TNNC2	-2.05601	1.83904e-06	RIMKLB	-0.535429	0.00379413	HKR1	-1.40626	5.23498e-05
			TAOK2	1.29325	2.80808e-08	ALAD	1.60154	0.000188698	ZNF484	1.97658	1.15291e-16		CYTH4	-2.85617	1.96908e-06	AURKC	-0.520103	0.00383888	LZIC	-1.70323	5.28794e-05
			SNHG9	1.20957	2.81743e-08	HIST4H4	1.0833	0.000189448	CEP44	2.69262	1.21286e-16		ZNF140	-2.88881	2.02377e-06	TAF4	-0.680466	0.00386183	SLC4A5	-1.43418	5.32893e-05
			FAM65A	1.64615	2.8892e-08	LINC01502	1.16498	0.00019161	ACAD8	3.18525	1.24447e-16		NAT6	-2.65636	2.0248e-06	PTGES2-AS1	-0.523826	0.00388959	DCLRE1A	-1.32064	5.38734e-05
			TULP4	1.85413	2.89504e-08	GLUD1P3	1.37799	0.000191975	UBAP2	2.90843	1.24772e-16		TKT	-3.00723	2.03141e-06	CTSB	-1.07193	0.00389155	MX1	-2.07521	5.42074e-05
			TRIM52-AS1	1.64705	2.92541e-08	RFXAP	0.948031	0.000192292	DUSP2	3.293	1.29084e-16		GLOD4	-3.0329	2.03314e-06	CLUAP1	-0.88756	0.00391202	SERAC1	-1.16729	5.48843e-05
			PWARSN	1.50893	2.94758e-08	CSK	1.59609	0.00019251	NIPA1	2.77485	1.35953e-16		AGL	-2.77831	2.03629e-06	TRMT5	-0.79175	0.0039125	IFRD1	-1.82043	5.61473e-05
			THAP8	1.44328	2.95468e-08	TMEM177	1.34605	0.000194066	SIPA1L3	2.25772	1.4275e-16		SAAL1	-2.76778	2.0638e-06	VMA21	-1.08781	0.00391392	CHD6	-1.7687	5.63825e-05
			PHF14	1.61862	3.03253e-08	LENG9	1.0835	0.000197318	CCDC137	2.3673	1.46893e-16		TFB2M	-3.0584	2.0638e-06	SPATA2L	-0.706657	0.00391392	LAMA5	-1.54608	5.78528e-05
			SLC7A1	1.78389	3.29181e-08	RFX1	1.10473	0.000197452	ZNF200	2.02389	1.4825e-16		IGFBP6	-2.23597	2.11971e-06	MYO6	-1.08276	0.00396281	RBM19	-1.47387	5.84294e-05
			LOC100132352	1.78152	3.31355e-08	ITPR2	1.78779	0.000197452	PCDHB10	1.58551	1.48341e-16		SPDL1	-2.09814	2.14633e-06	C14orf28	-0.892043	0.00396837	TMEM140	-1.7339	5.88815e-05
			ATXN2L	1.67428	3.33118e-08	SEPHS1	1.78601	0.000200997	PP7080	2.49216	1.49943e-16		FBXW2	-2.66843	2.14633e-06	LOC100130872	-0.539685	0.00397528	SLC41A1	-1.39628	5.89092e-05
			PHF21A	1.66735	3.39537e-08	HEBP1	1.59619	0.00020157	ZNF544	2.61721	1.57077e-16		WNT6	-1.65312	2.15383e-06	RBCK1	-1.04429	0.00403278	MIR8071-2	-1.41485	5.89487e-05
			ARL4C	1.31881	3.53766e-08	FAN1	1.49107	0.000205485	ALKBH1	2.62243	1.60993e-16		TOX4	-2.86169	2.1563e-06	UGT2A3	-0.487405	0.00405302	IL17RC	-1.25852	5.90113e-05
			ASPH	1.99687	3.54624e-08	ARMC4	0.870923	0.000205647	MYRIP	1.74497	1.62191e-16		SIDT2	-2.28007	2.1693e-06	MPHOSPH8	-0.775821	0.00407589	ZKSCAN5	-1.4876	5.97072e-05
			C10orf2	1.13032	3.57448e-08	EXOSC6	1.31882	0.000207569	EGR2	1.88384	1.69538e-16		FTSJ3	-2.88041	2.17777e-06	TMEM65	-0.660113	0.00409846	EZH2	-1.50103	6.0007e-05
			PTGR2	1.21653	3.83449e-08	BDH1	1.21096	0.00020836	NR1H3	1.84752	1.76261e-16		CDC37	-2.85354	2.1894e-06	CCDC149	-0.820735	0.00412124	CCL25	-1.28311	6.04125e-05
			DAB2IP	1.06782	3.8917e-08	AP1S3	1.10337	0.000210449	CTIF	1.84042	1.77378e-16		LOC100133091	-2.41632	2.20022e-06	NDUFAF7	-1.04928	0.00415858	ACOT13	-1.75321	6.08097e-05
			NIN	1.74959	3.99339e-08	ZNF623	1.17182	0.000212819	EOGT	1.73131	1.78578e-16		ACBD5	-2.86865	2.23653e-06	BMS1P6	-0.711914	0.00421696	ANKIB1	-1.88884	6.08097e-05
			RNF38	1.81033	4.01204e-08	KIAA1524	1.35604	0.000216904	LRRC37A2	2.6674	1.79629e-16		ABHD8	-2.43083	2.24898e-06	RCE1	-1.05594	0.004226	TRAF7	-1.57339	6.25605e-05
			LOC100506422	1.68564	4.0427e-08	KANSL1-AS1	1.34193	0.000216954	NCDN	2.24727	1.94406e-16		FAM222B	-2.6181	2.25064e-06	CDK4	-0.93712	0.00423112	SAT1	-1.46752	6.28748e-05
			INTS3	1.63524	4.10616e-08	CAPN3	1.11646	0.00021749	JAG1	2.30091	1.96553e-16		LRRFIP1	-2.89201	2.2771e-06	SLMO1	-0.484444	0.00423173	JMJD8	-1.61429	6.31104e-05
			LINC00649	1.38105	4.14877e-08	SNORD20	0.917534	0.000218004	TEN1-CDK3	1.81316	2.14051e-16		MAU2	-2.7371	2.27773e-06	TUG1	-1.09163	0.00425179	DNM1L	-1.7213	6.33197e-05
			RANBP6	1.57859	4.22691e-08	LRRN2	1.2516	0.00021825	CD69	2.56304	2.1883e-16		NCOA3	-2.82024	2.28426e-06	BAIAP3	-0.484934	0.00425569	NKAPP1	-1.29008	6.33887e-05
			SCAF4	1.58362	4.25418e-08	B2M	0.601568	0.000223545	PFKFB2	2.04453	2.3947e-16		PRPF39	-2.69798	2.29422e-06	TMEM192	-1.07341	0.00426848	LY6G5C	-1.2927	6.57019e-05
			CSTF2T	1.48255	4.26539e-08	ALOX12	0.767318	0.000228511	MT1F	2.66524	2.51904e-16		INPP5E	-2.09175	2.29422e-06	C2orf42	-0.885615	0.00431651	ISYNA1	-0.999974	6.61462e-05
			CDH23	1.06942	4.27142e-08	SLC25A43	1.0009	0.000234014	LRRC8A	2.71754	2.54279e-16		SNAI3	-2.35607	2.30617e-06	TSNARE1	-0.494052	0.00437601	UPF3B	-1.77413	6.87788e-05
			GOLGA2P7	1.25382	4.27142e-08	AGAP5	1.2327	0.000241579	TRIP10	2.34062	2.60161e-16		SAMD8	-2.88915	2.33868e-06	REXO4	-0.943172	0.00438864	ZNF414	-1.25662	6.91187e-05
			TTC30B	1.19737	4.3799e-08	PJA1	1.47548	0.000241816	NAF1	2.31052	2.6169e-16		LRRC24	-2.3439	2.34926e-06	HDAC10	-0.677217	0.00444117	CBLB	-1.16731	7.05285e-05
			TIMELESS	1.50183	4.40753e-08	C18orf21	1.5562	0.000243251	HSPA1A	2.52415	2.71956e-16		CBX3P2	-1.71407	2.35345e-06	DEPTOR	-1.06349	0.00445184	CCDC51	-1.67827	7.07601e-05
			SLA	1.131	4.62517e-08	ZFYVE21	1.65179	0.000243977	MTHFD1	3.26996	2.74222e-16		PI4KA	-2.63747	2.35437e-06	ARID1A	-1.0355	0.00448141	DALRD3	-1.69027	7.21368e-05
			LINC00476	1.77607	4.67236e-08	GBP2	1.42266	0.000245712	ARHGAP26	2.67344	2.89075e-16		PABPC4	-2.44915	2.40738e-06	C19orf38	-0.942165	0.00450991	NRROS	-1.22763	7.24357e-05
			VAC14-AS1	1.03513	4.67522e-08	CHSY3	1.22838	0.000253907	ATAD5	2.16145	2.95474e-16		NEK6	-2.88123	2.44488e-06	FCRLA	-1.06929	0.00450991	PGF	-0.911097	7.27474e-05
			RRNAD1	1.40526	4.81015e-08	ECD	1.75025	0.00025494	2020-09-10	3.12626	3.01071e-16		RNF146	-1.95858	2.47386e-06	PHKB	-1.12151	0.00454689	GOLGA8A	-1.68101	7.29841e-05
			WDR82	1.54471	4.84923e-08	CPEB2	1.54993	0.000256871	EMBP1	1.88826	3.10804e-16		TRIB3	-2.63909	2.49777e-06	SLC9A8	-0.805812	0.00455261	EFHD2	-1.71708	7.3492e-05
			SHISA2	1.58985	4.87189e-08	CMTR2	1.3994	0.000257054	CKB	2.4349	3.60754e-16		RAB40B	-2.62403	2.5043e-06	NCBP2	-1.073	0.00456511	MAP3K4	-1.56974	7.44036e-05
			SLC41A2	1.71768	4.93729e-08	ZHX3	1.13888	0.000260787	ZNF384	2.45415	3.84168e-16		ITGB2	-2.23563	2.55103e-06	PQLC3	-1.08867	0.00457806	CHTOP	-1.82074	7.44964e-05
			NUPL1	1.61941	5.14257e-08	AGAP4	1.16873	0.000262113	HLX	1.62114	4.00812e-16		OTUD5	-2.97875	2.58674e-06	S100A11	-0.8127	0.00459432	ZNF821	-1.40972	7.50518e-05
			SIRT3	1.57426	5.14934e-08	MFSD9	1.36304	0.000262577	LINC00630	1.85617	4.12813e-16		COX10	-2.82175	2.62725e-06	NNT-AS1	-0.896042	0.00460503	PLXNA3	-1.44781	7.67939e-05
			TOP3A	1.26199	5.17956e-08	UBAP2	1.57892	0.000263022	PER2	2.35041	4.36457e-16		PTPRA	-2.84749	2.63278e-06	ELFN2	-0.469401	0.00460907	CP	-1.42487	7.72853e-05
			FBXO34	1.66183	5.22818e-08	PPP1R13B	1.14826	0.000273297	CKMT2-AS1	2.04735	4.37033e-16		PDZD8	-2.56501	2.63278e-06	SPATA7	-0.611089	0.00461428	HAUS4	-1.71407	7.75244e-05
			PRR19	1.21797	5.35838e-08	EPB41L1	1.16701	0.000279021	UBE3D	2.03875	4.37134e-16		MANEA-AS1	-2.27984	2.63278e-06	NFYC	-1.06985	0.00465382	BIVM	-1.07544	7.76583e-05
			MERTK	1.96042	5.4193e-08	SIRT4	1.00794	0.000279215	KDM6B	1.86795	4.59375e-16		USP1	-2.98084	2.64081e-06	TIMP1	-1.05879	0.00468749	EAF2	-1.11386	7.7672e-05
			LOC100507412	1.17745	5.4339e-08	FZD4	0.804421	0.000284293	DUXAP8	2.02711	4.61761e-16		SLC9A3R1	-2.96288	2.64612e-06	FAM27C	-0.900943	0.00479051	ZNF276	-1.37973	7.82008e-05
			ACSL5	1.84392	5.47575e-08	PAEP	1.00268	0.00028445	MIER2	2.02045	4.79014e-16		PARD6A	-2.95484	2.70229e-06	FAR2	-0.902508	0.00481612	OGFOD1	-1.87459	7.93866e-05
			DBR1	1.42288	5.5874e-08	TFE3	1.29519	0.000288618	LRRC8D	2.74382	4.86267e-16		FAM134C	-2.95701	2.70745e-06	ANXA5	-0.812202	0.00482394	C4orf33	-1.5805	7.94749e-05
			LOC283922	1.08518	5.59897e-08	AMOTL1	1.10822	0.000290279	PMEPA1	2.97705	4.95032e-16		BRD7	-2.83248	2.73837e-06	SETD6	-0.671101	0.00482495	HERC2	-1.64574	7.95015e-05
			NLRX1	1.08283	5.67134e-08	PIK3AP1	1.45211	0.000302658	MUS81	2.53401	4.95094e-16		NPIPA1	-2.57311	2.75876e-06	NCBP2-AS2	-1.02235	0.00487091	LOC100507577	-1.19405	8.18432e-05
			CCSAP	1.68296	5.75357e-08	RASA1	1.47089	0.000303142	INF2	2.28975	4.99633e-16		FXR2	-2.29284	2.77176e-06	CERS2	-1.08417	0.00488591	ZNF431	-1.54029	8.2789e-05
			USP32P2	1.73368	5.82487e-08	TBC1D8B	0.923406	0.00031386	CBX1	2.59056	5.00183e-16		APOOL	-2.63529	2.80495e-06	FAM213A	-1.04716	0.00490145	WDR12	-1.83285	8.32874e-05
			SNHG21	1.51524	5.84499e-08	C2CD4D	0.840146	0.000317116	INPP1	2.58538	5.04809e-16		RRAGC	-2.30461	2.84308e-06	BTN3A1	-1.07868	0.00491667	ADAT2	-1.29081	8.41303e-05
			SEC23IP	1.86195	5.9316e-08	TP53	1.15097	0.000317116	ABCD4	2.52164	5.13176e-16		ADARB1	-1.94506	2.87116e-06	CPQ	-1.09645	0.0049209	JMJD4	-1.91072	8.42493e-05
			PLEKHA8P1	1.0684	5.99975e-08	MMP19	1.19173	0.000317899	GID4	2.22078	5.2923e-16		NOC4L	-2.88432	2.87254e-06	SLC35A3	-1.06108	0.00494675	CLUHP3	-0.901273	8.48484e-05
			KDELC2	1.58862	6.13368e-08	PIAS3	1.54519	0.000323388	TAMM41	2.73762	5.46398e-16		METRN	-2.39972	2.88404e-06	GSDMD	-1.04855	0.004951	GORAB	-1.78487	8.64159e-05
			GUSBP1	1.40457	6.26029e-08	ALDH3A2	1.77204	0.000325698	CTDP1	1.98447	5.51618e-16		UBE2Q1	-2.90162	2.90555e-06	RFK	-1.06683	0.00498852	HSBP1L1	-1.62212	8.69678e-05
			SNHG12	1.45979	6.26029e-08	ACAD11	1.37016	0.000325891	STK3	2.80909	5.51618e-16		PACS1	-2.37631	2.92919e-06	LOC102723385	-0.476201	0.00502269	GEMIN8	-1.79876	8.75596e-05
			SORBS2	1.32716	6.27228e-08	DYM	1.58654	0.000326064	P2RY14	1.57325	5.56409e-16		GALNT2	-2.86956	2.93093e-06	POLR1B	-0.818863	0.00502329	MICAL3	-1.40431	8.97837e-05
			TRAF3	1.74465	6.277e-08	DNAJA3	1.75616	0.000327435	DRAM1	2.93622	5.60768e-16		C1orf53	-2.2916	3.00573e-06	SPCS2	-0.443552	0.00505023	GPR55	-0.904162	9.00286e-05
			PFAS	1.31401	6.30593e-08	SELO	1.25518	0.000330168	BEST1	1.60227	5.70742e-16		P4HTM	-3.07247	3.07224e-06	COA5	-1.00908	0.00509683	SH3KBP1	-1.83039	9.40081e-05
			RING1	1.43646	6.39073e-08	BCDIN3D	1.44278	0.000331144	TMEM260	2.57212	5.7202e-16		BIVM-ERCC5	-2.53362	3.07246e-06	EMC2	-1.07541	0.00512554	ALMS1	-1.50812	9.46082e-05
			TCP11L2	1.3658	6.48936e-08	BCS1L	1.57116	0.000336419	MCM2	1.5855	5.81095e-16		KIAA1804	-2.0111	3.10655e-06	GLO1	-0.822417	0.00512866	MALAT1	-0.872307	9.46171e-05
			GNA12	1.69441	6.53794e-08	HECA	1.69765	0.000340031	PFDN6	2.0513	6.48986e-16		MCM3	-2.6016	3.17825e-06	ZNF438	-0.579974	0.00512866	PALD1	-1.12277	9.50441e-05
			AP4S1	1.32604	6.75115e-08	ARMC2-AS1	0.769468	0.000341075	HSF4	2.16267	6.70072e-16		FARP2	-2.62187	3.19647e-06	MLLT10	-0.938773	0.0051819	CHEK2	-1.45639	9.56833e-05
			SHCBP1	1.42177	6.87784e-08	MKNK1	1.37227	0.000341788	CRYBG3	2.90124	6.91567e-16		ROCK2	-2.99255	3.23316e-06	C19orf54	-0.715264	0.00522554	SNTB2	-1.25946	9.57836e-05
			FANCD2	1.18057	6.97306e-08	FAM208A	1.67388	0.000348416	LOC100289511	2.06137	6.98137e-16		RAF1	-3.16206	3.23316e-06	TAPBP	-0.71167	0.00522591	ZNF518B	-1.63147	9.60374e-05
			MASTL	1.53066	7.00476e-08	CD47	1.45351	0.000348602	CCDC152	2.01693	6.99419e-16		CASP9	-2.57763	3.2824e-06	LRR1	-0.92498	0.00523646	SAV1	-1.54984	9.71676e-05
			UBN1	1.82012	7.06286e-08	EIF1AD	1.6277	0.000352186	RHOC	2.84854	7.37248e-16		NDE1	-2.49022	3.31008e-06	LOC613266	-0.580383	0.00530683	HDAC10	-1.19511	9.74792e-05
			PGAM5	1.57475	7.14956e-08	FAM178A	1.52956	0.000354597	DKFZP586I1420	2.30997	7.37385e-16		NCAPD3	-2.61275	3.33198e-06	HNRNPAB	-0.979851	0.00531872	FUOM	-1.77296	0.000100107
			RSPH3	1.35182	7.14956e-08	METTL21B	1.42025	0.000358697	LNX2	1.90242	7.46074e-16		CPSF3L	-2.82644	3.34216e-06	LINC00571	-0.570254	0.0053847	TIMM23B	-1.76172	0.000102089
			TCAF2	1.25624	7.27521e-08	DNASE2	1.58556	0.000363438	ZNF653	1.58926	7.48706e-16		C16orf70	-2.42469	3.37596e-06	ANKRD20A4	-0.856066	0.00539289	NBR2	-1.12642	0.000102877
			MTHFD1	1.98968	7.35342e-08	MTHFR	1.2405	0.000364707	WDR7	2.58523	7.48706e-16		ATP6V1B2	-3.15334	3.37596e-06	KRTCAP2	-0.502555	0.00541129	SPRY1	-1.0426	0.00010323
			NT5C	1.685	7.35786e-08	SNORD104	0.773186	0.000365366	TDRD15	1.61201	7.62017e-16		CDPF1	-2.67943	3.38175e-06	AGTRAP	-1.00732	0.00542252	RNF8	-1.59425	0.000106276
			RACGAP1	1.04798	7.3745e-08	ZNF860	0.749602	0.0003695	SNORA45B	1.94053	8.056e-16		HIST3H2A	-1.87975	3.41888e-06	CCDC151	-0.7913	0.00544825	ABCF2	-1.95875	0.000106355
			C6orf52	1.07094	7.55404e-08	TMEM9	1.69574	0.000369886	CRTC2	2.31664	8.07452e-16		R3HCC1	-2.96265	3.47118e-06	VPS4A	-1.07581	0.0054505	LXN	-1.46224	0.000106697
			RNF123	1.58303	7.65137e-08	PDSS2	1.40165	0.000370758	UNG	2.38627	8.2201e-16		ALKBH6	-2.832	3.49949e-06	MYO1C	-0.979922	0.00548795	FLNA	-1.4061	0.000106781
			ENTPD1	1.97413	7.65137e-08	MYD88	1.68807	0.000374045	ESRRA	1.88271	8.31384e-16		LINC01604	-2.31407	3.55194e-06	SERF1B	-0.933656	0.00549475	LINC00969	-1.26817	0.000108735
			NCBP1	1.92828	7.70996e-08	LRP5L	1.20269	0.000375119	DUSP6	3.26782	8.32031e-16		FAM216A	-2.56714	3.57557e-06	LINC01061	-0.608097	0.00549527	ENPP6	-1.11269	0.000109036
			PRR7	1.08606	8.00108e-08	SMARCC1	1.6491	0.000376617	MGC27345	1.88523	8.44337e-16		LMBRD2	-2.67233	3.59246e-06	MIEF1	-0.918424	0.00552236	ASH1L-AS1	-1.4839	0.000110075
			SNORA45B	1.24722	8.00743e-08	ATG9B	0.891925	0.000379992	KIAA0907	2.36808	8.46625e-16		TEKT4P2	-2.21993	3.6798e-06	TAF7	-0.844898	0.00555212	SUFU	-0.924181	0.00011067
			GNRHR2	1.15476	8.0622e-08	LENG8	1.46205	0.000386562	IRS1	2.0745	8.66672e-16		FADD	-2.27433	3.723e-06	ANKRD20A11P	-0.896308	0.00560167	RTCB	-1.97781	0.000110699
			EFEMP1	1.61067	8.2216e-08	KATNA1	1.28854	0.000392828	TBC1D8B	1.6395	8.75694e-16		U2AF2	-2.52737	3.73758e-06	USP50	-0.589017	0.00560205	HIST1H3E	-1.2617	0.000110947
			EIF5	1.26438	8.35434e-08	NR2C2	1.16456	0.000394794	SEMA3A	1.65779	9.08144e-16		TIAL1	-2.67211	3.73987e-06	TATDN1	-1.00173	0.00563731	CEP68	-1.22788	0.000111822
			MB21D2	1.46532	8.47904e-08	LINC01543	0.799878	0.000397258	GFM2	3.05079	9.11617e-16		FAAP100	-2.42691	3.75861e-06	SURF4	-0.872189	0.00564795	TXNDC11	-1.18738	0.000113367
			PTGES3L-AARSD1	1.35784	8.52316e-08	ARMC9	0.888327	0.000397258	CHMP4C	2.28934	9.43192e-16		UBA2	-3.09339	3.76647e-06	SLC25A23	-0.976153	0.00567096	SPECC1	-1.65774	0.000115773
			SLC6A16	1.15208	8.68159e-08	CRNKL1	1.67018	0.000400126	NT5C2	3.00999	9.69363e-16		TARBP2	-2.69116	3.76933e-06	GON4L	-1.00206	0.00574246	C19orf66	-1.68988	0.000117271
			LOC100134868	1.23938	8.78622e-08	RPS27	0.728363	0.000401142	CAMKK1	1.60469	1.08392e-15		GTPBP3	-2.42508	3.78301e-06	EHBP1	-1.04704	0.00574371	TDRD7	-1.52002	0.000117462
			LINC00189	1.00732	8.98398e-08	GADD45A	1.62846	0.000402397	LXN	2.24076	1.09522e-15		RLN2	-1.99316	3.84898e-06	DVL2	-0.623503	0.00574626	LMTK2	-1.6439	0.000118514
			GNRHR	1.33504	9.02139e-08	DUSP26	1.58899	0.00040738	SLC39A8	2.97155	1.09522e-15		ANKRD42	-2.2879	3.85846e-06	SPATA41	-0.470173	0.00574626	C11orf68	-1.78498	0.000119653
			TLDC1	1.11364	9.10807e-08	CCSER1	1.50757	0.000409555	FAM106CP	1.57377	1.09758e-15		OSBPL2	-2.98362	3.8898e-06	ZNF2	-0.680004	0.00587979	TRAPPC8	-1.69947	0.000120417
			MAVS	1.31536	9.10952e-08	LOC100288778	1.31687	0.000412582	LGALSL	2.45236	1.11848e-15		PRR14	-2.58599	3.89971e-06	OXLD1	-0.96053	0.00588389	CSNK1E	-1.79278	0.000122187
			ZC3H12D	1.08944	9.26695e-08	ATG16L2	1.147	0.000416444	PDE3A	1.5675	1.1236e-15		RBM14-RBM4	-2.2172	3.9121e-06	FAM127B	-0.963075	0.00591078	MED24	-1.48059	0.000122223
			GAB3	1.43366	9.27257e-08	CHCHD10	1.0694	0.000418124	HLA-A	1.983	1.14876e-15		LOC100130298	-2.62801	3.97066e-06	MINPP1	-0.919951	0.00594879	FBXO45	-1.44974	0.000122757
			TADA2A	1.42605	9.3703e-08	ZNF532	1.47798	0.000418124	HIST1H1D	2.07297	1.14968e-15		KHNYN	-2.77706	3.97066e-06	EPB41	-1.01501	0.00595581	CBX3	-1.66503	0.000122757
			TUFT1	1.54875	9.37294e-08	RNF128	0.985873	0.00041966	ZNF92	2.89881	1.20031e-15		ARSG	-2.67205	4.22419e-06	LIMA1	-0.866245	0.00597379	MTMR12	-1.83687	0.000122757
			SH3D21	1.22563	9.38157e-08	SNAPC2	1.35464	0.0004214	LVCAT1	1.59437	1.22554e-15		PCGF3	-2.72645	4.30756e-06	AMMECR1L	-0.651133	0.00601201	E2F6	-1.43657	0.000123533
			KBTBD8	1.73966	9.63198e-08	GAB3	1.24172	0.000423579	EDNRB-AS1	1.5419	1.30025e-15		IKZF1	-2.80509	4.33433e-06	CAST	-0.91489	0.00601993	ZMAT5	-1.74943	0.000124354
			SPATA5L1	1.27133	9.78981e-08	CD28	0.738747	0.000428107	STK26	2.54127	1.32273e-15		EPN2	-2.5365	4.38047e-06	SMC3	-0.985156	0.00604462	TRIM65	-1.29993	0.000125881
			PDRG1	1.5605	9.82016e-08	CKS1B	1.61755	0.000428876	SAMD4B	2.17879	1.39608e-15		CDC42SE1	-2.99562	4.4109e-06	PDCD4	-0.952489	0.00607353	CHI3L2	-0.962654	0.000128394
			CTC1	1.70105	9.82547e-08	VGLL4	1.21831	0.000441991	NAPB	1.88871	1.43765e-15		ZNHIT2	-2.83169	4.4143e-06	YWHAE	-0.762213	0.00612933	BLVRA	-1.85196	0.000128515
			TOR3A	1.77522	1.04039e-07	DCTN5	1.70347	0.000446153	LRP12	1.54511	1.45422e-15		ACY3	-2.13453	4.4143e-06	HOOK1	-1.02967	0.00617035	SHMT2	-1.86618	0.0001289
			FCER2	1.45981	1.05858e-07	KLHL24	1.70457	0.000451842	SNORD18C	1.69761	1.45921e-15		DCLRE1A	-2.19769	4.42129e-06	SLC39A14	-1.07437	0.00621433	MAFF	-1.38773	0.00013102
			DNASE1L1	1.46651	1.05858e-07	DRAM1	1.57281	0.000454367	KBTBD4	3.09656	1.53021e-15		TRAP1	-3.03629	4.48591e-06	HSD17B12	-1.04974	0.00622402	STXBP4	-1.26651	0.000131368
			FANCC	1.13458	1.07215e-07	C7orf43	1.01305	0.000464432	PMS2P5	2.22426	1.59294e-15		IGHMBP2	-2.09919	4.51303e-06	COG8	-0.906268	0.00627174	LOC100130872	-0.965754	0.000132908
			DTNB	1.60094	1.1097e-07	CAAP1	1.54844	0.000466888	LOC113230	2.42452	1.68251e-15		ANGEL1	-2.45464	4.51322e-06	EVL	-0.751065	0.00627452	NINJ2	-1.68738	0.000135466
			ZNF280B	1.23529	1.11578e-07	MTURN	1.2281	0.000467433	METAP1D	2.1594	1.70916e-15		PPP1R18	-2.49501	4.54134e-06	ZNF865	-0.464689	0.00636948	TSPAN32	-1.22726	0.000135587
			GLYCTK	1.44116	1.13442e-07	MEX3D	0.717765	0.000478187	ZNF460	2.92136	1.7099e-15		R3HCC1L	-2.65234	4.54911e-06	AIMP1	-0.90364	0.00638912	HLCS	-1.22335	0.000136872
			FGD3	1.29058	1.14125e-07	FOS	0.947115	0.00048006	PTMS	2.1118	1.78803e-15		DGKE	-2.49934	4.57925e-06	RSRP1	-1.02803	0.00642033	PALB2	-1.27392	0.000136951
			SGOL2	1.15771	1.15363e-07	C6orf47	1.02506	0.000481531	SCN2A	1.57171	1.80954e-15		SFSWAP	-2.77032	4.58676e-06	EXOC2	-0.949738	0.0065801	C20orf96	-1.33708	0.000137252
			TWF2	1.64103	1.15519e-07	RAB11B-AS1	1.17796	0.000483513	ATXN7	2.39225	1.87411e-15		GLUL	-2.95783	4.59481e-06	RNFT1	-1.09043	0.00658558	MIPEPP3	-0.901523	0.000137544
			CNKSR2	1.14725	1.1655e-07	CTAGE5	1.62119	0.000484291	AP2B1	2.27198	1.90423e-15		ATP6V0A1	-2.64075	4.64972e-06	ELOVL5	-0.969901	0.00667773	LRRC57	-1.30693	0.000138366
			CROCCP2	1.26814	1.17766e-07	NRBP2	0.900818	0.00048619	AGAP6	2.34963	1.91196e-15		CD9	-2.86553	4.65701e-06	BCL2L1	-0.976883	0.00676774	HIST1H4K	-1.30548	0.00014096
			ZSWIM6	1.55056	1.19303e-07	KDSR	1.69757	0.00048619	EPB41L5	2.00163	1.98253e-15		CLK3	-3.02097	4.65737e-06	ZNF737	-0.592103	0.00677883	TAF2	-1.74024	0.00014262
			POP1	1.37401	1.22311e-07	ING5	1.59217	0.000488236	C1QTNF3-AMACR	1.9353	2.10057e-15		LYL1	-2.25374	4.69474e-06	LARP1B	-0.894379	0.00679201	PAPD5	-1.59006	0.00014262
			DIS3L2	1.43289	1.25187e-07	NFIB	0.903657	0.000493969	SNAPC1	2.66714	2.22394e-15		CDK6	-2.88755	4.73869e-06	LRRC8E	-0.461592	0.006803	PRDM2	-1.69711	0.000142679
			KRBA2	1.0625	1.26016e-07	CAPRIN1	1.69506	0.000496207	GLDC	2.57238	2.25167e-15		NARF	-3.01978	4.75688e-06	FKBP8	-0.933443	0.0068428	GALNT10	-1.26352	0.000147735
			NAIP	1.44486	1.29059e-07	ATP11A	1.01731	0.000496367	UNC45A	2.48059	2.25173e-15		ZC3H10	-1.87217	4.87097e-06	TRAF3IP3	-1.04398	0.0068428	SHQ1	-1.59377	0.000148131
			TMEM237	1.45769	1.30265e-07	SERPINI1	1.72733	0.000499645	TRIM8	2.82501	2.27086e-15		ZNF136	-3.15222	5.02719e-06	PBX2	-0.615741	0.00685112	LINC01473	-1.20071	0.000151073
			MIER2	1.26633	1.30628e-07	GPRASP1	0.771655	0.000507559	CSRNP1	2.96965	2.27086e-15		LINC01569	-2.11831	5.19599e-06	LOC100506985	-0.461282	0.00685217	FAM120C	-1.14423	0.000152247
			ARRB2	1.02964	1.31455e-07	CITED4	1.14822	0.000511669	HIST2H4A	1.98782	2.34764e-15		PLAG1	-2.0468	5.19599e-06	NUDCD3	-0.944029	0.00685217	LINC00643	-0.868418	0.000153313
			KIF14	0.993101	1.32071e-07	CMIP	1.08934	0.000519725	PUSL1	2.65194	2.41423e-15		ACSL5	-2.98137	5.2108e-06	ACSS2	-0.850104	0.00686666	AMPD3	-1.19292	0.000154996
			PRR15	1.60325	1.32151e-07	WDSUB1	1.25498	0.000534733	ZBTB11-AS1	2.38171	2.4345e-15		ZNF317	-2.63815	5.28892e-06	MIRLET7BHG	-0.520215	0.00687853	BLM	-1.4287	0.000155087
			SLC43A1	1.06026	1.3239e-07	RALGAPB	1.602	0.000536385	PXMP2	2.50572	2.47869e-15		ZC3H18	-2.39363	5.31225e-06	CCDC88B	-0.757565	0.00690578	WDR6	-1.81352	0.000155411
			LINC00884	1.05864	1.3239e-07	STIM2	1.60683	0.000540388	GAS8	1.66787	2.49768e-15		KCTD1	-2.16309	5.3641e-06	TBC1D3H	-0.475299	0.00697866	LRIF1	-1.74084	0.000157217
			PPP1R13B	1.27232	1.32502e-07	DNAJC9	1.70304	0.00054051	ADNP-AS1	1.66887	2.54687e-15		ZSCAN9	-1.84389	5.3929e-06	CAMK2N1	-0.459414	0.0069987	MUT	-1.86628	0.000157367
			SERINC4	1.22492	1.33154e-07	ZNF629	0.715786	0.000549763	PNP	3.1846	2.72374e-15		CCND1	-2.30412	5.43409e-06	ATAD1	-1.08507	0.00704207	ADCK1	-1.18816	0.000158558
			B3GALT6	1.43677	1.35483e-07	PPP1R37	0.857348	0.000550894	RUFY3	2.91806	2.73551e-15		GPATCH2	-2.87104	5.43447e-06	MED22	-0.676759	0.00705317	DYNLL2	-1.02823	0.000162118
			ZMYM3	1.5051	1.36133e-07	RNASEH2B-AS1	0.804571	0.000552478	PDE8A	2.25058	2.7359e-15		C11orf30	-2.76845	5.47556e-06	HESX1	-0.45993	0.00708299	IL1A	-0.865063	0.000162486
			DNAJB2	1.49729	1.3617e-07	GPR89B	1.62406	0.000558617	AZGP1	1.55834	2.7549e-15		TANGO2	-2.62136	5.47731e-06	CYBB	-1.0251	0.00710043	SCRIB	-1.10876	0.000164702
			ZFY	1.49014	1.3893e-07	NPEPL1	1.01412	0.000565819	STAG3L5P	1.90792	2.87232e-15		TFPT	-2.36266	5.50071e-06	DDHD1	-0.94921	0.00710746	TRDMT1	-1.29795	0.0001652
			FOXK2	1.65318	1.40403e-07	SENP2	1.65583	0.000565819	HYMAI	1.56942	2.88669e-15		DGKD	-2.61385	5.50586e-06	LZTS2	-0.520717	0.00714205	INO80D	-1.70714	0.000169363
			MSL1	1.39953	1.42468e-07	BMI1	1.48852	0.000571423	TSPYL2	2.95805	2.92309e-15		GNS	-2.93244	5.54638e-06	EMG1	-1.04108	0.00717498	RFWD2	-1.57824	0.000170052
			NUP210	1.90275	1.46383e-07	TBC1D10A	1.21846	0.000579619	BCKDHB	2.98877	2.92742e-15		FKBP15	-2.56378	5.59645e-06	RAD17	-1.04268	0.00719408	MIR423	-0.903703	0.000170889
			LINC01004	1.56562	1.47276e-07	MTDH	0.991357	0.000584822	LOC101928600	1.9267	2.97714e-15		ZCWPW2	-2.152	5.6976e-06	INSIG1	-1.0444	0.00719476	LETMD1	-1.65584	0.000171397
			BMF	1.49759	1.53052e-07	FCHO2	1.21422	0.000591958	HGS	2.8701	3.12105e-15		ASXL2	-2.71831	5.6976e-06	MEF2C-AS1	-0.685217	0.00720172	CLEC11A	-0.863264	0.00017346
			CAPN1	1.80523	1.53858e-07	PRPS1	1.58208	0.000596695	ERVFRD-1	1.56277	3.15382e-15		ANKRD44-IT1	-1.68737	5.70846e-06	CEP295	-0.841165	0.0072056	ANAPC10	-1.75303	0.000176063
			PHF8	1.56345	1.5435e-07	TTBK2	1.10744	0.000603767	CLECL1	2.66075	3.25878e-15		APOBEC3F	-2.7406	5.73545e-06	CATSPER2	-0.513231	0.00726667	LPCAT4	-1.71584	0.000177284
			EXOC6B	1.02659	1.55302e-07	EPB41L2	1.22484	0.000612857	LINC01278	2.44325	3.29762e-15		ATP6V0A2	-2.69586	5.74357e-06	RNF5P1	-0.990538	0.00729288	NF1	-1.74467	0.000178019
			RNASEH2A	1.89543	1.56516e-07	HOOK1	1.62642	0.000622528	MBLAC1	1.56417	3.33179e-15		TIAF1	-2.16441	5.78117e-06	LSM5	-0.829252	0.00735048	MPHOSPH8	-1.27408	0.000179869
			SMPD4	1.62378	1.57945e-07	FAM200B	1.11212	0.000624831	ARHGAP6	1.71223	3.36675e-15		VRK3	-3.04244	5.96334e-06	CENPBD1	-0.568698	0.00738132	EZH1	-1.63109	0.000181379
			PMS2P5	1.37445	1.6106e-07	LOC102724719	0.757609	0.000625384	KLHL15	2.60068	3.40534e-15		FAR2	-2.65771	5.97288e-06	BRMS1	-1.0413	0.00740932	SELL	-1.5417	0.000182404
			NAA60	1.47185	1.61395e-07	DDX54	1.30313	0.000637003	NLK	2.56622	3.40534e-15		NOB1	-2.7471	5.99498e-06	TRERNA1	-0.466799	0.00740932	LOC100507195	-1.52811	0.000183736
			FAM208A	1.83953	1.64011e-07	PKIB	0.941351	0.00064163	ZNF721	2.34223	3.42708e-15		CDK12	-2.70202	5.99761e-06	SHISA5	-0.984076	0.0074254	HOOK2	-1.54248	0.000187773
			ZFP14	0.990698	1.69901e-07	GDF11	0.784978	0.000648869	MAP2K5	2.17125	3.60817e-15		FAM86C1	-2.2509	6.02135e-06	MBNL2	-0.841811	0.00743611	MKL2	-1.429	0.000188152
			DAG1	1.26471	1.70991e-07	LRRN1	1.59402	0.0006492	PTDSS2	1.98274	3.6159e-15		NCAPD2	-2.12867	6.0283e-06	ZNF154	-0.754253	0.00746286	CROCCP2	-1.31075	0.000188285
			CENPM	1.42579	1.73384e-07	GMIP	1.22612	0.000663247	ANKRD13C	2.6767	3.66267e-15		RPP14	-2.89191	6.1713e-06	CEP70	-0.998336	0.00746906	CHST12	-1.6888	0.000188504
			NBPF1	1.42421	1.74212e-07	RNGTT	1.66288	0.000663538	C10orf10	3.02375	3.76477e-15		TFEB	-2.23726	6.19924e-06	CD2AP	-0.983792	0.0075027	SNORA41	-1.17438	0.000188788
			CENPU	1.52343	1.75734e-07	ZDHHC9	1.46998	0.000666484	DHRS9	3.08395	3.81482e-15		RHBDF1	-1.70701	6.23577e-06	MPP5	-1.0007	0.00756248	ZCCHC3	-1.41758	0.000191256
			CYP2R1	1.90432	1.7627e-07	NUP43	1.08589	0.000666575	NPHP3	2.13408	3.96634e-15		OPA3	-2.65732	6.26935e-06	DERL3	-0.46022	0.00758215	MAP2K3	-1.84836	0.000191676
			TANGO6	1.11337	1.76333e-07	ST3GAL1	1.23332	0.000674293	ANKRD50	1.8494	4.23523e-15		KIAA1468	-2.38682	6.29742e-06	PLAUR	-0.977395	0.00765987	THTPA	-1.80195	0.000191786
			NOP14	1.69103	1.76645e-07	LOC101929516	0.743582	0.00068266	USF1	2.13106	4.26905e-15		COL4A3	-2.33582	6.31211e-06	PARP11	-0.588896	0.00782121	MYOT	-1.14384	0.000191842
			GATA3	1.00964	1.78523e-07	TTC27	1.44743	0.000686163	SRRM5	2.0255	4.91106e-15		CIC	-2.30653	6.34237e-06	C19orf18	-0.484004	0.0079362	LTC4S	-1.54695	0.000192367
			ZNF318	1.47099	1.80022e-07	CRCP	1.48776	0.000700882	NMNAT1	1.84276	4.97394e-15		LOC101926963	-2.38592	6.34244e-06	LRIF1	-0.979852	0.00795953	DIP2C	-1.12329	0.000193248
			LOC646471	1.01458	1.80386e-07	CD46	1.32512	0.000702506	G6PD	1.92028	4.97394e-15		CGRRF1	-2.87858	6.44484e-06	KIAA1109	-0.968213	0.00803546	IFT80	-1.68098	0.000197318
			FAM76B	1.56244	1.84069e-07	CDC42BPB	1.24472	0.000705084	NFE2L1	2.86933	5.00824e-15		GFM2	-3.00956	6.47495e-06	PPP2R5D	-0.69644	0.00803546	MYADM	-1.8136	0.000198245
			CCL3	1.77012	1.84146e-07	LRRC58	1.55515	0.000707717	ENOX2	2.71562	5.03984e-15		ZSCAN30	-1.88933	6.49642e-06	RAD51B	-0.783312	0.00811539	ELK4	-1.60198	0.00020239
			NOC2L	1.73671	1.86684e-07	FAM13B	1.34725	0.000707717	KIF1C	2.34051	5.04983e-15		TSC22D2	-2.43298	6.5228e-06	SPRN	-0.452425	0.00813773	LAG3	-1.47309	0.000202803
			EIF3J-AS1	1.4866	1.87123e-07	SLC6A9	1.39676	0.000709069	NPIPB15	2.44659	5.16814e-15		SLC22A5	-2.45123	6.64933e-06	CHKA	-0.706572	0.00814201	CPT1B	-1.14649	0.000206196
			UQCC1	1.89043	1.8855e-07	CYP2J2	1.22121	0.000713009	FCRLA	3.01992	5.20417e-15		LOC101927100	-2.35506	6.68485e-06	CCZ1	-0.957227	0.00815859	OGFR	-1.28259	0.000209015
			ICAM1	1.84559	1.88936e-07	GTDC1	1.16721	0.000718817	DNAJC14	2.49701	5.28018e-15		UBFD1	-2.46718	6.71492e-06	SH2D3C	-0.741736	0.00824933	CRYBB1	-1.11889	0.000209209
			LOC145783	1.39886	1.93526e-07	HLA-A	1.03865	0.000725109	SYNM	1.95297	5.52632e-15		N4BP3	-1.84269	6.73762e-06	PSMG2	-1.01611	0.00824933	SCNN1D	-0.871834	0.000210449
			SEC22C	1.87996	1.94846e-07	HSPBAP1	1.37389	0.000726541	CASC5	1.87154	5.58918e-15		SYS1	-2.85452	6.82492e-06	WDR91	-0.633758	0.00828081	DIS3	-1.77092	0.000214801
			ADM	1.92246	1.95038e-07	DDB1	1.61821	0.000727777	FN3K	1.83246	5.5994e-15		BPHL	-1.96624	6.85641e-06	LOC101928093	-0.458534	0.00828103	TNRC18	-1.1225	0.000217816
			ZNF225	1.13252	1.95063e-07	FAM184A	0.813829	0.000738762	DSTYK	2.31892	5.65572e-15		SFR1	-2.45157	6.87995e-06	LRRC24	-0.69966	0.00829493	NEIL1	-1.39653	0.000221009
			ASRGL1	1.40503	1.95902e-07	DDX43	1.07928	0.000741116	DONSON	2.85694	5.81988e-15		GCFC2	-2.49747	6.97929e-06	RNF114	-0.942461	0.00832829	ERAP2	-1.75606	0.000223418
			NANOS1	1.38512	2.09923e-07	LINC00926	0.730125	0.000743527	FANCF	2.44747	5.89093e-15		TEX10	-2.78097	6.98702e-06	OXR1	-0.962629	0.00844357	CAB39L	-0.907424	0.000224285
			FOXH1	1.39709	2.14422e-07	DUS2	1.45688	0.000743631	GAK	2.62511	6.06332e-15		AUNIP	-2.44146	6.99433e-06	IFRD1	-0.960787	0.00850038	AKAP11	-1.63635	0.00022535
			ZBTB8A	1.52817	2.19073e-07	C20orf194	0.961467	0.000747603	ZNF562	2.36811	6.34994e-15		DDR1	-1.96918	7.00156e-06	LOC403323	-0.818223	0.00852311	ZNF544	-1.54755	0.000227339
			B4GALT2	1.54009	2.21249e-07	PRR3	1.10596	0.000749273	PFKM	2.76656	6.39306e-15		PSME3	-2.99418	7.00156e-06	RNH1	-0.997098	0.00856106	BATF	-1.24699	0.000231346
			LGALSL	1.48363	2.24063e-07	LENG8-AS1	0.908981	0.000752259	PTPN20	1.79849	6.64519e-15		TTF2	-2.55214	7.00156e-06	SLC9A7	-0.49938	0.00861238	CYP2E1	-1.09068	0.000236347
			PTTG1	1.76732	2.36359e-07	PRICKLE3	1.18328	0.000754786	THUMPD2	2.3381	6.88963e-15		GPHN	-2.2525	7.30428e-06	LY9	-0.948937	0.00864501	NPRL3	-1.32277	0.000238633
			ALDH2	1.76343	2.36816e-07	MAZ	1.39755	0.000762299	RPLP2	1.51166	7.0557e-15		AP4E1	-2.12681	7.36373e-06	ZCCHC14	-0.705431	0.00868923	SLC9B2	-1.56149	0.00023897
			SZT2	1.5545	2.39076e-07	RPS17	0.970245	0.0007623	PHOSPHO2	2.2584	7.08375e-15		RNF103-CHMP3	-2.38233	7.38234e-06	FASTKD3	-0.819547	0.00884852	REV3L	-1.73609	0.00024058
			AAAS	1.91354	2.3928e-07	KLHL9	1.44042	0.000767588	SMCR8	1.79768	7.09613e-15		GLT8D1	-2.89132	7.42271e-06	GOLGA8IP	-0.447079	0.00887256	MTMR14	-1.68969	0.000240915
			ZNF354B	1.19121	2.39764e-07	CPQ	1.66436	0.000779379	CARM1	2.44972	7.32416e-15		LIME1	-2.32885	7.42794e-06	CPSF6	-1.03464	0.00887394	DNAJC2	-1.6793	0.000250782
			CSNK1G2	1.60821	2.44094e-07	HIST1H2AD	0.952279	0.000811023	SLC2A10	1.51537	7.45126e-15		FGD4	-2.78445	7.44201e-06	JHDM1D-AS1	-0.53112	0.00888475	RPS6KC1	-1.44296	0.000257631
			E2F8	0.983345	2.50548e-07	ZNF737	0.831461	0.000811116	LOC100507557	1.74176	7.70543e-15		CCNE1	-2.49229	7.47197e-06	CLTA	-0.957514	0.00889844	TP53I3	-1.45627	0.000258078
			MORC4	1.54037	2.50785e-07	PREPL	1.63565	0.000812154	ZNF852	2.19701	7.99602e-15		TDRD3	-2.55669	7.47308e-06	EVC2	-0.447824	0.0089047	MIRLET7D	-0.853094	0.000260096
			TMEM206	1.59145	2.53008e-07	LOC101929147	1.09406	0.000813907	SNHG18	1.50499	8.05609e-15		SLC25A17	-2.93085	7.48459e-06	VRK3	-1.04901	0.00897195	ITGB7	-1.67928	0.000260787
			PPIP5K1	1.21412	2.57585e-07	PCBD1	1.45594	0.000815675	KCTD16	1.51879	8.36765e-15		RAD51C	-2.87663	7.48464e-06	DNAJB9	-0.561112	0.0089854	LINC01012	-0.94863	0.000261348
			TAS2R20	1.02841	2.58068e-07	CXorf56	1.43911	0.000823567	SCMH1	2.43753	8.62934e-15		NCBP2	-2.86139	7.5676e-06	MYRFL	-0.479446	0.0089996	LOC100419583	-1.80837	0.000261857
			SYNE3	1.3147	2.60099e-07	DLG3	0.9508	0.000823732	C8orf44-SGK3	2.6248	8.96244e-15		LUZP6	-1.99875	7.62765e-06	TTC37	-0.961687	0.00902379	ZNF184	-1.46244	0.000262577
			DPP8	1.78767	2.60813e-07	HBB	1.15211	0.000827756	DLG3	1.74313	9.17633e-15		DUSP3	-2.08326	7.66396e-06	MARK1	-0.446879	0.00904638	TMEM97	-1.38513	0.000263218
			FAM168A	1.07552	2.7109e-07	PELO	1.65492	0.000849129	B2M	1.03002	9.18556e-15		BMS1P6	-2.08709	7.8084e-06	THOC2	-0.936165	0.00906254	BRE	-1.69772	0.000263289
			TASP1	1.72561	2.77771e-07	NIPSNAP1	1.31199	0.000854042	CETN4P	1.73763	9.23061e-15		AGO3	-2.38268	7.825e-06	HOPX	-0.859226	0.00909506	CACFD1	-1.17157	0.000268874
			IPO5P1	1.25905	2.78721e-07	TGIF2	1.52955	0.000855256	DDX60	1.55316	9.26748e-15		GID8	-2.72435	7.85896e-06	CCNYL1	-0.654034	0.00916115	SEC16A	-1.67861	0.000279021
			MGA	1.76186	2.79421e-07	THAP9-AS1	1.57366	0.000857618	BOP1	2.27991	1.06093e-14		MAPKAPK5	-2.7492	7.93022e-06	TMTC4	-0.64023	0.00919025	DTWD2	-1.12909	0.000280626
			LOC100506548	1.27449	2.83426e-07	ATP6V0A2	1.36766	0.000869839	RGP1	2.16054	1.08253e-14		CCDC102A	-2.35537	7.97413e-06	LIME1	-0.809305	0.00920561	FAM73B	-1.08236	0.000281186
			DEPDC1	1.00436	2.88234e-07	RB1	1.56185	0.000872325	LOC102723604	1.52231	1.09302e-14		PKD1P6	-2.47269	7.99571e-06	CDKN2A	-0.932864	0.00920839	CLTA	-1.66198	0.000287702
			CCDC6	1.86996	2.88602e-07	CD274	1.24284	0.000872325	CSNK2A2	1.76696	1.10347e-14		ACVR1C	-2.4467	8.22724e-06	WDR41	-1.04829	0.00921221	TACC3	-0.858506	0.000290279
			RPS6KL1	1.10635	2.91409e-07	RGPD3	0.749663	0.000872325	RRBP1	1.92924	1.10988e-14		MT1F	-2.43059	8.28759e-06	FKBP1B	-0.446627	0.00921254	A1BG	-1.26743	0.000293211
			MYO1F	0.968849	2.92789e-07	SOGA3	0.812931	0.000874452	GLYR1	2.60761	1.15069e-14		BCDIN3D	-2.56367	8.34338e-06	H2AFB3	-0.446913	0.00925187	SNHG15	-1.67576	0.000294759
			HEBP2	1.56867	2.94279e-07	ZNF675	1.49739	0.000878601	FANCB	2.10541	1.17587e-14		SLC25A32	-2.94907	8.43743e-06	ITGAM	-0.445618	0.00925187	AVL9	-1.50855	0.000295242
			ZNF75D	1.38824	2.97226e-07	RCCD1	0.816189	0.00088278	CRY1	2.16656	1.17893e-14		MFSD5	-2.94851	8.47808e-06	XRCC6BP1	-0.823401	0.00925227	NAE1	-1.80146	0.000296023
			MTL5	0.99663	2.97226e-07	TPT1	0.724365	0.000886928	MOB3C	2.29876	1.20018e-14		TESK1	-2.46645	8.49324e-06	CA11	-0.441194	0.00929227	TRIM28	-1.67388	0.000296978
			CTNNAL1	1.78207	3.15715e-07	SPHAR	0.919231	0.000888585	POU6F1	1.90495	1.24367e-14		GTF2H2C	-2.67149	8.52432e-06	SP140	-0.975165	0.00931695	NCAPD2	-1.16596	0.000302189
			MTF2	1.88828	3.22647e-07	PDCD1LG2	0.966497	0.000910865	CIB2	1.91848	1.26479e-14		KANSL1	-2.64901	8.52923e-06	CAPS	-0.595209	0.00931854	CTNS	-1.36336	0.000303142
			LOC101928324	0.948667	3.29624e-07	ZNF277	1.52462	0.00092982	GCNT1	1.53123	1.27786e-14		NISCH	-2.84717	8.54636e-06	SHPRH	-0.968082	0.00938426	ANGPT2	-1.01831	0.000303366
			PRKXP1	1.40099	3.30075e-07	CDKN1A	1.51031	0.000936051	APBB3	2.27139	1.37822e-14		CAD	-2.35159	8.55949e-06	CCDC102B	-0.475678	0.0094539	NET1	-1.46629	0.000303792
			UBR2	1.71808	3.301e-07	TXNRD1	1.56888	0.000946513	MIR600HG	1.49781	1.40849e-14		TRIM23	-2.2889	8.69114e-06	DCTN6	-0.962631	0.00945493	PXK	-1.68027	0.000306278
			LOC644656	1.2332	3.30327e-07	UBA52	0.97525	0.00094652	LINC01502	1.9495	1.47888e-14		CLPB	-1.88173	8.69114e-06	SCPEP1	-1.0422	0.0095704	BRD3	-1.37973	0.000309687
			PIK3R4	1.21706	3.31595e-07	TCFL5	0.9132	0.000948354	GAA	2.50647	1.50134e-14		ATP9B	-2.49171	8.78986e-06	LOC100130950	-0.443471	0.00970153	LOC654342	-1.22379	0.000315085
			JOSD1	1.29759	3.33539e-07	ZNF449	0.808602	0.00095463	ARHGAP23	2.03205	1.55248e-14		POGZ	-2.65528	8.8923e-06	STK10	-0.734944	0.0097717	NUDT15	-1.45986	0.000323388
			SLX1A	1.40273	3.37019e-07	UBL3	1.52276	0.000955625	PDCD4-AS1	2.10569	1.56544e-14		MTX3	-2.50935	8.95596e-06	IDH3B	-1.05134	0.00991033	HELLS	-1.26615	0.000323454
			RNF138	1.75415	3.3912e-07	KIAA1841	0.889077	0.000969022	ARHGAP31	1.98727	1.57966e-14		TMEM150A	-2.60157	8.95731e-06	CCDC93	-0.884996	0.00994566	SNRNP27	-1.45406	0.000325741
			RPS15AP10	1.02475	3.55584e-07	FRMD8	1.3067	0.000973283	IGSF11	1.56381	1.60486e-14		FIG4	-2.80074	9.13345e-06				LRRC75B	-1.18475	0.000325741
			ADRB2	1.78325	3.61369e-07	P2RY6	1.24548	0.000975243	NXT2	2.46481	1.71259e-14		TCF4	-2.51214	9.2737e-06				TCAIM	-1.16435	0.000326249
			ARSB	1.71985	3.62905e-07	SSRP1	1.58069	0.000976719	SERTAD1	2.95771	1.72004e-14		TMEM237	-2.38002	9.37827e-06				STK19	-1.53328	0.000334134
			RFNG	1.42718	3.64514e-07	EHBP1L1	1.3736	0.000977634	CCDC94	2.72835	1.75693e-14		YY1AP1	-2.98878	9.41169e-06				YRDC	-1.71149	0.000344076
			LPIN2	1.26225	3.80926e-07	LINC01125	0.959447	0.000980471	SDR42E1	1.66936	1.80855e-14		AKAP12	-2.58484	9.42928e-06				ZNF335	-1.30145	0.000349754
			LOC100289495	1.00266	3.83386e-07	KCNAB1	1.38568	0.000992869	GPKOW	2.74325	1.82494e-14		ZNF708	-2.0066	9.69176e-06				COX19	-1.60418	0.00035063
			TBC1D2B	1.4901	3.85857e-07	TMSB10	0.771882	0.000994082	NKILA	1.58457	1.83926e-14		TMEM182	-2.43682	9.70868e-06				CENPBD1	-1.02285	0.000352557
			USP39	1.61557	3.86849e-07	MUM1	0.942574	0.000999384	TRIM41	1.77112	1.87161e-14		SIT1	-2.27978	9.7686e-06				CSAD	-1.49477	0.00035272
			OTUD3	1.18406	4.0785e-07	UIMC1	1.52882	0.00100276	NIPSNAP3B	1.72441	1.88298e-14		TAF3	-2.7873	1.01515e-05				TRAF6	-1.53779	0.000359446
			TSC22D4	1.35738	4.10164e-07	RPS11	0.778888	0.00103569	KPTN	1.72116	1.89231e-14		RABGGTA	-2.92642	1.01838e-05				GPR137	-1.40159	0.000367086
			TIMD4	1.04205	4.17665e-07	KIF1C	1.22569	0.00104668	DNAJC13	2.77396	1.95172e-14		PIPSL	-1.3779	1.01874e-05				LOC100506472	-0.811076	0.00037012
			LOC101927257	0.960336	4.24249e-07	DLK2	0.67907	0.0010602	AP5S1	2.6592	1.95894e-14		HIP1R	-2.07556	1.03478e-05				MRPL44	-1.50812	0.000373661
			RNF122	1.00737	4.24569e-07	STRN4	1.22719	0.00107864	MOXD1	3.04384	1.96726e-14		ARID3B	-2.38013	1.03745e-05				CPSF1	-1.51788	0.000378573
			ZCCHC3	1.36021	4.31898e-07	SAMD12	1.3201	0.00108043	SPATA20	2.54847	1.97661e-14		SMARCA5-AS1	-2.29745	1.06437e-05				TMEM237	-1.34868	0.000387474
			FBXO5	1.4397	4.32588e-07	EPB41L4A-AS2	0.7255	0.00109988	MPND	1.82001	2.00735e-14		BSPRY	-2.16128	1.06871e-05				PRR4	-0.956224	0.000400316
			ALDH6A1	1.5402	4.37088e-07	DNAJC11	1.46667	0.00111028	RAP1GDS1	2.98905	2.03376e-14		MTF1	-2.47612	1.08386e-05				NCF1	-1.61855	0.000403267
			EPT1	1.78336	4.45641e-07	GPN3	1.56664	0.0011116	ENGASE	1.81336	2.04715e-14		PLEC	-2.58369	1.08775e-05				GSK3B	-1.47704	0.000406064
			ABL2	1.61656	4.49685e-07	CYP4F35P	1.31044	0.00111754	ZCCHC2	1.5713	2.05526e-14		GPR137	-2.37035	1.10679e-05				ADCY3	-1.03894	0.00040621
			SPHK2	1.39767	4.53973e-07	C2orf69	1.10491	0.0011312	SLC37A3	2.39221	2.09765e-14		DESI2	-2.71937	1.10679e-05				CTBP1	-1.57029	0.00040738
			MAGED4	1.20967	4.55893e-07	POU2F2	1.32397	0.0011312	PILRB	1.54419	2.15563e-14		CDC42SE2	-2.3462	1.10679e-05				FCMR	-1.28217	0.000408972
			NFIL3	1.86676	4.56571e-07	LEPROT	1.50492	0.0011334	CIPC	2.03364	2.16491e-14		SMG6	-2.30727	1.10812e-05				CDKN2A	-1.59022	0.000409505
			DPY19L1	1.48818	4.60193e-07	LOC101929231	0.785132	0.00113526	ARHGEF35	1.94201	2.17253e-14		KCNAB2	-2.17057	1.11662e-05				KLHL17	-1.06975	0.000409819
			SNORD36A	1.04465	4.64049e-07	NTNG1	1.0148	0.00113828	LINC00324	2.73303	2.19269e-14		CLEC2D	-2.76894	1.12494e-05				DUSP7	-1.12652	0.000420354
			RUFY2	1.56693	4.64542e-07	PDLIM7	1.01879	0.00114121	MAN1C1	1.8623	2.21289e-14		SMNDC1	-2.69472	1.12566e-05				PRCC	-1.6288	0.000429923
			ABCD3	1.63921	4.65119e-07	CADM1	1.59884	0.00114147	ZNF271P	2.73858	2.21605e-14		ALAD	-2.72487	1.13876e-05				NUTM2A-AS1	-1.37673	0.000432327
			FA2H	0.988295	4.70036e-07	CLMP	0.727019	0.00114171	LOC100272217	1.55698	2.28858e-14		FAM160B2	-2.40844	1.14174e-05				YPEL3	-1.41862	0.000433274
			ACVR1	1.56451	4.70533e-07	MSL3	1.5157	0.00114633	ZNF606	1.63191	2.29862e-14		TEFM	-2.63476	1.14404e-05				CATSPER2	-0.905981	0.000434289
			COL18A1	1.02415	4.74054e-07	GOLGA8J	0.6668	0.00115349	CFI	2.3353	2.31369e-14		DCTN1	-2.75124	1.14648e-05				TDG	-1.50016	0.000440484
			CHN1	1.08193	4.76702e-07	C5orf24	1.42089	0.00117306	LOC100130691	1.66542	2.37553e-14		ATHL1	-2.25184	1.16216e-05				AMIGO2	-1.28784	0.000440847
			SEC24B	1.79463	4.78436e-07	SRGAP2	1.0067	0.00117437	ADNP	2.51578	2.39979e-14		FOXRED1	-2.74	1.16941e-05				PAK1	-1.65523	0.000443281
			TSEN54	1.37543	4.7989e-07	ENTPD3	0.682261	0.00117645	BTBD9	2.48587	2.41991e-14		OSGIN2	-2.30292	1.17241e-05				URB1	-1.04756	0.00045595
			VPS26B	1.82548	4.83218e-07	LINC01215	0.872419	0.00118229	L3HYPDH	2.0898	2.42557e-14		ITM2C	-1.80459	1.17445e-05				PLEKHA8	-1.48773	0.00045699
			GAS6	1.68839	4.93485e-07	SNORD35B	1.02439	0.00118512	TCP10L	1.63951	2.43613e-14		B4GALT2	-2.5491	1.17601e-05				MFSD5	-1.73857	0.000457133
			ATXN1	1.67006	4.94246e-07	FCRL2	1.65562	0.00119144	CCDC88A	2.80556	2.45543e-14		SP140L	-2.61843	1.18188e-05				LRRC14	-1.55718	0.000457982
			KIFC2	1.13908	5.1057e-07	ZW10	1.37078	0.00120923	LOC101928069	1.90275	2.45629e-14		RBSN	-2.76723	1.18895e-05				SLC25A29	-1.00254	0.000463253
			LRRC8A	1.55358	5.12694e-07	NABP2	1.24204	0.00123236	FBXL18	1.65897	2.48564e-14		MID2	-1.67233	1.21148e-05				PDE4D	-1.54971	0.000466988
			TAP2	1.37225	5.18093e-07	RASSF8-AS1	1.15396	0.00124837	LOC728392	1.64198	2.49182e-14		PDE6B	-2.00378	1.21148e-05				RELA	-1.65914	0.000467531
			ZFP82	1.14632	5.18093e-07	PLXNA1	1.09518	0.00125078	TRAF3IP2	2.2187	2.53638e-14		TMC3-AS1	-2.69031	1.21422e-05				ERCC5	-1.36388	0.000469815
			ID1	1.69308	5.19756e-07	EYS	0.962249	0.00125407	INO80B-WBP1	2.57394	2.53776e-14		EVL	-2.15282	1.22793e-05				S100A13	-1.43646	0.000472738
			TET1	1.64199	5.2153e-07	ALKBH4	1.23332	0.00125494	EPAS1	1.69041	2.53776e-14		STAM-AS1	-1.97839	1.23705e-05				STARD4	-1.60336	0.000477323
			KDM5D	1.51772	5.32078e-07	TSEN2	1.16991	0.00126587	TCFL5	1.66397	2.58734e-14		MT2A	-2.51543	1.23818e-05				C16orf91	-1.61965	0.000480428
			FAM50B	1.35111	5.50344e-07	RPL41	0.676333	0.00127593	RPL37	1.47887	2.61047e-14		ALOX12-AS1	-2.19638	1.24035e-05				ZFYVE1	-1.30639	0.000484278
			HSPBAP1	1.52855	5.57091e-07	LOC100130987	0.713114	0.00127634	VIM	1.97348	2.70734e-14		STOML1	-1.59734	1.24098e-05				SIDT1	-1.36548	0.000484302
			PLCL2	1.60287	5.58878e-07	USB1	1.53035	0.00128174	ARG2	2.18767	2.72937e-14		NOL6	-2.4854	1.25444e-05				CCDC106	-1.09984	0.000488407
			SCARNA17	1.08498	5.65025e-07	FAAH	0.817738	0.00129109	LINC00877	2.05654	2.7589e-14		ATF1	-2.71204	1.2651e-05				ICAM2	-1.15524	0.000492392
			QSER1	1.58666	5.65025e-07	GRIK5	0.664692	0.00129327	LMBRD2	2.40813	2.88929e-14		AGPAT2	-2.53171	1.26579e-05				OAF	-1.4475	0.000494635
			RAB43	1.17065	5.97741e-07	ABLIM1	0.751501	0.00129489	ZNF180	1.81444	2.97997e-14		SIRPA	-1.78525	1.30389e-05				PPP2CB	-1.51366	0.000498989
			C2	1.47541	6.11639e-07	OLR1	0.667372	0.001306	EDC4	2.12592	3.03185e-14		RRP9	-2.62267	1.31144e-05				KPNA6	-1.62608	0.000500366
			LOC100128164	1.00792	6.14312e-07	RP2	1.03569	0.00130964	POMT1	1.91824	3.03373e-14		POLR3G	-1.96994	1.32828e-05				MKL1	-1.21837	0.000500366
			EEFSEC	1.28599	6.15467e-07	AREG	1.5451	0.00132418	SNHG21	2.27114	3.06306e-14		RAB3B	-2.43498	1.34001e-05				SLC9A3R1	-1.65423	0.000505256
			TMCO3	1.47452	6.15467e-07	LINC00667	1.55992	0.00132483	BRPF1	1.62047	3.11146e-14		ICK	-2.45381	1.34378e-05				TRMU	-1.51475	0.000505974
			PFKFB2	1.20462	6.25678e-07	LINC01088	0.862885	0.00135023	EGR1	2.72094	3.21569e-14		ITSN2	-2.73924	1.36749e-05				ATP6V0A1	-1.47864	0.000512557
			BLOC1S5-TXNDC5	1.23414	6.264e-07	UBR2	1.45301	0.00135592	BMPR2	2.80919	3.23739e-14		POLI	-2.52374	1.3753e-05				SMG8	-1.35542	0.000515706
			RPL23	0.938213	6.27074e-07	GRK5	1.03325	0.00137865	MT2A	2.62869	3.31244e-14		FAM210A	-2.33485	1.3776e-05				CASP4	-1.69058	0.000517288
			ZNF589	1.12243	6.30628e-07	UQCR11	0.840853	0.00140738	TMEM2	1.71314	3.36398e-14		MPHOSPH6	-2.52456	1.38811e-05				SNORA70	-1.36386	0.00051849
			SMC2	1.72812	6.35378e-07	DTD2	1.15606	0.00141108	SPATA2	2.34622	3.58885e-14		USP30	-2.1703	1.38847e-05				COL4A4	-1.51425	0.000527968
			NDST1	1.19724	6.39647e-07	TMCC1	1.19713	0.00141521	ZNF519	1.71199	3.61434e-14		METTL6	-2.53767	1.39778e-05				RNF103-CHMP3	-1.34792	0.000536887
			FAM71F2	1.07933	6.41707e-07	ATG9A	1.28892	0.00141752	SP4	1.9688	3.73406e-14		WRNIP1	-2.46492	1.41606e-05				ZNF680	-0.967303	0.000542977
			ADM2	1.23629	6.59162e-07	FGD4	1.46076	0.00143257	LINC01296	1.45385	3.7632e-14		VASP	-2.3893	1.41813e-05				CLK2	-1.43299	0.000545422
			ZNF28	1.22376	6.59206e-07	UTP18	1.51568	0.00144075	MAST4	2.0293	3.91328e-14		PIGO	-2.47863	1.4225e-05				NIPAL3	-1.51779	0.000546018
			IFFO2	1.17698	6.62588e-07	ZNF473	0.883926	0.00145837	DIEXF	2.41396	3.96859e-14		ANO6	-2.50649	1.42657e-05				ATP6V0D1	-1.61444	0.000549953
			KIAA1324L	0.974449	6.91763e-07	SEC22C	1.55268	0.00146071	MANBA	2.05445	4.02588e-14		WDR45B	-2.69815	1.43018e-05				SNX25	-1.45632	0.00055103
			MAP3K9	1.21949	6.91763e-07	NME2	1.06469	0.00147977	ABHD17B	2.42853	4.17675e-14		MYO5C	-2.45548	1.45789e-05				RRAGB	-1.48413	0.000560852
			NRAV	1.23086	7.02408e-07	GAS6	1.43682	0.001498	GABARAPL1	2.75445	4.29513e-14		SYNJ1	-1.96449	1.46367e-05				RNF5	-1.13054	0.000568409
			COL9A3	1.54357	7.38648e-07	MERTK	1.55027	0.00149866	LINC00920	1.48155	4.36272e-14		PLXNB2	-2.22182	1.47286e-05				KIAA1549	-0.854	0.000571482
			PHF13	0.990283	7.62146e-07	RNF31	1.31807	0.00150995	TTLL3	1.81877	4.38281e-14		IFNLR1	-2.3101	1.48029e-05				ATXN7L2	-1.08117	0.000574155
			SAMD12	1.49504	7.67182e-07	PARP9	1.61134	0.0015189	SLC27A4	1.75524	4.51482e-14		ZNF263	-2.40374	1.49084e-05				ANKRD12	-1.28383	0.00057927
			C7orf13	1.21222	7.77381e-07	SCAI	1.09549	0.00152821	PIP5K1A	1.74799	4.51482e-14		ASB6	-2.54516	1.49183e-05				N6AMT1	-0.995867	0.00058026
			L3MBTL1	1.00068	7.83481e-07	MAB21L3	1.12417	0.00153178	SH3YL1	2.42163	4.55455e-14		RTKN	-2.61364	1.49274e-05				SLC38A10	-1.5932	0.000584461
			FBXL16	1.17672	7.875e-07	HDAC5	1.20836	0.00154557	LRCH3	2.18134	4.58363e-14		ZDHHC20	-2.3199	1.49274e-05				FARS2	-1.59134	0.000586837
			ZFAND1	1.78455	7.9396e-07	THAP4	1.49375	0.00157031	COL4A5	1.43512	4.60692e-14		KLHDC1	-2.25275	1.49274e-05				POLR3D	-1.44818	0.000592749
			TMTC2	1.14448	7.94255e-07	LOC100129917	0.787727	0.00157425	PRMT3	2.1129	4.61219e-14		SLC7A11	-2.53161	1.49645e-05				POMZP3	-1.24189	0.000596901
			ALKBH3	1.81239	7.97831e-07	DYX1C1-CCPG1	0.864509	0.00157958	WSB2	1.9807	4.64543e-14		KIAA0195	-2.22924	1.4999e-05				EFCAB7	-1.32793	0.000602779
			ZNF551	0.966534	7.98729e-07	FAM24B	0.811812	0.00158035	LRBA	2.83689	4.7462e-14		C2orf68	-2.21638	1.50312e-05				DDX11-AS1	-0.999649	0.000616042
			H1F0	1.19371	8.10135e-07	XLOC_007697	0.655762	0.00159666	ZNF317	2.39692	4.89297e-14		KCNIP2	-1.4969	1.511e-05				KIAA0895	-0.825149	0.000625993
			RAB12	0.997308	8.13768e-07	KIAA1683	0.870773	0.0016182	DCAF4	2.26503	4.99334e-14		TNPO2	-1.8508	1.52359e-05				FBXO27	-0.793144	0.000628722
			GOLM1	1.57365	8.38437e-07	DSN1	1.57631	0.00164469	HMGB3	2.36565	5.13926e-14		PDK1	-1.86092	1.53018e-05				RRN3	-1.57467	0.000630749
			PPM1N	1.23566	8.48364e-07	TAX1BP3	1.39466	0.00164664	ZNF507	1.59077	5.52148e-14		NXPE3	-2.70638	1.54066e-05				RGS1	-1.4393	0.000639976
			KSR2	0.9348	8.49412e-07	DDA1	1.28638	0.00168645	NUDT16	2.20702	5.61233e-14		GBF1	-2.80099	1.5646e-05				HSH2D	-1.46379	0.000639976
			TADA1	1.33406	8.52191e-07	IER5	1.38868	0.00169841	CSTF3	2.53711	5.81557e-14		ZNF566	-2.00081	1.61872e-05				C15orf38-AP3S2	-1.30616	0.000647841
			UBXN11	1.29053	8.68022e-07	ATP2A3	1.38379	0.00170956	FADS3	2.51743	6.15655e-14		RALB	-2.51319	1.61872e-05				AGPS	-1.40161	0.000654982
			APOL2	1.47747	8.69631e-07	PER3	0.882893	0.00171495	IMMP2L	2.63625	6.31432e-14		TPT1-AS1	-2.41316	1.63462e-05				C22orf46	-0.983512	0.000667984
			C1QTNF9B-AS1	0.935172	8.92613e-07	FTH1	0.797167	0.00172412	SMAD7	1.82247	6.41863e-14		RAB3GAP2	-2.77597	1.63907e-05				GMDS-AS1	-1.33608	0.000670476
			SH3YL1	1.47266	9.00164e-07	RAD51-AS1	1.08692	0.00172995	DNAJC18	2.25252	6.64126e-14		ZNF286A	-1.90604	1.65755e-05				VPS37C	-0.882783	0.000671766
			BCAR1	1.04501	9.02561e-07	C19orf68	0.832825	0.00173601	ANKRD13D	2.01532	6.66597e-14		DHX40	-2.5999	1.67389e-05				PCNXL3	-1.27944	0.000673903
			ZHX1	1.62083	9.0692e-07	TRIM22	1.14849	0.00174503	TMEM63B	1.6988	6.80726e-14		ARHGEF18	-2.38674	1.67684e-05				MRPL39	-1.66385	0.00067599
			HINFP	1.33589	9.40591e-07	ERCC1	1.42772	0.00177401	PTPN23	2.54947	7.18956e-14		GATC	-2.52228	1.67848e-05				KCNJ13	-1.12659	0.000677754
			NMT2	1.21222	9.49255e-07	FZD6	1.55215	0.00178199	RSPO3	1.46285	7.26389e-14		ANGPTL6	-2.28915	1.6847e-05				METAP2	-1.53102	0.000677998
			MZF1	1.27004	9.61634e-07	COG2	1.51162	0.00178564	KCNAB1	2.52975	7.95832e-14		C8orf58	-1.69444	1.70816e-05				UCK1	-1.49345	0.000679964
			C1QTNF9B	0.909289	9.65674e-07	ZNF316	0.826043	0.00178864	PPT2	1.92742	8.33398e-14		LAT2	-2.96807	1.70816e-05				NFKBIE	-1.70149	0.000685094
			ATP9B	1.39292	9.69579e-07	MARCKS	1.2008	0.00179603	MKX	2.27108	8.33398e-14		PFKL	-2.64192	1.71001e-05				ARL14EP	-1.51344	0.000685894
			UNC119	1.79537	9.77666e-07	AGAP2-AS1	0.843798	0.00179894	C11orf96	1.67003	8.39946e-14		TMEM206	-2.54488	1.7187e-05				ERMARD	-1.46938	0.000689326
			SNORA10	0.98689	1.01853e-06	PRMT3	1.10637	0.00179947	MCM8	1.65194	8.62522e-14		MED1	-2.59444	1.73294e-05				ZNF570	-0.782273	0.000690022
			LINC00674	1.64121	1.0252e-06	MIATNB	1.00836	0.00179974	DYNC2LI1	2.52198	8.66613e-14		TMEM129	-2.15694	1.74319e-05				BRMS1	-1.66913	0.000693028
			DMAP1	1.7735	1.0308e-06	ITFG2	1.3948	0.00180128	MYO19	2.17334	8.71519e-14		ALDH7A1	-1.85818	1.75299e-05				NEMP2	-1.29437	0.000698168
			APOBEC3F	1.62028	1.03167e-06	LMO7-AS1	0.77524	0.00180439	TIMM8A	1.9025	9.13874e-14		DAXX	-2.91619	1.75799e-05				C1RL	-1.11199	0.000701197
			TAF8	1.5438	1.0402e-06	NBEAL1	1.34675	0.00180518	ATP13A3	2.25442	9.19139e-14		ATP6V1H	-2.61222	1.78036e-05				CENPJ	-1.46134	0.000703529
			SKP2	1.27255	1.06058e-06	HSF4	1.05594	0.00180522	RAB1B	2.31468	9.43264e-14		FBXO34	-2.53067	1.78775e-05				ECT2L	-0.80819	0.000703529
			ASTN2	1.30623	1.06393e-06	ZC3H6	1.28912	0.00180533	RPS12	1.68793	9.70056e-14		OGDH	-2.47363	1.83966e-05				TRIM25	-1.42416	0.000706284
			ZNFX1	1.26507	1.10005e-06	POLE4	1.38102	0.00180533	CHKA	1.95366	9.87253e-14		SLAMF1	-2.80734	1.84324e-05				LINC00662	-1.39096	0.000708397
			LOC100507250	0.986435	1.10871e-06	ASAH1	1.25992	0.00181224	SMG8	2.14927	9.89075e-14		NCLN	-2.74275	1.89207e-05				SLC26A2	-1.37349	0.000711075
			EARS2	1.34772	1.11604e-06	PGRMC1	1.54599	0.00183947	TFE3	2.15723	1.00799e-13		ZSCAN32	-1.99061	1.8926e-05				SMOC1	-1.58924	0.00071806
			SYNGR4	0.923675	1.11612e-06	ARFGAP2	1.46275	0.00184364	AARS2	1.79122	1.0117e-13		RNF25	-1.68531	1.89299e-05				OTUD3	-1.16886	0.00071806
			TRIM33	1.74278	1.11653e-06	TIMM8A	1.00401	0.00185244	CKS2	2.65747	1.01281e-13		KCTD6	-2.39923	1.89717e-05				GPM6B	-1.03914	0.000725109
			HAUS3	1.73201	1.11675e-06	CASP8AP2	1.43642	0.00185292	ZW10	2.52835	1.05521e-13		ACP6	-2.35668	1.89739e-05				PAPD7	-1.45129	0.000729305
			FAM46A	1.45644	1.13014e-06	CABYR	0.65915	0.0018569	PARP3	2.2238	1.059e-13		FASTKD3	-2.3477	1.91435e-05				HIST1H4J	-1.19817	0.000734532
			DHRS9	1.77722	1.133e-06	MOCOS	0.981242	0.00185921	LINC01023	2.15581	1.09777e-13		DDX55	-2.75468	1.91679e-05				CABLES1	-1.1988	0.000754652
			ZNF518B	1.50298	1.13346e-06	TCOF1	1.38007	0.00187268	IGIP	1.52462	1.12028e-13		MAN1A1	-2.15422	1.92105e-05				PLRG1	-1.74703	0.000771387
			NEB	1.7306	1.13439e-06	SELM	0.82025	0.00188527	AKAP1	2.363	1.17421e-13		ATP1A1	-2.62464	1.9343e-05				DTWD1	-1.58834	0.000771387
			ACAT2	1.73959	1.14627e-06	HHLA3	1.38967	0.00189615	PIK3CA	2.50383	1.18783e-13		FAM86DP	-1.77639	1.97517e-05				POLD2	-1.66736	0.000771387
			SMC5-AS1	0.957068	1.14892e-06	SIRT3	1.21327	0.00191433	NAT10	2.52036	1.19163e-13		GET4	-2.75724	1.97591e-05				GLIPR1	-1.62428	0.000784404
			RNF44	1.36644	1.14982e-06	WNT10B	0.856059	0.00191724	EPB41L2	2.13828	1.20345e-13		ERI2	-2.00246	2.0298e-05				ARHGEF1	-1.34204	0.000792931
			STARD13	1.24808	1.17317e-06	MIR29C	0.973121	0.00192143	TRAPPC9	2.1519	1.20829e-13		MORN1	-1.65782	2.03618e-05				VPS9D1	-0.886655	0.000794463
			EPB41L2	1.31952	1.18224e-06	CAMK1	0.657296	0.00192407	CLCN7	2.26675	1.21082e-13		DTWD2	-1.9201	2.09122e-05				LINC00173	-0.907731	0.000806764
			LOC100133331	1.04751	1.18975e-06	FDPSP2	0.752109	0.001925	HIST1H4H	2.15654	1.25112e-13		PPP1R16B	-1.92135	2.09736e-05				HIST1H4I	-0.789589	0.000808944
			HIST1H2AM	0.983238	1.21062e-06	SPATA33	0.937221	0.00193059	HDGFRP2	1.92696	1.27448e-13		ME2	-2.79536	2.10626e-05				VAPB	-1.35504	0.000817879
			GGACT	1.18123	1.23174e-06	ANKRD40	1.0522	0.00193593	C7orf43	1.71809	1.27515e-13		DNTTIP2	-2.65742	2.11958e-05				MESP1	-1.31603	0.000818474
			LIMK1	1.18385	1.24117e-06	SNRNP35	1.43494	0.00193593	NKX3-2	1.42812	1.28141e-13		WDR48	-2.83365	2.11958e-05				EIF5A	-1.17891	0.000818474
			MIR103A2	0.89331	1.24526e-06	DNAJC3-AS1	1.25468	0.0019429	FAM47E-STBD1	2.01202	1.29541e-13		ACO1	-2.46085	2.13402e-05				TRMT6	-1.49873	0.000826171
			ALG12	1.61595	1.25826e-06	EMC3-AS1	0.807143	0.00196284	KIAA1644	1.43425	1.31307e-13		NFKBIA	-1.50284	2.1558e-05				TAOK3	-1.58393	0.000839877
			STK11	1.25292	1.26084e-06	PTOV1-AS1	0.797498	0.00198683	LPPR2	1.55947	1.4103e-13		STAG3L4	-2.45337	2.15862e-05				TBC1D20	-1.62132	0.000843605
			SAMHD1	1.70106	1.26084e-06	DGKZ	1.10707	0.00198963	ALS2	2.1824	1.41456e-13		MTRR	-2.77686	2.1927e-05				MRPS30	-1.64674	0.000843605
			YY1	1.64847	1.26243e-06	SRF	1.43318	0.00200374	RABL2A	1.61633	1.47051e-13		ZNF320	-1.95962	2.20284e-05				KLF10	-1.61318	0.000854124
			PTPN12	1.2668	1.27355e-06	BRPF1	0.845197	0.00201766	RALGDS	2.25183	1.57528e-13		TOM1	-2.29818	2.20388e-05				HIPK1	-1.53552	0.000860283
			R3HCC1L	1.44615	1.27803e-06	SAXO2	0.664682	0.00202108	TONSL	1.67038	1.69699e-13		ZP3	-2.00651	2.20441e-05				TOX2	-0.999025	0.00086932
			GAS2	1.49608	1.28834e-06	CSTF3	1.30606	0.00202419	MKRN2	2.8012	1.77107e-13		SOS1	-2.66324	2.21385e-05				HNRNPUL1	-1.36922	0.000872325
			OTUD7B	0.940531	1.29889e-06	FBLN2	0.93368	0.00202419	FOXK2	2.50243	1.79188e-13		TMEM234	-2.17831	2.21982e-05				IQCE	-1.2715	0.000873605
			TTLL3	1.12576	1.2994e-06	LOC100506990	0.973519	0.00204836	SPTAN1	2.67613	1.79281e-13		STAM	-2.53712	2.21982e-05				KLK1	-0.845368	0.00087707
			LOC100130476	1.29974	1.32759e-06	PAFAH2	0.983893	0.00205593	NUP50-AS1	2.19718	1.88229e-13		NHLRC3	-2.72214	2.22236e-05				ELMO1	-1.60965	0.000878601
			ZNF214	1.08332	1.33569e-06	PHOSPHO2	1.12879	0.00206404	AP5Z1	1.91636	1.9345e-13		CEP162	-2.16494	2.25599e-05				TCAF1	-1.28249	0.000886928
			BAG2	1.48065	1.34342e-06	NUGGC	1.46274	0.00207545	WDR83	2.3589	1.95273e-13		DCAF6	-2.66132	2.26438e-05				ILVBL	-1.418	0.000899886
			MDC1	1.28476	1.37007e-06	HCG4B	0.759948	0.00207637	ZKSCAN8	1.91727	2.07145e-13		ZNF587	-2.62056	2.26438e-05				FBXL8	-1.04804	0.000899918
			LAPTM4B	1.64107	1.38207e-06	RPRD2	1.43959	0.00209439	CXorf23	2.187	2.10735e-13		PALD1	-1.81897	2.29224e-05				LOC101927755	-0.920837	0.000915803
			SMURF1	1.01615	1.38222e-06	ZNF529	0.868402	0.00209609	FAM133DP	2.31834	2.15109e-13		PTGES3	-2.12695	2.29306e-05				FAM219A	-1.12802	0.000918768
			TMEM97	1.27317	1.39012e-06	ALG14	1.37482	0.00211048	STK36	1.7193	2.15562e-13		MNT	-1.72174	2.29683e-05				ACSF2	-0.910068	0.000927329
			ABHD17C	1.04723	1.39781e-06	POLR3A	1.21876	0.00213464	CCBL2	2.512	2.15722e-13		RBM28	-2.27906	2.29755e-05				MKS1	-1.04197	0.000929822
			DDX26B	1.35588	1.3993e-06	FAM217B	1.4541	0.0021495	GLUD2	1.60744	2.16296e-13		CYP4F29P	-2.39986	2.29845e-05				MAP3K14	-1.15665	0.000931032
			REPS1	1.66051	1.40509e-06	PPP1R12B	0.96193	0.00215097	LOC648987	2.40595	2.19824e-13		ZNF337	-2.03313	2.29957e-05				SPATS2	-1.1681	0.000943964
			PPP3CA	1.56063	1.40509e-06	PRIMPOL	1.10446	0.00215958	SNORA28	1.88603	2.21389e-13		CELSR1	-1.91466	2.30978e-05				ETFB	-1.4807	0.000946253
			TMEM183B	1.80916	1.40625e-06	PCGF3	1.32399	0.0021603	ADRB2	2.77896	2.22465e-13		ACAD9	-2.45463	2.31276e-05				FXN	-1.53727	0.000949447
			NUP153	1.42208	1.41367e-06	SLC12A4	1.01609	0.00216105	IQGAP2	2.83667	2.2616e-13		CHTOP	-2.64471	2.32822e-05				2020-09-01	-1.48002	0.000956189
			CEBPD	0.94975	1.45431e-06	RTN4	1.37064	0.0022285	SMOX	2.62882	2.32217e-13		ATG16L2	-2.11297	2.3871e-05				RGS14	-1.56553	0.000960215
			LNP1	1.30352	1.45805e-06	SNAPC3	1.2638	0.00224902	LOC101927412	2.73092	2.34601e-13		TMEM18	-2.63477	2.39589e-05				DDIT4	-1.65936	0.000965371
			FAM92A1	0.914403	1.46904e-06	UPF3A	1.30453	0.00224934	SPINK2	1.79624	2.38639e-13		JMJD8	-2.31335	2.48559e-05				GREB1	-1.21809	0.000968158
			LINC01023	1.31067	1.48539e-06	EIF1B-AS1	0.67146	0.00225521	ZNF490	1.96205	2.41798e-13		KIF20B	-2.47579	2.4937e-05				SATL1	-0.839184	0.000973283
			LMO7	1.00919	1.52333e-06	TSPAN13	1.41533	0.00225866	PTMA	1.31831	2.43438e-13		HIVEP1	-2.57822	2.49993e-05				TMEM108-AS1	-0.749967	0.000975668
			LDLR	1.62865	1.57504e-06	MIER2	0.972532	0.00230637	ZNF350	1.72265	2.56225e-13		CSTF2	-2.23983	2.52495e-05				SCLT1	-1.45234	0.000982015
			CHD3	0.917024	1.63581e-06	USP6	0.814804	0.00234156	PPP1R12C	2.09001	2.61224e-13		MED24	-2.34259	2.52934e-05				LOC613266	-0.931914	0.000992346
			ZNF140	1.51158	1.63581e-06	BSDC1	1.50034	0.00234278	IL17B	1.42111	2.66902e-13		RPS6KA5	-2.14678	2.54184e-05				IFT140	-0.754884	0.000998911
			ACSF3	1.57466	1.66344e-06	CCND3	1.53403	0.00235648	RFESD	1.93539	2.67126e-13		PPP1R3E	-2.3386	2.55436e-05				DHX8	-1.35558	0.00102934
			PIR	0.910282	1.6669e-06	SLC45A4	0.97523	0.00236014	TMTC2	1.76816	2.68421e-13		ELP2	-2.8378	2.58925e-05				CUX1	-1.52453	0.00103655
			LOC101928371	1.13056	1.70789e-06	LTBP4	1.08007	0.00237076	NOC2L	2.6345	2.70274e-13		GIT1	-2.17023	2.60428e-05				MGAT4B	-1.19537	0.00104643
			ZNF280C	1.30749	1.70943e-06	ATF7IP2	1.01357	0.00237373	ACVR1B	1.53544	2.75297e-13		NPIPA5	-2.27127	2.60892e-05				GFOD1	-1.01768	0.0010592
			TRIM26	1.63878	1.71225e-06	MTERF3	1.37099	0.00241375	ABCD3	2.56075	2.76859e-13		TBRG4	-2.4533	2.61174e-05				SPRTN	-1.34871	0.0010602
			SYNJ2BP-COX16	0.922095	1.7206e-06	BIRC6	1.45318	0.00242276	ST3GAL6	2.59891	2.76907e-13		CTR9	-2.7796	2.63053e-05				CHKA	-1.14062	0.0010663
			PPP1CB	1.58346	1.73635e-06	NOS1AP	0.633425	0.00243651	ANXA6	2.59561	2.87315e-13		CMTR2	-2.4146	2.65975e-05				SGPP1	-0.95655	0.00107107
			MED14OS	1.02338	1.73754e-06	PPP1R3E	1.14398	0.00243775	FBXO38	2.82374	3.0569e-13		LINC00888	-2.73127	2.67425e-05				STX1A	-0.755431	0.00108093
			PSORS1C1	0.884228	1.78762e-06	FIZ1	0.992958	0.00244458	SIRT1	2.09928	3.32027e-13		EVA1B	-2.29842	2.73706e-05				LINC00891	-1.12933	0.00109599
			LINC00324	1.59084	1.8088e-06	GOLIM4	1.26588	0.0024474	ARL5B	2.03434	3.37533e-13		SEH1L	-2.4677	2.73868e-05				H3F3A	-1.20995	0.00109711
			CBX6	1.22274	1.8172e-06	EXOC6	1.41549	0.00249369	LOC100130357	1.4288	3.50826e-13		HNRNPL	-2.55294	2.7454e-05				SNAP29	-1.51834	0.00110467
			ARMC6	1.30475	1.83613e-06	RABL2A	0.843127	0.00252898	PLEKHH3	2.04619	3.5569e-13		C11orf49	-2.16259	2.75681e-05				CCBL2	-1.43311	0.00110662
			LINC00309	1.36208	1.8575e-06	RBBP5	1.49791	0.00252898	FGF2	1.82377	3.80369e-13		RNASEL	-1.94188	2.75793e-05				C6orf106	-1.48806	0.00110752
			HIST2H2BF	1.04617	1.86e-06	LOC101928600	0.93846	0.00252898	USP25	2.29741	3.85681e-13		ZNF761	-2.40437	2.76471e-05				RAD23B	-1.39327	0.00110977
			ACOT7	0.905943	1.89774e-06	MAN2B2	1.26245	0.00253474	GRASP	1.44294	3.85798e-13		ARX	-1.91558	2.76607e-05				TYW1B	-1.54469	0.00111754
			DCUN1D3	1.20599	1.92514e-06	LINC01023	1.10339	0.00253657	ZCCHC14	1.88073	3.87919e-13		NIPSNAP1	-2.34589	2.76607e-05				PATL1	-1.13297	0.00112405
			DTX2	1.20317	1.92855e-06	LSG1	1.49889	0.00254156	CD200R1	1.61936	3.94253e-13		E2F5	-2.74572	2.76775e-05				FLII	-1.60585	0.00112418
			XPO7	1.68208	1.93425e-06	GPRC5D	1.52962	0.00257467	CXorf56	2.51996	4.03768e-13		PPP2R5A	-2.54614	2.76775e-05				REM2	-0.942271	0.00112554
			RPS3A	0.92195	1.94425e-06	TG	0.683011	0.00258346	ERV3-1	2.33944	4.04795e-13		RHOF	-2.23066	2.76775e-05				SMIM6	-0.784475	0.00112648
			SGSH	1.19632	1.99913e-06	IPO13	0.990658	0.00264767	TP53BP2	2.16162	4.21263e-13		HIST1H2BN	-2.30641	2.79049e-05				C2orf42	-1.30443	0.00112792
			DGCR6	1.53389	2.0581e-06	STX2	1.25749	0.00265667	LSS	2.08825	4.44592e-13		TMEM183A	-2.37785	2.80271e-05				RIOK1	-1.60572	0.00112892
			ZNF814	1.49298	2.09083e-06	FAM98C	1.14331	0.00266633	SREBF1	1.76772	4.49269e-13		FAM102A	-2.36106	2.81985e-05				MT1E	-1.25702	0.00113254
			ZNF426	1.13213	2.09696e-06	HSD17B7P2	1.10243	0.00266633	RPS6	1.40839	4.52993e-13		AEBP1	-1.65705	2.82204e-05				RNF144A	-1.05367	0.0011334
			TTPAL	1.38478	2.13265e-06	STRN	0.958981	0.00268266	CC2D1A	2.07693	4.74824e-13		MAPKAPK3	-2.61557	2.85217e-05				AGTRAP	-1.50739	0.00113563
			ACACB	1.14882	2.17719e-06	FPGT	1.0379	0.00268522	ZNF641	1.55999	5.06027e-13		ATG3	-2.59823	2.87474e-05				ANKS6	-1.04483	0.0011368
			ZNF316	0.958082	2.19136e-06	EDEM3	1.40724	0.00268558	LOC284454	1.87006	5.09084e-13		MINK1	-1.9284	2.88444e-05				SPCS1	-0.720548	0.00113871
			TBRG4	1.4624	2.20468e-06	DOCK6	0.676491	0.00269936	BCORL1	2.22208	5.13056e-13		MAP3K3	-2.13583	2.88843e-05				TNK2	-1.11317	0.00114041
			LOC103021295	0.998745	2.24405e-06	MRPS25	1.41887	0.00272492	UNC119B	1.98538	5.26577e-13		TMEM127	-2.6409	2.90755e-05				LHPP	-1.34837	0.00114121
			TBC1D24	0.940657	2.24636e-06	CST6	1.063	0.00274659	ARMC7	1.82673	5.2778e-13		PTPN7	-2.70626	2.91764e-05				ALG1L2	-0.812608	0.00114147
			SPTSSA	1.46979	2.24636e-06	LMBRD2	1.19378	0.00275483	ZNF436	1.45961	5.30553e-13		MAPK3	-1.96144	2.9402e-05				ABCF1	-1.35511	0.0011449
			FURIN	1.12815	2.25231e-06	KIAA2013	1.4417	0.00276439	LRIG2	2.20653	5.44975e-13		SNAPC1	-2.56189	2.9402e-05				ZNF10	-1.26042	0.00114798
			CTU2	1.45509	2.28702e-06	MAP7D3	1.20945	0.00277212	RAB32	1.52028	5.4861e-13		COPS4	-2.76237	2.9402e-05				ITPR1	-1.1085	0.00115294
			ZNF816	1.30502	2.33188e-06	FRAT2	1.0744	0.00277295	B3GALT6	2.10534	5.5332e-13		ZNF44	-2.68591	2.96845e-05				DKFZp779M0652	-0.800065	0.00115473
			RBM33	1.61384	2.33805e-06	HAUS8	0.932156	0.00277746	SULT1A1	1.88591	5.59841e-13		TJP2	-1.8717	2.99016e-05				FAM160B1	-1.48352	0.00116005
			PLAGL2	1.25946	2.38664e-06	DNAAF1	1.40812	0.00284212	CHSY1	2.70368	5.72732e-13		VHL	-2.34826	3.01841e-05				CHAF1A	-1.17111	0.00116477
			GLA	1.74627	2.39886e-06	MAP2K1	1.38425	0.00284212	DDX58	2.83494	5.72732e-13		MAPK1	-2.45971	3.02068e-05				CSTB	-1.20261	0.00116536
			PPP6R2	1.40055	2.40876e-06	CHAC2	1.42069	0.00285621	INSR	2.48668	5.72732e-13		NAAA	-2.73093	3.04189e-05				USP54	-1.03632	0.00116939
			FEM1A	1.37526	2.49724e-06	LYRM7	1.23382	0.00289528	C6orf99	1.89636	5.74146e-13		ALG12	-2.56472	3.07537e-05				ZNF195	-1.54949	0.00117437
			ZBTB32	0.971974	2.50003e-06	FARP2	1.15456	0.00289538	MAPK8	2.65796	5.89868e-13		HBP1	-2.67868	3.23512e-05				LOC645166	-0.940891	0.00117696
			FAM91A1	1.66391	2.56929e-06	RPL18	0.759339	0.00290374	RPS17	1.67823	5.98445e-13		FOCAD	-2.63036	3.24183e-05				LAMTOR3	-1.56734	0.00118804
			SMIM13	1.41315	2.58772e-06	CDAN1	0.788937	0.00290796	HEATR3	1.49133	6.0018e-13		RFNG	-2.31865	3.26751e-05				MRPS22	-1.58594	0.00118834
			TTC3P1	1.00016	2.59008e-06	TPM3P9	1.06616	0.00291472	HIST2H2AC	1.65949	6.16034e-13		DDX12P	-2.1305	3.29669e-05				IRF2	-1.41325	0.00121596
			ZNF502	0.883088	2.5964e-06	SHB	0.70876	0.00296187	EARS2	2.12762	6.28804e-13		PRIM1	-2.38955	3.30416e-05				POLK	-1.65212	0.00122245
			LOC101927027	1.26535	2.6407e-06	ALG10	1.21407	0.00297353	MBLAC2	1.6242	6.33568e-13		SFT2D3	-2.46582	3.30629e-05				GALNT6	-1.14047	0.00122466
			NSUN5P1	1.51705	2.68976e-06	CMAS	1.47981	0.00304381	DLGAP1-AS1	1.41497	6.46481e-13		KIFAP3	-2.68089	3.31619e-05				OFD1	-1.48974	0.00123024
			FCGR2C	1.27498	2.69567e-06	SMG7	1.38864	0.00305584	THADA	2.29392	6.80468e-13		BMS1P5	-2.13663	3.36528e-05				MIR650	-0.849053	0.00123413
			RRM2B	1.39427	2.69821e-06	CBX7	1.10784	0.00306772	OSGEPL1	2.07738	7.15032e-13		LOC401320	-2.10493	3.43045e-05				ADA	-1.64933	0.00123508
			HIST2H2AA3	1.35221	2.71279e-06	AAAS	1.49341	0.0030732	ADAM15	1.40413	7.17858e-13		AACS	-2.14405	3.44642e-05				CRYZL1	-1.5921	0.00124183
			C4orf33	1.32898	2.75758e-06	SUSD6	1.27255	0.00307525	RAB6B	1.71862	7.22525e-13		SLC35E3	-2.48893	3.49342e-05				TOR1B	-1.29616	0.00124549
			MFN1	1.74938	2.80832e-06	TRAM1	0.756712	0.00307525	LY6E	2.46586	7.32574e-13		RNF216P1	-2.49716	3.50082e-05				AP4B1	-1.66214	0.00125663
			CHRM3	1.26357	2.84742e-06	SMIM11	1.25285	0.00307985	URI1	2.61412	7.34562e-13		CCDC122	-1.94888	3.53902e-05				ARID1B	-1.43821	0.00127261
			IRF2BP1	1.07542	2.89597e-06	LRRC37A2	1.21751	0.00309087	AMMECR1L	1.60823	7.42055e-13		MED26	-1.946	3.56029e-05				YWHAG	-1.41569	0.0012888
			LRRC75B	1.04885	2.91021e-06	TRIQK	0.848695	0.00309087	FAM135A	1.81855	7.54393e-13		SENP1	-2.45692	3.63416e-05				PDRG1	-1.3194	0.00130118
			CASKIN1	1.01039	2.98686e-06	OXSR1	1.00068	0.00311742	TRIM37	2.04375	7.54393e-13		FECH	-2.37817	3.6978e-05				INPP1	-1.32174	0.0013022
			URGCP	1.34803	2.98774e-06	NSUN7	1.15102	0.00313925	ANKRD36BP1	1.60054	7.71152e-13		E2F6	-2.18047	3.73212e-05				TRIM5	-1.38393	0.00130506
			ZXDB	1.227	3.0738e-06	METTL7A	1.27653	0.00313951	SCAF4	2.23408	7.79148e-13		ERO1A	-2.63722	3.76315e-05				JAK3	-1.37646	0.00130867
			DHX15	1.70499	3.08711e-06	KIAA0368	1.39568	0.00318462	RP9P	1.61769	7.93239e-13		TMEM175	-2.61339	3.77118e-05				CSNK2A2	-1.01733	0.00130964
			MYLK-AS1	0.948881	3.13371e-06	FN3K	0.881533	0.00319283	ATG2A	1.77517	8.46066e-13		UNC45A	-2.28273	3.8344e-05				SNORD38A	-0.783002	0.00132483
			ZNF326	1.622	3.14932e-06	HIST2H2BF	0.856945	0.0031973	ZYG11B	2.21357	8.76838e-13		CRCP	-2.52999	3.86356e-05				ZEB1	-1.58776	0.00132961
			HIST2H2BC	1.0924	3.16505e-06	RNF20	1.50693	0.0032275	HCG11	2.42025	8.8289e-13		FRS2	-2.4122	3.88723e-05				IPO11	-1.26901	0.00133532
			RBM12	1.37096	3.16733e-06	SMARCD2	1.13965	0.00323334	WARS2	1.59328	9.28223e-13		LIPT1	-2.27281	3.89758e-05				MMP25-AS1	-0.795157	0.00135488
			LRRTM2	0.898594	3.16733e-06	TRIM26	1.36448	0.00326732	MED15	2.20672	9.31533e-13		E2F3	-2.23613	3.98144e-05				SLC41A3	-1.12005	0.00137789
			CCDC94	1.55074	3.17045e-06	AMIGO3	0.993664	0.00326753	KCTD9	1.79078	9.5674e-13		QRICH2	-1.71566	4.00945e-05				ZNF280C	-1.26501	0.00137877
			PRDM12	0.888419	3.17045e-06	LOC100379224	0.901347	0.0032742	PCBP3	2.03622	1.01763e-12		LOC103908605	-2.09653	4.05196e-05				CCDC121	-0.989557	0.00138175
			PPP1R12B	1.10891	3.17143e-06	ZBED4	0.989813	0.0032742	XPO5	2.43086	1.03095e-12		CRACR2B	-2.35992	4.05288e-05				HYAL2	-1.25397	0.00138431
			LOC101928069	1.12677	3.18333e-06	ARID2	1.33439	0.00328635	MBOAT7	2.4927	1.03628e-12		ZBTB41	-2.17497	4.13874e-05				LINC01530	-0.725685	0.00139271
			TUBA1A	1.17704	3.18804e-06	ACSM3	1.05273	0.00329435	GALNT4	2.15992	1.04448e-12		HAUS7	-2.54319	4.13874e-05				EXOC2	-1.42805	0.00139524
			MMD	0.94333	3.1976e-06	ACSL3	1.44481	0.00330489	SENP1	2.31802	1.06874e-12		REPS2	-1.79394	4.13874e-05				CD79A	-1.37738	0.00139879
			ZNF433	0.995107	3.24674e-06	LOC643406	0.944545	0.00331756	TENM4	1.38853	1.07441e-12		IL18R1	-1.39398	4.15244e-05				SYNE1	-1.56336	0.00139912
			ARHGEF34P	0.966515	3.32165e-06	RPRD1A	1.2729	0.00333336	NAA30	2.171	1.10067e-12		AAR2	-2.58283	4.15244e-05				CIC	-1.15886	0.0014017
			TKFC	1.18594	3.32165e-06	MTR	1.26483	0.00333757	JADE2	2.39375	1.16991e-12		PCNXL3	-2.17508	4.20421e-05				MC1R	-0.838955	0.00142255
			MAP2K1	1.59616	3.44943e-06	CEP57L1	1.30698	0.00334389	RERE	2.47686	1.21391e-12		NPRL3	-2.07843	4.24304e-05				CNTN4	-0.727433	0.00143375
			MTR	1.48335	3.45261e-06	PIK3R2	1.04463	0.00337966	CRNDE	2.49332	1.23008e-12		TCTEX1D2	-2.1627	4.26401e-05				NUP153	-1.28991	0.00145256
			RPL37	0.84002	3.45375e-06	HIST2H2AC	0.855358	0.0034002	CCDC97	2.64706	1.23111e-12		FBXL4	-2.24397	4.26889e-05				FXYD7	-0.845588	0.00145447
			WDR20	1.60678	3.48796e-06	RAD9A	1.10422	0.00340787	MAFF	1.90198	1.28803e-12		TYSND1	-2.4504	4.36265e-05				MXD4	-1.42576	0.00145693
			TNFSF13	1.00452	3.48796e-06	ZNF37A	1.40491	0.00341096	SDCCAG3	1.94907	1.30581e-12		TNFRSF4	-2.42376	4.36412e-05				SGSM3	-1.36131	0.00145965
			TULP3	1.3028	3.52565e-06	KXD1	1.32286	0.00341794	FAM210B	2.44561	1.31261e-12		PCNA-AS1	-2.32518	4.36665e-05				IL21R	-0.796742	0.00146275
			HIPK3	1.64906	3.53252e-06	C17orf67	0.92015	0.00350122	C14orf80	1.38519	1.3252e-12		PRH2	-1.62523	4.41213e-05				SENP3	-1.05563	0.00146521
			DHX38	1.37388	3.54136e-06	RBM5-AS1	0.848496	0.00352094	SNORA68	1.56253	1.33498e-12		DUS3L	-2.36135	4.46137e-05				TBC1D12	-1.21287	0.00146549
			ZNF446	1.0068	3.55521e-06	RPS29	0.673347	0.00352946	LACC1	1.50611	1.35834e-12		AGPAT6	-2.49061	4.46137e-05				KNSTRN	-1.32699	0.00146549
			BCR	1.4056	3.59571e-06	SLC16A14	1.32014	0.00355342	DST	2.718	1.36167e-12		INO80	-2.57041	4.46359e-05				CCDC163P	-1.25618	0.00146918
			LOC285484	0.883936	3.60466e-06	FBXO16	1.42132	0.00359496	CAMSAP1	2.12969	1.37516e-12		HDAC8	-2.56284	4.49045e-05				NFKB2	-1.40682	0.00147444
			CENPP	1.03528	3.69963e-06	SCNM1	1.36286	0.00359496	SNORA80B	1.55167	1.38671e-12		ACYP1	-2.152	4.49252e-05				BORA	-1.24902	0.0014804
			ADHFE1	1.33133	3.72172e-06	HECTD3	1.29217	0.0035976	RC3H2	2.33675	1.41791e-12		CEP170	-2.38958	4.49797e-05				ZNF81	-0.93679	0.00152241
			HCFC1	1.58265	3.72783e-06	CYBB	1.42574	0.00359969	ZNF587	2.42633	1.49008e-12		RALGAPA1P	-2.00112	4.49825e-05				PRMT6	-0.785149	0.00153093
			ADGRB2	0.898499	3.72788e-06	LY75-CD302	1.44575	0.00360144	C9orf9	1.58691	1.50421e-12		SGSM3	-2.38963	4.64724e-05				FGFRL1	-1.10281	0.00153178
			ZNF79	0.8749	3.77213e-06	RPL32	0.792416	0.00360182	FUZ	1.5426	1.50644e-12		LIAS	-2.16993	4.66697e-05				SYNJ2	-1.02078	0.00154067
			ARG2	1.25454	3.77471e-06	ERMN	1.18533	0.0036156	PAPD7	2.40101	1.51939e-12		ADPGK-AS1	-2.17274	4.70169e-05				ZC2HC1A	-1.49324	0.00156628
			CSRNP1	1.61701	3.78942e-06	STARD7-AS1	1.1549	0.00366344	CTSF	2.78945	1.52797e-12		CDC23	-2.56045	4.70743e-05				PRR36	-0.840798	0.00156654
			IDO1	1.0252	3.86792e-06	FOXC1	0.682081	0.00366386	SNTA1	1.98335	1.55081e-12		LOC389765	-1.87612	4.74381e-05				MRPL28	-1.54606	0.00157264
			TPX2	0.891791	3.89813e-06	KCNK6	1.46139	0.00368492	AKAP5	1.39332	1.56213e-12		SARNP	-2.51521	4.74984e-05				IDH3B	-1.63613	0.00158584
			SAMD4B	1.20639	3.90067e-06	TPMT	1.42685	0.00369395	EXOC8	1.86309	1.5741e-12		HNRNPUL2	-2.33811	4.75036e-05				TBC1D8	-0.879444	0.00158724
			SNAPC3	1.42253	3.96558e-06	CCDC39	1.17159	0.00369528	PABPC1L	1.70164	1.58469e-12		ETV2	-2.01258	4.75648e-05				GALT	-1.56132	0.00159183
			USB1	1.64067	4.02944e-06	SMG9	1.04886	0.00369762	MIR8071-1	1.27411	1.6627e-12		SGPL1	-2.02951	4.79126e-05				STAMBP	-1.51725	0.00159666
			KCNRG	0.858511	4.04262e-06	ANKRD32	1.26257	0.00372425	TMEM63A	1.62065	1.70959e-12		VPS33A	-2.49197	4.88228e-05				ZNF519	-1.01994	0.00160869
			NFYA	1.53903	4.06871e-06	EPHA6	0.972867	0.00374554	SPDYE2B	1.70879	1.72647e-12		HRK	-1.64	4.93329e-05				CR2	-0.724992	0.00162055
			USP46-AS1	0.941788	4.07634e-06	LINC00910	0.87607	0.00374573	MYD88	2.72704	1.72665e-12		BTBD6	-2.25687	5.0251e-05				DENND4B	-1.22142	0.0016308
			TDP2	1.27332	4.08094e-06	RASGRF2	0.666052	0.00381821	UTP20	2.12723	1.74359e-12		ERN1	-2.3773	5.0251e-05				CAPG	-1.6022	0.0016308
			C1orf115	0.971674	4.20118e-06	KLHL21	1.11305	0.00382999	RELL1	1.82306	1.78065e-12		ANKRD26	-2.38123	5.04855e-05				DNAJC7	-1.52055	0.00163654
			MARK2	1.20283	4.24237e-06	FAM20B	0.957639	0.00392301	BCOR	2.3999	1.84571e-12		NCKAP1	-1.91377	5.13405e-05				ACRBP	-0.728646	0.00164386
			UNG	1.28703	4.24259e-06	XRCC3	0.688287	0.00394758	SIRT4	1.58125	1.87302e-12		REEP4	-2.22345	5.19209e-05				AP3S2	-1.64221	0.00165084
			THAP4	1.62323	4.26528e-06	ATP6V1C2	0.927215	0.00402808	TSC2	2.02067	1.89582e-12		RBAK	-2.09481	5.19427e-05				DNAL1	-1.2157	0.00165092
			SNORA8	0.878172	4.28503e-06	EXOSC10	1.28735	0.00403806	SIT1	1.94062	1.89988e-12		MLYCD	-2.25261	5.20453e-05				LOC100996654	-0.930458	0.00168166
			IZUMO4	0.866494	4.33126e-06	PEX1	1.22571	0.00404552	ARIH1	2.65424	1.91873e-12		SNX30	-1.90683	5.23346e-05				CENPO	-0.745892	0.00169352
			ATG9B	0.910661	4.38018e-06	NRDE2	1.07915	0.0040481	ZNF749	2.00019	1.96962e-12		DDX11-AS1	-1.74806	5.24926e-05				N4BP2L2	-1.2413	0.00170322
			DIS3L	1.48811	4.41792e-06	CYB561A3	1.32044	0.00407578	APEX2	2.1325	1.98103e-12		LPAR5	-1.69792	5.29453e-05				FOXRED1	-1.48106	0.00172486
			YEATS4	1.3357	4.42516e-06	CRYBB2P1	1.14893	0.00407578	NSUN6	2.22697	2.01398e-12		EPS15	-2.54957	5.30234e-05				POLR2J3	-1.37723	0.00172982
			MTMR3	1.32008	4.46762e-06	CD86	1.41039	0.00408655	XKR9	1.69799	2.01939e-12		C14orf159	-2.57162	5.40694e-05				ZFP82	-1.06097	0.00174295
			NEAT1	1.18272	4.4967e-06	NLK	1.18618	0.0040882	CAGE1	1.87801	2.07162e-12		RHBDL1	-1.81071	5.4652e-05				MIR8071-1	-0.841697	0.00176306
			PPM1D	1.31897	4.4967e-06	KMT2D	1.17358	0.00412648	EVI5L	1.67398	2.0809e-12		WDR78	-1.46141	5.48046e-05				ELOVL1	-1.32738	0.00176306
			SNORD35B	1.10302	4.50498e-06	ZNRF2P2	0.626462	0.0041283	DGCR6	2.44224	2.16133e-12		SLC39A13	-2.27596	5.49031e-05				FLJ32255	-1.47892	0.00177497
			EFHC1	1.69929	4.52434e-06	DOCK10	1.31849	0.00416495	MCM4	1.944	2.16873e-12		IFNG	-1.87971	5.49802e-05				ALOX15P1	-0.832543	0.00178034
			SNORA78	0.944547	4.52434e-06	VIM-AS1	1.08236	0.00418202	TRIM26	2.59318	2.20482e-12		AHSA2	-2.35316	5.49802e-05				SRP19	-1.10465	0.00179894
			RPARP-AS1	1.22303	4.52446e-06	NFIL3	1.44719	0.00418488	TRMT5	1.83761	2.30599e-12		KIAA1407	-2.06225	5.53035e-05				FOXRED2	-1.0474	0.00179896
			MKL1	1.11471	4.64854e-06	NFRKB	1.21627	0.00418983	KCTD3	1.96182	2.48969e-12		CDK2AP1	-2.52658	5.53367e-05				MNS1	-0.888115	0.00179942
			HIST1H2BN	1.3	4.64854e-06	TOP3B	1.07445	0.00419467	RAD9A	2.09494	2.63054e-12		SHCBP1	-2.13201	5.53367e-05				FUT4	-0.875629	0.00181332
			CLEC2B	1.42125	4.68828e-06	YTHDF3-AS1	0.846987	0.00423867	EXT2	2.52782	2.64983e-12		PRKACA	-2.06176	5.57613e-05				SRM	-1.03273	0.00182224
			DNAH17	0.867993	4.69227e-06	SEC31B	0.991955	0.00428117	RASA1	2.32393	2.72707e-12		MTHFD1L	-2.22365	5.57768e-05				ADGRE5	-1.44757	0.00182892
			UTP20	1.29662	4.73012e-06	CBS	0.828011	0.00429117	ARID2	2.52656	2.74347e-12		SORBS3	-2.01168	5.58373e-05				CERS5	-1.45577	0.00183255
			PRPF3	1.64167	4.73012e-06	GSPT2	1.19388	0.004302	MROH7-TTC4	1.57156	2.74544e-12		METTL25	-2.33568	5.59706e-05				TRANK1	-1.41299	0.00184105
			GSG2	0.839792	4.76137e-06	COMT	1.38581	0.0043216	RPS23	1.48968	2.74625e-12		PDXK	-2.32505	5.71762e-05				CASP7	-1.57821	0.00186212
			ZNF587	1.4634	4.81195e-06	KBTBD2	1.42117	0.00434198	FCRLB	2.01032	2.74896e-12		CCDC175	-1.79528	5.84785e-05				SPATA5L1	-1.10065	0.00186856
			LOC100505715	1.01535	4.86174e-06	ATP6V1B2	1.39421	0.00436533	SLC25A51	2.03591	2.74896e-12		NMT1	-2.68453	5.92507e-05				SH3BGR	-1.10875	0.00187139
			SEC31B	1.19468	4.93595e-06	ACTR1A	1.45272	0.00437821	LYAR	2.35898	2.78023e-12		GNL1	-2.33674	5.93041e-05				IMPA1	-1.46074	0.00187463
			PMS2CL	0.894804	4.98507e-06	STAM2	1.3584	0.00437821	CARF	1.87285	2.80594e-12		TGDS	-2.66586	6.07205e-05				APOL1	-1.49471	0.00190726
			KHSRP	1.04215	5.0183e-06	POMT2	0.819901	0.00438072	PPP1R21	2.25917	2.8229e-12		C7orf31	-1.79846	6.09213e-05				COQ4	-1.52896	0.00190945
			FOXJ2	1.20701	5.04961e-06	ECE2	1.37768	0.00441636	ZNF672	1.8259	2.88042e-12		MRPS22	-2.61542	6.13289e-05				MAGEE1	-0.75414	0.00191918
			KLHL36	1.23175	5.04961e-06	THOC5	1.08238	0.00445568	NR2C2	1.86005	2.9563e-12		EXD3	-2.06534	6.17249e-05				ZNF574	-1.17574	0.0019208
			RNU4ATAC	1.20837	5.05937e-06	EPM2A	0.688897	0.00448887	MCM7	2.55709	2.97691e-12		POLR3C	-2.67554	6.18033e-05				DEGS2	-0.7775	0.0019229
			SLC25A25	1.11997	5.07702e-06	TOMM7	0.936978	0.00449278	ZGRF1	1.94354	3.0051e-12		KCND1	-1.75418	6.31213e-05				ACTR6	-1.52012	0.00192795
			WDR11-AS1	0.844563	5.14654e-06	BCL2L11	1.26619	0.00451262	CRTC1	1.65891	3.01282e-12		SYVN1	-1.7433	6.49551e-05				ZNF44	-1.42793	0.00193554
			NAV3	0.8711	5.1845e-06	FGF2	0.905282	0.00457197	MUTYH	2.06932	3.03202e-12		UBE4B	-2.28783	6.49551e-05				SLCO3A1	-1.39381	0.00193554
			ZFAND3	1.175	5.19554e-06	HLA-F	1.31246	0.00457785	RNLS	1.91113	3.12574e-12		PLOD1	-2.40609	6.54846e-05				FAM35DP	-0.900095	0.00195438
			DMRT2	1.26004	5.23746e-06	ACTR1B	1.1313	0.00458308	LRWD1	1.76498	3.18984e-12		ZBED1	-1.39953	6.55378e-05				ZNF611	-1.13128	0.00195888
			ING2	1.53391	5.26856e-06	JUNB	0.970654	0.00459148	CTDSPL2	2.57534	3.21576e-12		FZR1	-2.26964	6.58213e-05				CCDC176	-0.848799	0.0019658
			PRPF19	1.14822	5.28683e-06	ATP2C1	1.33193	0.00463319	ZRANB3	1.4455	3.24543e-12		EXOSC8	-2.49696	6.62109e-05				PRKAA1	-1.43095	0.0019658
			PIGL	1.29899	5.40268e-06	FAM92B	1.31057	0.00463411	C3orf79	1.29637	3.24895e-12		XPO6	-2.28636	6.65014e-05				TEP1	-1.06361	0.00198508
			FLCN	1.03513	5.40287e-06	FAM229B	1.11199	0.00466243	TMEM37	1.45805	3.43401e-12		CYLD	-2.47231	6.6824e-05				LOC101929089	-0.94235	0.00199355
			KCTD9	1.10114	5.42285e-06	FANCL	1.30316	0.00467156	PGAP3	1.63242	3.67034e-12		RASSF1	-2.68158	6.69448e-05				HIPK1-AS1	-0.879513	0.00199524
			FMN1	1.39745	5.42285e-06	TBC1D22A-AS1	0.686693	0.00467175	TMEM52B	1.41618	3.80004e-12		IRGQ	-1.87154	6.70363e-05				VPS37A	-1.57161	0.00199529
			DAZAP1	1.41339	5.44811e-06	CFAP53	0.738593	0.00469022	MIR3651	1.40306	3.86907e-12		ZNF546	-2.06122	6.84743e-05				TERF2IP	-1.34121	0.0020058
			PLEKHM2	1.3753	5.53281e-06	C7orf69	0.605053	0.0047277	KIAA1524	2.0829	3.9037e-12		EIF2D	-2.59967	6.94524e-05				KIFC2	-1.02702	0.00202679
			PBXIP1	1.60306	5.5425e-06	ATRN	1.00133	0.00480099	SETD7	2.58474	3.90542e-12		ZNF571	-1.3728	6.99188e-05				TFB1M	-1.3619	0.00204913
			HIST2H2AC	0.991039	5.5888e-06	TAOK1	1.35016	0.00482256	TMEM200A	1.73856	3.90542e-12		CCSAP	-2.41694	6.99882e-05				ZNF664	-1.42573	0.0020536
			CEP135	1.3501	5.61074e-06	MAPRE2	1.1717	0.00485513	SH3BP2	2.23261	4.00021e-12		ESRP1	-1.70283	7.01022e-05				CCNYL1	-1.00001	0.00206133
			NUP205	1.25715	5.6954e-06	PIP4K2B	0.921879	0.00493838	ST3GAL3	1.52263	4.03696e-12		SUPT5H	-2.41144	7.0133e-05				PLXNB2	-1.15503	0.00207277
			RPAP2	1.63468	5.69672e-06	AP4S1	0.935496	0.00493838	DPP8	2.60873	4.16892e-12		FTSJ2	-2.58671	7.11798e-05				ORAI2	-1.41419	0.00207277
			BLM	1.27504	5.69728e-06	NPAT	1.45718	0.00493882	MEMO1	2.28287	4.18705e-12		TOB1	-2.15655	7.26203e-05				IFITM1	-1.16036	0.00208255
			ITGB2	1.0788	5.85295e-06	ADH6	0.637361	0.00494849	NSUN5P2	2.11179	4.42454e-12		MYL6B	-2.31015	7.36533e-05				RFNG	-1.2106	0.00208612
			FRS2	1.36906	5.9332e-06	RPL30	0.748762	0.00497163	PHLDA1	2.11078	4.43858e-12		PRRC1	-2.60569	7.37995e-05				TNIP1	-1.47825	0.00211211
			TMEM133	0.924443	5.96134e-06	RBM15B	1.1576	0.00498595	NBPF1	2.02862	4.45513e-12		EED	-1.96099	7.44919e-05				SEMA4D	-1.4539	0.00211441
			TLR7	1.01245	6.01549e-06	SYNJ2BP	1.34821	0.005	TST	2.259	4.48448e-12		PMM2	-2.28984	7.44919e-05				SLC7A6OS	-1.29816	0.00213464
			NINL	0.948701	6.05632e-06	LINC00472	0.593762	0.00502596	MBNL1-AS1	1.39367	4.58494e-12		TDG	-2.28628	7.47557e-05				TMEM179B	-1.13002	0.0021495
			CHMP7	1.57553	6.07912e-06	FAHD2B	1.18371	0.0050643	MUM1	1.58159	4.61234e-12		C2CD5	-2.35522	7.54637e-05				IFI27	-1.25959	0.00215238
			SLC35D2	1.43946	6.1022e-06	VPS26B	1.3915	0.0050643	TTC39B	1.42863	4.85617e-12		CAPN10	-2.13405	7.56844e-05				NPHP4	-0.787706	0.00215287
			LINC01485	1.13715	6.16826e-06	C9orf9	0.811961	0.00508109	STAG3L5P-PVRIG2P-PILRB	2.40563	4.90616e-12		MTFR1	-2.31087	7.66053e-05				OBSCN	-0.819182	0.00216247
			SGSM2	1.06704	6.40873e-06	RNF220	1.30815	0.00508266	NPIPB8	1.33099	4.94848e-12		ZW10	-2.44845	7.6611e-05				TGFBRAP1	-1.3106	0.00217827
			CRYBB2P1	1.33668	6.4392e-06	ZDHHC24	1.3038	0.00509797	PIK3C3	2.11988	4.95764e-12		TMX3	-2.61372	7.76195e-05				KGFLP1	-1.19054	0.00219051
			SPAG5	0.921487	6.44488e-06	CEP135	1.12447	0.00512775	CBLL1	2.5971	5.01526e-12		LY9	-2.41861	7.76627e-05				PRPF39	-1.29764	0.00219253
			CPT1B	0.949419	6.50045e-06	ALKBH3	1.40433	0.00513459	ZNF175	1.32635	5.14729e-12		HDAC9	-2.22184	7.86689e-05				RHOD	-0.931643	0.00220232
			HBD	1.40686	6.52636e-06	RARA	0.91807	0.00513459	SLC7A1	2.42794	5.17065e-12		KIF3C	-1.93932	8.006e-05				TCN2	-1.62212	0.0022285
			LOC441242	0.992327	6.56159e-06	QPCT	1.3629	0.00515272	ZHX1	2.45969	5.23964e-12		EFNA1	-1.44863	8.01606e-05				PLEKHO2	-0.888008	0.00225521
			SPTLC2	1.43079	6.584e-06	YY1	1.29877	0.00516162	LOC101927027	1.98258	5.30642e-12		ZNF836	-1.82795	8.09889e-05				A1BG-AS1	-0.887799	0.00225657
			ZNF586	1.07908	6.66977e-06	ZNF138	1.05129	0.00516399	LINC00476	2.43904	5.30642e-12		KIAA1919	-1.36097	8.15692e-05				MOCS2	-1.47913	0.00225901
			LENG8-AS1	0.949644	6.73175e-06	DUSP18	0.775072	0.00525938	URB1	1.44131	5.36554e-12		RECQL5	-2.05134	8.16093e-05				SLC25A26	-1.51071	0.00226005
			MCU	1.27917	6.73175e-06	CYP46A1	0.757074	0.00527052	GNE	2.45531	5.38568e-12		PVT1	-2.15988	8.1931e-05				RRP12	-1.33106	0.00226005
			FADS1	1.10884	6.86068e-06	TOR3A	1.2804	0.00527824	BIRC6	2.64006	5.73048e-12		LRRC45	-1.66893	8.28283e-05				PNPT1	-1.56279	0.00226005
			SMG8	1.22784	6.87584e-06	LOC101928605	0.64835	0.00528252	KANK1	2.55056	5.85443e-12		CEP41	-2.04546	8.39399e-05				ZNF267	-1.03956	0.00226181
			FAM156B	0.86495	6.8842e-06	SHOC2	1.25989	0.00528754	GLTSCR1L	2.39942	5.8843e-12		VANGL1	-1.60136	8.40708e-05				MAVS	-1.10355	0.00226444
			C20orf194	0.995105	7.02811e-06	LATS1	1.30008	0.00528871	ZFYVE21	2.53557	6.08962e-12		LOC400958	-1.96295	8.41696e-05				C3orf80	-0.695085	0.002271
			BAK1	1.08202	7.0707e-06	ATXN10	1.38143	0.00534317	ITIH5	1.45919	6.09389e-12		ATN1	-2.10136	8.43859e-05				MEGF9	-0.959086	0.002271
			RAPGEF5	1.26944	7.0707e-06	EP300	1.37717	0.00540836	S1PR2	1.46874	6.25554e-12		GHDC	-2.08367	8.45092e-05				LOC100049716	-0.890135	0.00230126
			HBB	1.1968	7.11502e-06	UFM1	0.908252	0.00542338	SLC18B1	1.80718	6.53408e-12		SKIV2L	-2.06404	8.59672e-05				TOP1	-1.08386	0.0023551
			SPECC1	1.38635	7.12784e-06	NUBPL	1.09906	0.00543572	CDK13	2.41662	6.58289e-12		SMC4	-2.43459	8.65853e-05				PAK1IP1	-1.51539	0.00235543
			IBTK	1.69725	7.17387e-06	NAA16	1.23779	0.0054543	KIF18A	1.47831	6.97196e-12		ZNF16	-1.69243	8.70781e-05				R3HCC1L	-1.25643	0.00236634
			LOC100289511	1.09441	7.36161e-06	GMPR	1.162	0.00547171	NMNAT3	1.44557	7.06618e-12		HIST1H2AG	-2.0185	8.79064e-05				PAIP2B	-1.43629	0.00236634
			RAB1B	1.30385	7.51639e-06	SPDYE6	0.770123	0.00547488	AP5B1	1.76764	7.19898e-12		HSPA8	-1.54202	8.79652e-05				USP49	-0.746553	0.00236634
			STX18-AS1	0.834385	7.57774e-06	MYNN	1.37111	0.00550631	FCF1	1.85221	7.23369e-12		EID3	-1.6513	8.97245e-05				NDUFA6-AS1	-0.786134	0.00237373
			TONSL	0.994844	7.58936e-06	PTAR1	1.21062	0.00550636	SPAST	2.10671	7.28544e-12		C7orf26	-2.36125	8.97452e-05				TMEM44-AS1	-1.33564	0.0023869
			VEZT	1.67609	7.60175e-06	LRRC39	0.841839	0.00556182	GMIP	1.99175	7.48754e-12		LOC389834	-2.14649	9.00516e-05				ZC3H18	-1.11932	0.00238805
			ZNF841	1.27244	7.69857e-06	MDM1	1.11266	0.00557273	LOC100507412	1.57233	7.69892e-12		ZNF765	-1.78315	9.04068e-05				HK1	-1.06463	0.00239568
			SLC45A4	1.0856	7.72585e-06	DYNC1I2	1.17353	0.0055956	NRG2	1.29119	8.20676e-12		MBP	-1.68028	9.11229e-05				TMEM63A	-0.98582	0.00241517
			TNFRSF10D	0.906331	7.78269e-06	RNF111	1.29637	0.00559868	ACAD9	2.17365	8.27598e-12		KLHL5	-2.4601	9.12556e-05				RCE1	-1.44498	0.00244458
			PIM1	1.5236	7.84196e-06	SPIRE2	0.600843	0.00562066	RORA-AS1	2.10904	8.33089e-12		GOLPH3L	-2.60692	9.23857e-05				IL10RA	-1.37675	0.00244458
			CORIN	0.852448	7.86523e-06	C10orf67	0.59455	0.00562823	ZSWIM6	2.16368	8.57276e-12		IRF5	-2.36338	9.3029e-05				MET	-0.881128	0.00244478
			KLHL22	0.862237	8.04224e-06	CD2BP2	1.28689	0.00565538	LONP1	2.4506	8.70005e-12		MCM7	-2.49694	9.41963e-05				TRAF2	-0.949122	0.0024468
			PTMS	1.13427	8.08681e-06	CDKN2B-AS1	0.67661	0.00569912	CENPP	1.57355	9.17804e-12		DFFB	-1.51789	9.63478e-05				IFI35	-1.42777	0.00246259
			LINC01252	1.11724	8.2203e-06	PTMA	0.630749	0.00572386	ZNF761	2.13599	9.6569e-12		MSC	-1.88134	9.64148e-05				TSPAN17	-1.17968	0.00246807
			MYH11	0.938495	8.24751e-06	KLF3	1.38299	0.00574666	HIST2H2BC	1.67197	9.85991e-12		FAM126A	-2.2972	9.64415e-05				THAP6	-1.2716	0.00250912
			NAA16	1.46394	8.30458e-06	TLN2	0.610074	0.00581934	DMWD	1.9821	1.04314e-11		CATSPER2P1	-1.53539	9.71878e-05				C1QTNF6	-0.703753	0.00250912
			DYNC2LI1	1.41208	8.46823e-06	SMARCA2	1.32592	0.00582323	SLC7A6	2.41856	1.07182e-11		ZNF841	-2.19883	9.74945e-05				GTPBP3	-1.18396	0.00252157
			PPEF1	0.821048	8.52844e-06	HCCS	1.38241	0.00584414	CDKN1A	2.50912	1.07635e-11		CDK5RAP2	-2.17855	9.7737e-05				SLC22A15	-0.714022	0.002541
			RAD54L2	1.18446	8.53045e-06	MAST2	0.863173	0.00586758	CEP192	2.17504	1.08988e-11		ZNF280D	-2.5212	9.89168e-05				PPARGC1B	-0.895664	0.00254211
			MAP3K7CL	0.820085	8.57596e-06	MEF2C-AS1	0.880189	0.00595328	HIVEP1	2.29609	1.08994e-11		DMXL2	-1.50051	9.94784e-05				RPS2	-0.783316	0.00256083
			ENPP2	0.838339	8.59046e-06	NCLN	1.34227	0.00595804	CDK19	1.43931	1.10593e-11		ZMYM3	-2.22729	0.000100002				METTL23	-1.36591	0.00256511
			SNORA57	0.928575	8.60377e-06	MIR593	0.614972	0.00597446	ABCD2	2.62987	1.12154e-11		PPP4C	-2.45859	0.000100841				PINX1	-1.36367	0.00257761
			CCDC144B	1.44869	8.75608e-06	FAHD2A	1.3162	0.00598992	ATP2C1	2.53374	1.12379e-11		PPP6R1	-2.31384	0.000101161				UTP3	-1.10275	0.00260199
			C2CD5	1.35333	8.8763e-06	OSCAR	0.598243	0.00599263	ARRDC4	1.68158	1.16571e-11		PRKAR1B	-1.61852	0.000101272				DESI1	-1.40559	0.00265163
			TARS2	1.25817	9.09443e-06	VPS41	1.42524	0.00599572	CHRM3	1.9566	1.17917e-11		PPM1D	-2.19485	0.00010133				LOC115110	-0.906037	0.00265433
			ASB14	0.883935	9.15095e-06	ZNF117	0.968681	0.00600337	P3H1	1.90485	1.1976e-11		PI4K2A	-1.83165	0.000101912				PARP6	-1.58475	0.00265629
			ABR	0.909458	9.17252e-06	LRFN3	0.742251	0.00606614	LYSMD4	1.71504	1.23891e-11		STX16-NPEPL1	-1.89015	0.000103126				LOC100506071	-1.12466	0.00268036
			HIST2H2BE	1.56921	9.23821e-06	PKD1L1	0.593889	0.00610905	TAGLN	1.36069	1.25055e-11		WDR77	-2.59855	0.000103916				FAM156A	-1.02639	0.00268266
			PPRC1	1.4	9.28511e-06	SDE2	1.34564	0.00623155	HDAC1	2.31751	1.29104e-11		KDM2B	-2.06561	0.000104185				C12orf45	-1.31867	0.00268747
			CLN6	1.47479	9.29413e-06	MFN1	1.3929	0.00632874	NR4A2	2.5931	1.33313e-11		YDJC	-2.39029	0.000105818				ERGIC1	-1.46668	0.00272614
			C6orf99	1.11743	9.36551e-06	LOC101929294	0.811571	0.00634981	PIK3R4	1.71371	1.3378e-11		CBX7	-2.14731	0.000105824				DNPH1	-1.19527	0.00275092
			LYST	1.3338	9.38623e-06	TSC22D1	1.34912	0.00645984	RMI1	1.63452	1.35685e-11		PHRF1	-1.73198	0.00010584				STX16	-1.45653	0.00275092
			PIGS	1.46362	9.44072e-06	RBBP8	1.31265	0.00653565	RBBP8	2.57577	1.35974e-11		IDUA	-2.47689	0.000107616				TRIM14	-1.22259	0.00276191
			RIN3	0.877613	9.45719e-06	ZNF358	0.921649	0.0065571	ZNF839	1.97947	1.3967e-11		HMHA1	-2.388	0.000108235				B4GALT5	-0.879826	0.00277266
			RIPK2	1.66655	9.56844e-06	SSH1	0.981536	0.00661698	NAB1	2.02677	1.40407e-11		PGBD2	-2.21728	0.00010891				GABPB1	-1.46538	0.00281909
			PARP10	1.20782	9.63577e-06	SPATA20	1.15533	0.0066297	PXYLP1	1.60802	1.42907e-11		ERCC6	-1.89889	0.000108973				PPP4R1L	-0.801064	0.00283288
			POC5	1.55855	9.71816e-06	UTS2R	0.690792	0.00670769	TNFAIP8L1	1.75873	1.44059e-11		KISS1R	-1.79227	0.000109072				RFX3	-1.2574	0.00285002
			CASC1	0.893727	9.7384e-06	BCAS3	1.08667	0.00675895	SLC26A2	2.19664	1.44898e-11		ANAPC7	-2.43441	0.000109868				MAPKAP1	-1.42887	0.00285771
			USP44	0.887902	9.93557e-06	GPATCH11	1.22879	0.00678929	PIP4K2B	1.74408	1.46281e-11		FAM98B	-2.10683	0.000110309				TMEM56-RWDD3	-0.91547	0.00286188
			EEF2K	1.2023	9.93813e-06	2020-03-03	0.755383	0.00678929	PPP5D1	1.3796	1.49621e-11		CPTP	-2.10109	0.000111056				IKBKB	-1.14644	0.00286517
			HSPA1B	1.34619	1.00212e-05	LOC285074	1.28481	0.00679378	FOSB	1.78753	1.50268e-11		SPIN3	-1.33848	0.000111348				SNORD83B	-0.680588	0.00287226
			CMAHP	1.66803	1.00461e-05	LOC154761	0.81407	0.00681133	ZNF321P	1.4611	1.52088e-11		IMPA2	-1.6698	0.000111669				SLC16A1	-1.41615	0.00287655
			SLC20A2	1.08887	1.00488e-05	PPP1R11	1.29651	0.00686037	DSG2	1.51981	1.55712e-11		ATAD3C	-2.0244	0.000112088				IQGAP1	-1.36802	0.00287979
			RNF144B	1.00522	1.00769e-05	TMEM106C	1.40376	0.00686901	SNX18	2.10285	1.55996e-11		PIP5K1B	-2.42653	0.00011321				POLG2	-1.09784	0.0028885
			SPATA5	0.99892	1.01207e-05	RPS6KA4	0.661971	0.00692892	R3HDM2	2.12382	1.57314e-11		THAP11	-2.54613	0.000114406				LOC731157	-0.835911	0.00289538
			NR4A1	1.60343	1.02078e-05	LYPLAL1	1.28516	0.00699846	ETV5	2.00551	1.57314e-11		ZFAND6	-2.33452	0.000115002				FAM118A	-1.32937	0.00289538
			NCDN	1.15502	1.05045e-05	FAM161B	0.582404	0.00701179	C4orf46	2.01095	1.58572e-11		ZNF583	-2.00904	0.000115002				KLF7	-1.243	0.00296497
			CRAT	1.55329	1.07392e-05	FNBP1L	0.684307	0.00711152	PPP3R1	1.69484	1.62868e-11		LOXL3	-2.20605	0.000115021				ZNF383	-0.843534	0.00296962
			DENND4B	1.24347	1.08787e-05	TANGO2	1.13667	0.00722596	TXNRD3	1.49663	1.64342e-11		YOD1	-1.87407	0.000115606				ZNF317	-1.22492	0.00297451
			LOC100288778	1.25095	1.10076e-05	TMX1	1.2984	0.00722807	CD99L2	2.50815	1.71145e-11		TYW5	-2.08241	0.000115967				SLC35C1	-1.50962	0.00297787
			C20orf196	1.38526	1.109e-05	RPS19	0.638511	0.00724523	URGCP	2.081	1.71785e-11		BNIP3	-2.39765	0.000116156				ENTHD2	-0.948797	0.00298251
			2019-09-04	0.845229	1.12465e-05	FSIP1	0.709731	0.00725579	DENND6A	2.15128	1.7442e-11		CDK8	-1.72385	0.000116896				RALGAPA1P	-1.01133	0.00300316
			THAP9-AS1	1.56334	1.13985e-05	RIOK2	1.39717	0.00733438	RPS27A	1.29788	1.74595e-11		XPR1	-2.09939	0.000116966				PHLPP2	-1.2219	0.00300501
			PARPBP	0.943644	1.14912e-05	XPC	1.19041	0.00737309	IFNLR1	1.92678	1.77612e-11		LOC102724814	-2.06164	0.00011699				NADK2	-1.46877	0.00301948
			STARD7-AS1	1.29636	1.1499e-05	BHLHE41	1.03859	0.00739938	RPL12	1.66568	1.77875e-11		SH3TC1	-1.95813	0.000118019				ZNF280B	-1.03481	0.00303399
			DNAJC25	1.55455	1.15351e-05	SPATA24	0.993282	0.00748254	DLEC1	1.48972	1.8203e-11		CD38	-1.82008	0.0001192				LASP1	-1.13472	0.00304535
			CAPN10	1.18914	1.15823e-05	FAM101B	1.2525	0.00748415	NKRF	1.99605	1.85773e-11		SUOX	-1.81438	0.000119703				KLHDC3	-1.47301	0.00306772
			SNORA44	0.863444	1.16627e-05	RIPK2	1.37015	0.007663	ZNF512	2.01541	1.89742e-11		FAHD2CP	-1.79802	0.000120191				CNNM4	-0.886168	0.00309545
			LARGE	0.97164	1.17819e-05	SLMAP	1.2724	0.00770896	TOP3A	1.63994	1.92809e-11		GATB	-2.16314	0.000120371				LOC101927027	-1.14306	0.00313116
			FAM69B	0.81107	1.18251e-05	JAK2	1.20026	0.00777074	SNORA25	1.39833	1.95603e-11		RNVU1-19	-2.03997	0.000121947				DCAF11	-1.18991	0.00313621
			MAST4	1.13699	1.21509e-05	SAYSD1	1.21418	0.0078113	FHDC1	1.28258	1.97394e-11		CCDC126	-2.25675	0.000122043				XPO1	-1.32003	0.0031394
			MIA-RAB4B	1.0291	1.23273e-05	ZBTB10	1.24886	0.00783889	MZF1	1.84186	2.00284e-11		TAF4B	-2.21089	0.000122162				VPS53	-1.21123	0.00313951
			PKD1P6	1.27925	1.23987e-05	WAC-AS1	1.17696	0.00788602	RAB15	1.30441	2.02448e-11		ZNF251	-2.08823	0.000122162				E2F2	-0.793875	0.00313951
			PALM2	0.808393	1.24442e-05	ASCL1	0.588149	0.0079	ADGRL1	1.3278	2.03959e-11		PHLDA1	-2.17067	0.000122607				COL4A3	-1.111	0.00317307
			GNL2	1.62655	1.2574e-05	NR1I3	0.592695	0.00793003	GSPT2	2.22586	2.05287e-11		GAR1	-2.24022	0.000122933				COQ6	-1.41725	0.00317706
			COL11A2	0.839121	1.25981e-05	IKBKAP	1.15852	0.00794978	SLC48A1	1.91186	2.06414e-11		LOC284454	-1.82745	0.000124614				ATG14	-1.2214	0.00318388
			DUSP6	1.6639	1.26666e-05	PLP2	1.04131	0.00800623	VN1R1	1.30628	2.09284e-11		STAMBPL1	-2.07711	0.00012494				PFN1P2	-0.837991	0.0031889
			RIOK2	1.66904	1.28005e-05	PCIF1	1.2629	0.00805352	IRF2BP1	1.61434	2.14806e-11		ZNF689	-2.0602	0.000125484				EXTL2	-1.06654	0.00320578
			OXCT1	1.46356	1.28056e-05	PPP5D1	0.7086	0.00805352	GGPS1	2.56875	2.16057e-11		STK10	-2.01895	0.000125572				EHD1	-1.02938	0.00320578
			RALGDS	1.2533	1.2997e-05	SNAPC4	0.77811	0.00809709	HIST1H1E	1.67467	2.19942e-11		BCL2	-2.22028	0.000125644				UBE2J1	-0.724628	0.00322259
			PPIF	1.57478	1.29994e-05	PRKCSH	1.14305	0.00815832	ADAMTS19	1.35643	2.20752e-11		TSGA10	-2.141	0.000125818				AMN1	-1.23485	0.00323362
			DZANK1	0.895971	1.30286e-05	MRPL4	1.25319	0.00815832	HYLS1	2.02976	2.22512e-11		USP39	-2.37389	0.000126129				FLI1	-1.41296	0.00324443
			PYGO2	1.16522	1.32443e-05	GGACT	0.877422	0.00816906	MRPS27	2.53692	2.37515e-11		DVL2	-1.6805	0.000127464				FAM47E-STBD1	-1.10101	0.00326559
			RPLP2	0.792885	1.32486e-05	TASP1	1.22589	0.00824195	NAA25	2.38403	2.44798e-11		DOT1L	-1.93901	0.00012776				APOL2	-1.23785	0.0032742
			SNORD31	0.943874	1.3366e-05	SNX12	0.863898	0.00825315	SPINT1	2.00917	2.47433e-11		TNFRSF18	-2.39836	0.000128669				TRAM2-AS1	-0.934331	0.00328182
			SPIDR	1.28719	1.35183e-05	SNORD11B	0.623443	0.00825667	AMIGO3	1.78982	2.56417e-11		HOTAIRM1	-1.87457	0.000128669				NDUFAF2	-1.25172	0.00329522
			LOC100288798	1.404	1.35275e-05	TEX10	1.1892	0.00828583	GPR19	1.3716	2.56542e-11		TLE1	-2.38541	0.000129537				C7orf31	-0.903891	0.00329522
			RAP1GAP2	1.07651	1.35384e-05	ATXN7L3	0.880606	0.00829443	WIPF2	2.22623	2.57151e-11		ANKS3	-1.70511	0.000129596				PIEZO1	-1.34308	0.00333578
			CEP57L1	1.44208	1.36912e-05	LOC100288069	0.918993	0.00832389	PLEKHM3	1.47281	2.58352e-11		ZNF57	-1.43611	0.000130237				RHBDL1	-0.940077	0.0033377
			ZNF548	1.3055	1.38661e-05	MEF2BNB-MEF2B	1.10766	0.00834823	YOD1	1.68723	2.60898e-11		MMAB	-2.41473	0.000130239				FAM134C	-1.41386	0.00336788
			ARHGAP19	1.02277	1.38886e-05	FAM114A1	1.25569	0.0083858	RPL13AP20	0.991811	2.65679e-11		ARF5	-2.46727	0.000130352				FZD7	-0.878415	0.00337396
			PRDM4	1.25814	1.39235e-05	MSH5-SAPCD1	0.640746	0.00839305	CTNNAL1	2.52181	2.72331e-11		TUBGCP4	-2.15569	0.000130621				ZSWIM3	-0.678072	0.00339095
			FAM24B	0.867951	1.43168e-05	LINC00278	0.570049	0.00844303	POFUT2	1.88895	2.72891e-11		NEMP1	-1.84612	0.000131653				LGALS1	-1.03088	0.00340043
			F2R	0.807553	1.43459e-05	NBPF10	0.937041	0.00847769	HIST2H2AA3	2.07393	2.73214e-11		CBL	-2.04873	0.000131791				DSG3	-0.841488	0.00341407
			ZNF93	0.884737	1.44872e-05	ACTN4	0.982298	0.00866342	GNB4	1.63339	2.73611e-11		SRC	-1.61396	0.00013239				LZTS2	-0.773066	0.00341407
			DNAJC18	1.23061	1.45681e-05	SLC9A9-AS1	0.567914	0.00874433	ARHGAP5	2.53812	2.93193e-11		GTF3C5	-2.3068	0.000132475				C5orf42	-1.19621	0.00341794
			NFIA	1.21638	1.45728e-05	ANKRD17	1.30166	0.00875938	TRIM66	1.5097	2.99866e-11		ZNF780B	-1.98323	0.000132625				XRCC4	-1.41783	0.0034724
			LOC100507091	0.87804	1.48876e-05	KANSL1L	0.766116	0.00878781	MTMR7	1.44026	3.06494e-11		NUDT4P1	-2.02309	0.000134254				LACTB2-AS1	-0.837859	0.0035014
			ZNF609	1.19905	1.49557e-05	RABL6	1.14466	0.00879578	HNRNPU-AS1	2.29851	3.1547e-11		RBM12	-2.20935	0.000134299				HIATL2	-1.02843	0.00352094
			SH3BP1	0.84309	1.50372e-05	C4orf29	1.03007	0.00880398	GLI4	1.91193	3.1593e-11		RNF113A	-2.27942	0.000134642				APIP	-1.42345	0.00352781
			TMEM63B	0.966783	1.53099e-05	LINC00574	0.568115	0.00884813	CCDC169-SOHLH2	1.29307	3.16894e-11		GOLGA3	-2.27641	0.000134681				AEBP2	-1.06938	0.0035685
			AFMID	1.04034	1.53708e-05	FMNL1	1.11271	0.00885629	ZDHHC15	1.27038	3.20564e-11		LOC115110	-1.68225	0.000137905				HLA-DQA1	-1.20184	0.0035756
			PERM1	0.949176	1.53888e-05	AKAP1	1.07048	0.00886266	HARS2	1.88703	3.3151e-11		FAM105A	-1.66693	0.000138026				HSPG2	-0.917324	0.00359496
			RPS6KA1	1.16029	1.57106e-05	SCAF4	1.04584	0.00896991	ALKBH8	1.77606	3.31855e-11		FAM210B	-2.33512	0.000138026				LCP2	-0.725206	0.00359496
			ITPR2	1.58794	1.57335e-05	MIR6506	0.597841	0.00901355	PERM1	1.4912	3.33607e-11		TSPAN7	-2.05687	0.00013812				RAB11FIP3	-0.870835	0.00362959
			LINC00471	0.952651	1.58979e-05	RPP21	1.1522	0.00906824	ZSCAN12P1	1.29169	3.34401e-11		TCEANC	-1.66695	0.00013812				ARHGAP15	-1.42886	0.00363377
			FAM76A	1.07655	1.59513e-05	RHOQ	1.25436	0.00906921	NLRC4	1.30968	3.42757e-11		PHF19	-2.14556	0.000139342				RBM41	-1.42254	0.0036532
			SLC12A2	1.3644	1.61266e-05	OTUD4	1.21426	0.00906921	TMOD2	1.29322	3.4654e-11		CHIC1	-1.69072	0.000139669				ZNF70	-0.669015	0.00368652
			PRKACB	1.49321	1.61306e-05	UBR4	1.26015	0.00913638	KBTBD2	2.62259	3.59933e-11		IFT88	-1.74817	0.000140005				NME1-NME2	-1.10904	0.00372425
			CRTC2	1.18578	1.6166e-05	RPL12	0.822275	0.0092106	TMEM68	2.25067	3.60492e-11		SNAP29	-2.38595	0.000140117				LOH12CR1	-1.15845	0.00372631
			INTS6	1.37861	1.61964e-05	LOC650293	0.579542	0.00922016	SNIP1	1.98242	3.65101e-11		UBL7-AS1	-1.84617	0.000140983				CHKB-CPT1B	-0.908861	0.00374819
			LOC439994	1.13615	1.61964e-05	VWA9	1.35118	0.00924604	NT5DC3	1.82314	3.70746e-11		PDE12	-2.07132	0.000141388				OSGIN2	-1.08019	0.00375132
			PIH1D2	0.885465	1.62198e-05	RAP1GDS1	1.30335	0.00929784	MIR5188	1.24053	3.70746e-11		LINC01547	-1.69673	0.000141415				TIMM44	-1.25596	0.00375484
			ZKSCAN3	0.848702	1.6232e-05	C14orf169	1.01327	0.00937297	ZFYVE27	1.86823	3.75369e-11		RPL32P3	-1.89005	0.000142104				ATAD3C	-1.13314	0.00375519
			SNRNP48	1.44168	1.63495e-05	OTUD7B	0.682313	0.00937689	HSPA4L	1.28733	3.971e-11		DSTYK	-2.11381	0.000142227				GALNS	-1.0839	0.00375738
			PAX8-AS1	0.829395	1.63648e-05	CD48	1.20599	0.00944169	VIM-AS1	1.97336	3.99535e-11		XXYLT1-AS2	-1.6576	0.000142546				COX11	-1.43244	0.00378691
			SNX9	1.26111	1.64015e-05	ZNF658B	0.596093	0.00945828	PPP3CA	2.30887	4.0544e-11		CACFD1	-1.79097	0.000145073				LRRC37B	-0.80171	0.00381207
			PTOV1-AS1	0.862292	1.65373e-05	DLEC1	0.752018	0.00946099	SDHAF4	1.78271	4.245e-11		GPRIN3	-1.47018	0.000145589				ASB6	-1.29901	0.00381821
			TCP11L1	1.15022	1.66267e-05	TM9SF2	1.0487	0.0094784	SLC20A1	2.57863	4.26684e-11		VPS54	-2.33375	0.00014734				ELMO2	-1.27219	0.0038236
			NAF1	1.15647	1.67842e-05	LOC101927827	0.578892	0.00953571	ZMYND12	1.45744	4.34891e-11		CXorf23	-2.07106	0.00014832				DNAH1	-0.926525	0.00388131
			VAV2	0.933178	1.69799e-05	SMPD2	1.08122	0.00961916	UBA52	1.57427	4.43495e-11		DECR2	-1.83176	0.00014899				GIN1	-1.03523	0.00391507
			CEP295NL	1.02704	1.70119e-05	WASH5P	0.609186	0.00981854	BIN1	1.96439	4.5615e-11		CCT6P3	-2.08573	0.000149388				RARRES3	-1.3728	0.00391683
			RGS1	1.37197	1.71998e-05	ICA1	0.991804	0.00982056	MAPKAPK2	2.13134	4.7002e-11		CCNY	-2.21689	0.000152299				MRS2	-1.45033	0.0039182
			CADM1	1.59092	1.72657e-05	USP6NL	1.27539	0.00984007	CHTF8	1.98981	4.73704e-11		TMEM120B	-2.3005	0.000152587				ZGLP1	-0.669418	0.00392301
			TP53INP1	1.1675	1.73341e-05	HDGF	1.22342	0.00985193	RPPH1	1.82735	4.78982e-11		MAN1B1-AS1	-1.54148	0.000153185				XYLT2	-0.749787	0.00392901
			KIF3A	1.51232	1.74507e-05	CRIM1	0.782675	0.00985445	DGKZ	1.87932	4.82024e-11		TXNDC5	-1.22519	0.000154408				BMS1P5	-1.09963	0.00396572
			SCYL2	1.64587	1.7598e-05	ENOSF1	1.23777	0.00986417	FAM171A1	1.60162	4.92264e-11		CEP250	-2.14909	0.000154648				LOC727896	-0.68527	0.00400327
			ZNF346	1.07023	1.7598e-05	PAAF1	1.34709	0.00986996	DMAP1	2.58566	4.93605e-11		ITPR3	-2.42212	0.000155804				C9orf40	-0.748315	0.00402085
			ZNF384	1.22711	1.76991e-05	DHX32	1.20411	0.00990178	SUSD6	2.2572	4.96893e-11		DNAL1	-2.04438	0.000156427				SUCLG2-AS1	-1.00098	0.00402228
			ZNF430	1.42448	1.79906e-05	SETD7	1.22756	0.00991842	SRGAP2	1.63885	5.01449e-11		KIAA0226	-2.10851	0.000159355				TPST2	-1.48242	0.00402808
			PBX3	0.907891	1.80972e-05	KIF9-AS1	0.55818	0.00991994	LRPPRC	2.48976	5.18755e-11		ANGEL2	-2.31317	0.000160807				PNRC2	-1.39775	0.00404265
			LOC102724094	0.829317	1.82768e-05	MIR186	0.565727	0.00993862	KCTD13	1.83247	5.1879e-11		MEST	-1.44638	0.000161007				AEN	-1.12326	0.0040551
			CTDSPL2	1.48089	1.84027e-05	TRMT1L	1.25966	0.0099785	ZNF263	1.98764	5.19459e-11		ZNF160	-2.06679	0.000161007				MSRA	-1.07107	0.0040882
			CORO2A	0.808844	1.8502e-05				SLC39A10	2.17122	5.27709e-11		MTFR1L	-2.54248	0.000161007				MDS2	-0.667191	0.00412756
			ARNT	1.26205	1.85786e-05				PARP14	2.61549	5.3446e-11		HARS2	-2.01376	0.000161958				PRMT7	-1.01255	0.00414519
			ADAT1	1.06072	1.86431e-05				JUNB	1.7859	5.40208e-11		PAICS	-2.5166	0.00016224				LRTOMT	-1.10323	0.00415864
			MIR4458HG	1.02709	1.8804e-05				FMNL1	2.18933	5.40208e-11		PPIL4	-2.4619	0.000163904				IFI30	-1.36471	0.00415979
			GTPBP1	1.31065	1.8883e-05				CRCP	2.33853	5.48596e-11		SLC12A6	-2.35716	0.000164639				TNFSF13B	-0.728348	0.00419469
			KIF3C	1.04814	1.92295e-05				MCM5	2.14464	5.50532e-11		PAGR1	-2.26737	0.00016658				TPTE2	-1.32334	0.0042735
			SBNO2	1.12196	1.92863e-05				TBC1D13	1.75022	5.54066e-11		BMS1P4	-2.1816	0.00016719				DGKA	-1.14937	0.00429195
			CPSF1	1.37194	1.9582e-05				FAM98C	1.99255	5.71143e-11		CFAP70	-1.79636	0.00016719				DOCK8	-1.31947	0.00434756
			NRDE2	1.19487	1.96393e-05				BCL2L11	2.32244	5.71676e-11		MRPS26	-2.38832	0.000168177				ATAT1	-0.794263	0.00439463
			HLA-DRB1	1.38036	1.99309e-05				ELK4	2.23305	5.80031e-11		RALY	-1.84456	0.00016821				C1orf101	-0.693326	0.00439694
			SOS1	1.49463	2.01179e-05				RNPEPL1	2.29801	6.02077e-11		NUDT15	-2.12014	0.000169503				CREBZF	-1.32333	0.00442801
			TBC1D12	1.15672	2.04252e-05				FAM43A	1.4082	6.13445e-11		CAPRIN2	-2.13661	0.000170948				ZBED9	-0.741652	0.00443097
			INO80B-WBP1	1.35422	2.04565e-05				PWP2	1.31376	6.16649e-11		DFNB31	-1.94818	0.000171209				SPAG16	-1.24173	0.00444861
			ZBTB5	0.973757	2.12793e-05				ADGRG5	2.29404	6.19143e-11		FAM76B	-2.22207	0.000172249				ANAPC4	-1.43539	0.00448085
			TRIM66	0.94386	2.13796e-05				CHAF1A	1.71355	6.21237e-11		PRRT3	-1.45126	0.000172808				RBCK1	-1.34447	0.00450568
			TMEM176A	0.806495	2.14466e-05				SNORA63	1.64837	6.26745e-11		INVS	-1.8496	0.000173009				ZFP64	-1.13802	0.00450568
			RXRA	0.930555	2.14486e-05				TRIM52-AS1	2.11545	6.27512e-11		MBIP	-2.05626	0.000173687				SNHG17	-1.32357	0.00451587
			GBAT2	0.868948	2.15661e-05				GMCL1	1.83155	6.32421e-11		IQSEC1	-2.44373	0.000173937				SLC24A1	-0.849557	0.00453899
			TET3	0.83462	2.17642e-05				LINC01252	1.72923	6.34725e-11		ABCB9	-2.26649	0.000174007				SMPD1	-1.28979	0.00456046
			PARP3	1.20886	2.18107e-05				C2orf81	1.91871	6.46524e-11		FCHSD2	-2.36046	0.000174132				FBXO18	-1.29723	0.00456064
			USP36	1.36303	2.21346e-05				TTC12	1.9066	6.46524e-11		FAHD2B	-2.20966	0.000174826				TAF1	-0.991955	0.00457197
			ZNF710	0.89601	2.22219e-05				CDKN2AIP	2.41838	6.56687e-11		EZH1	-2.24463	0.000176084				DTX1	-0.767381	0.00457273
			MIR8071-2	1.06357	2.22253e-05				RPS28	1.34718	6.87847e-11		FRA10AC1	-2.25386	0.000176187				PPIF	-1.3878	0.00458771
			ZNF468	1.18638	2.22982e-05				OGG1	1.98233	6.92625e-11		NAPG	-2.39502	0.00017725				ATE1	-1.3677	0.0046354
			KLHL20	1.37935	2.23457e-05				SNX12	1.65095	6.98559e-11		LOC102724297	-1.39088	0.000178211				UNKL	-1.13111	0.00463909
			XPNPEP1	1.632	2.24176e-05				CCDC101	2.24311	7.13424e-11		EFCAB13	-1.89507	0.000178545				TRPV2	-1.11796	0.00467793
			DUSP18	0.893577	2.24239e-05				LOC101929147	1.72048	7.18021e-11		ZNF557	-1.85038	0.000180087				HMGB2	-1.23131	0.00471238
			C19orf68	0.877439	2.25588e-05				TEX10	2.30697	7.56611e-11		SIRT5	-1.92596	0.000181189				PHF10	-1.20343	0.0047277
			ZMYND8	1.4955	2.26841e-05				CECR2	1.26959	7.58009e-11		CHRNB1	-2.30134	0.000182347				GLMP	-1.42217	0.00473386
			CTBP1-AS2	1.03295	2.28567e-05				GRK5	1.69113	7.60266e-11		ZMIZ1	-2.17612	0.000188468				ARHGEF6	-1.08089	0.00474625
			PMS2P7	1.01918	2.33405e-05				MICU3	1.37052	7.62163e-11		RAB11FIP2	-2.26115	0.000191177				CRACR2B	-1.2028	0.00475512
			MYH15	1.14309	2.33509e-05				SREBF2	2.1709	7.73464e-11		MAP3K19	-1.73226	0.000192				CDK16	-1.31469	0.00475627
			SNHG1	1.54289	2.33709e-05				ALOX5AP	2.11762	7.78276e-11		MACROD1	-2.09665	0.000192134				PAFAH1B3	-1.28719	0.00476617
			SMCR8	0.962536	2.34626e-05				PRIM2	1.34591	7.80484e-11		MYL5	-1.70032	0.000193102				NXPE3	-1.35705	0.0047696
			SNX22	1.11626	2.35575e-05				C9orf116	1.95995	7.97703e-11		MTA3	-2.13448	0.000193204				PAPLN	-0.896163	0.0048035
			RUVBL1	1.44036	2.42214e-05				RPL35	1.21115	8.01039e-11		SLC25A11	-2.51553	0.000196354				ANKZF1	-1.38913	0.00480734
			ADPGK	1.56417	2.4586e-05				HDAC4	1.46171	8.14204e-11		GABPB1	-2.44028	0.00019655				KIAA0391	-1.33356	0.0048074
			PBDC1	1.50369	2.47198e-05				ACBD5	2.24493	8.28008e-11		RFT1	-2.54366	0.000197357				CSTF2	-1.05895	0.00480885
			CEP192	1.2693	2.48155e-05				AGAP3	1.64642	8.32909e-11		SMAD2	-2.47833	0.000199078				YPEL1	-1.13177	0.00488867
			ATP6V1G2-DDX39B	1.30503	2.48189e-05				CENPB	1.54836	8.48006e-11		UNC93B1	-2.3077	0.000199379				ZNF561	-1.18873	0.00493462
			ULK2	0.780673	2.50047e-05				ATXN7L3	1.69099	8.48782e-11		CCDC50	-2.23646	0.000199379				ABTB1	-1.36559	0.00494291
			PGBD4	0.790316	2.52481e-05				SOCS7	1.52063	8.57342e-11		MOB2	-2.00793	0.000201584				FAM102A	-1.13503	0.00495431
			PPP1R12C	1.14322	2.55495e-05				CCNT2-AS1	1.25045	8.73751e-11		CLP1	-1.73399	0.000202223				FBXO42	-1.29449	0.00496468
			CCDC101	1.3566	2.57931e-05				LOC101928809	1.26999	8.78596e-11		NCOR2	-2.14884	0.00020239				LOC103908605	-1.00717	0.004998
			ZNF718	0.783686	2.59214e-05				ABL2	2.25383	8.92249e-11		MAFIP	-2.18084	0.000203382				CCND2-AS1	-0.689439	0.00501319
			KLF12	1.33592	2.59557e-05				MTUS1	2.41037	9.07233e-11		NBPF3	-1.51936	0.000205302				ASAP3	-0.655683	0.0050426
			LOC101927157	0.844277	2.61569e-05				AGTPBP1	2.01497	9.21106e-11		DDX43	-1.84261	0.000205892				PM20D2	-1.3496	0.00506142
			MMS19	1.19031	2.63913e-05				EPB41L4A	2.37616	9.22102e-11		CCDC138	-1.65328	0.000206949				HERC6	-1.06953	0.0050643
			OASL	0.994884	2.63951e-05				NR1D1	1.9239	9.32621e-11		AAAS	-2.51857	0.000207768				UBAP2L	-1.33349	0.00508266
			PROSER1	1.38423	2.66864e-05				SNORA24	1.46554	9.57024e-11		RIT1	-2.11363	0.000207768				LOC283788	-1.21853	0.00510123
			ZNF584	0.801846	2.6861e-05				CLIC2	2.53452	9.58814e-11		HLA-DMA	-2.37466	0.000208806				ACTR3C	-1.13417	0.00511254
			SNRNP35	1.45958	2.71221e-05				SPINK5	1.26384	9.776e-11		PHF11	-2.36478	0.000208806				TPRA1	-1.36221	0.00511613
			TIAM1	1.30157	2.73731e-05				TCEA2	1.28373	1.06031e-10		ZNF362	-1.72533	0.000209577				HPS3	-1.10707	0.0051187
			RHOT1	1.53907	2.76845e-05				NUP160	2.44408	1.06977e-10		FLJ27354	-1.67147	0.000210718				BCL2L1	-1.30955	0.00512775
			TRIM24	1.25826	2.8027e-05				CYP2E1	1.34822	1.09731e-10		MYO1G	-1.90607	0.000213295				SNTB1	-0.774613	0.00514501
			GZMB	0.792743	2.80671e-05				GNB5	2.327	1.11339e-10		PRKX	-1.89275	0.000213988				TERF2	-1.00537	0.00519284
			HIC2	0.926733	2.82067e-05				CCDC71L	2.0096	1.1298e-10		NDRG3	-2.50575	0.000214802				SLC30A6	-1.42236	0.00519724
			ATP13A4	0.789997	2.847e-05				PRDM4	1.9896	1.14772e-10		ZPR1	-2.45835	0.00021653				KAT5	-1.26797	0.00521576
			CLIC5	1.10467	2.86209e-05				LOC100131655	1.26666	1.18178e-10		TMEM156	-2.35371	0.00021732				WDR19	-0.980551	0.00522729
			CRNKL1	1.5047	2.90531e-05				C16orf72	2.21858	1.19622e-10		AMZ2	-2.41473	0.000218007				RPL23AP53	-0.978183	0.00525959
			KLHL18	1.08914	2.91067e-05				TRIP4	2.27753	1.19742e-10		SETD4	-2.02247	0.000218678				CRYZ	-1.45807	0.00528754
			TRIOBP	1.08568	2.91112e-05				ZNF408	1.69541	1.21109e-10		JMJD7-PLA2G4B	-1.91381	0.000222117				HSD11B1L	-0.756669	0.00528754
			FAM135A	1.02896	2.95566e-05				TEP1	1.61937	1.22227e-10		SLC48A1	-1.98034	0.000222159				TRAF3IP2-AS1	-0.819475	0.00535176
			EFCAB2	1.29589	2.96067e-05				ZNF771	1.68138	1.23454e-10		DCUN1D4	-2.17471	0.000225526				ZNF324	-0.85657	0.00535176
			VGLL4	1.11817	3.01209e-05				SART1	2.2462	1.23897e-10		CD27	-1.98639	0.000227561				GPCPD1	-1.27091	0.00535739
			GPKOW	1.409	3.02286e-05				DTX3L	2.34034	1.28266e-10		ZNF548	-2.14999	0.000228065				SLC43A2	-0.957881	0.00536869
			RBKS	1.22716	3.03039e-05				HEBP1	2.26997	1.32263e-10		PLEKHO1	-2.35673	0.000228847				LOC728673	-1.17241	0.00536869
			ZNF738	0.773358	3.06493e-05				HSPBAP1	2.12257	1.33892e-10		ZNF276	-1.87755	0.000229325				ARHGEF7	-1.14109	0.00537422
			ABCB1	1.12975	3.0867e-05				LOC105373383	1.23226	1.34226e-10		C12orf73	-2.03117	0.000231308				CORT	-0.647905	0.00540983
			EHMT1-IT1	0.782466	3.12197e-05				LGALS8	2.23821	1.34745e-10		DNM2	-2.29143	0.000232402				TACO1	-1.28413	0.0054499
			STAM2	1.47522	3.16187e-05				LINC01410	1.44939	1.35915e-10		DDX10	-2.47919	0.000232402				TAF4B	-1.16893	0.00547164
			MLLT1	1.01607	3.16298e-05				C10orf95	1.40362	1.38923e-10		MYL4	-1.61328	0.000234767				TSG101	-1.39061	0.00550487
			CPOX	1.0041	3.16852e-05				FAM101B	2.37057	1.42067e-10		SF3A3	-2.51619	0.000235532				MAD2L1BP	-1.38958	0.00550487
			PIGQ	1.01612	3.17821e-05				PIGL	1.96076	1.42067e-10		ZNF330	-2.37119	0.000236081				CTTN	-0.963085	0.00551588
			ATP2C1	1.45367	3.21194e-05				IPO11	1.97783	1.44325e-10		SPEF2	-1.9903	0.000236549				SNORD5	-0.658968	0.00551776
			MORC2	1.12746	3.22807e-05				THOC6	2.02007	1.45232e-10		MTMR3	-2.00194	0.000236762				KDM3A	-1.39943	0.00552729
			RASSF1-AS1	0.808399	3.27209e-05				NFYA	2.30898	1.48261e-10		TIMM10B	-2.45714	0.000236797				FAM159A	-1.02137	0.00558111
			HERC2P9	1.1745	3.30719e-05				ZNF684	1.27111	1.51286e-10		CCDC163P	-2.07085	0.000238466				KLHDC2	-1.33616	0.00559624
			KCTD3	1.11447	3.31913e-05				PLEKHN1	1.2336	1.55885e-10		SLC12A4	-1.85821	0.000239575				DCPS	-1.36134	0.00563278
			QKI	1.43547	3.31913e-05				SSBP4	1.96377	1.5629e-10		YAE1D1	-2.15913	0.000241358				GIGYF1	-0.923218	0.00563907
			ZWILCH	0.937378	3.36494e-05				HIST2H2BE	2.43809	1.58725e-10		ABHD15	-1.6226	0.000242834				RBM28	-1.10979	0.00565296
			LOC101930071	0.929018	3.37901e-05				SERPINI1	2.59024	1.60649e-10		OXR1	-2.28923	0.000245051				SNX20	-0.986879	0.00571145
			MTMR4	1.3593	3.46297e-05				CBS	1.45064	1.68287e-10		SIGIRR	-2.22237	0.000245266				DUSP1	-0.722761	0.00582483
			KIF13A	0.778556	3.58552e-05				PSMD6-AS2	1.30108	1.70096e-10		GLI4	-1.98191	0.000245827				POLR2J2	-1.22488	0.00584847
			SLC38A7	0.841151	3.65041e-05				MIR5195	1.34035	1.72621e-10		RUNX3	-2.21748	0.000246404				FAM86HP	-0.839424	0.00586652
			MSC	0.97954	3.69427e-05				PRR3	1.69492	1.73716e-10		ABHD10	-2.462	0.000247284				RBM7	-1.34733	0.00588747
			LCP1	1.38615	3.6944e-05				SLC39A13	1.95393	1.73984e-10		SFXN5	-1.58271	0.000255995				TMEM192	-1.35146	0.00593099
			LOC100130093	1.06934	3.78276e-05				MCTP2	2.39437	1.76939e-10		TCTN1	-2.43455	0.000258638				RMDN3	-1.44204	0.00593283
			SLC20A1	1.50747	3.80315e-05				STXBP6	2.1914	1.76939e-10		ZNF542P	-1.51012	0.000259414				AUH	-1.39995	0.00593283
			UFSP1	0.830779	3.83884e-05				ZBTB21	2.25169	1.78226e-10		RBMX2	-2.15584	0.000262799				GIT1	-1.02586	0.00593283
			KIAA2026	1.41021	3.85608e-05				TGFBR1	1.81494	1.78519e-10		CLDN3	-1.91765	0.000263216				TNFAIP2	-1.13901	0.00593283
			ZBED6	1.02402	3.86174e-05				G0S2	1.51175	1.81156e-10		SSX2IP	-1.9115	0.000264038				DDTL	-0.762626	0.00593283
			TMEM140	1.3449	3.86282e-05				ZFP36	1.71816	1.81166e-10		HYKK	-1.66073	0.000264736				TYROBP	-0.641844	0.00595541
			TP53BP2	1.16642	3.95417e-05				SPTSSA	2.14071	1.81582e-10		LOC283788	-2.10505	0.000264836				NPB	-0.664231	0.00596331
			GLUD2	0.883643	3.96921e-05				AFF1	2.42559	1.81925e-10		HPS3	-2.03885	0.000265011				RWDD2A	-1.39374	0.00602101
			ABCC10	1.03392	3.97727e-05				ZNF814	2.16465	1.86163e-10		PDCD11	-2.17567	0.000265011				FSCN1	-0.631139	0.00605416
			DNHD1	0.887562	3.98567e-05				PHF19	1.92732	1.89006e-10		XKR9	-1.72016	0.000266978				WNK1	-1.30109	0.00606346
			AKT3	0.99203	4.01105e-05				CLCN3	2.54827	1.89069e-10		PDCD4	-2.17079	0.0002675				LOX	-0.651414	0.00606475
			SNORA67	0.855493	4.01945e-05				EIF3CL	1.7558	1.90482e-10		NFE2L3	-2.27472	0.000268257				C17orf62	-1.24195	0.00609964
			STX12	1.50261	4.02413e-05				ZNF331	2.56372	1.9697e-10		SMG5	-2.01499	0.000268333				ENO3	-0.729066	0.00613254
			NRAS	1.49247	4.02589e-05				NOP14	2.24339	2.0023e-10		STK33	-1.7636	0.000269676				SIRPA	-0.759087	0.00613521
			ACTR3B	0.835631	4.02847e-05				KCTD6	1.96809	2.06926e-10		BCAS4	-1.86334	0.000271436				SEPSECS-AS1	-0.636605	0.00615839
			GID4	1.09117	4.07136e-05				MRM1	1.34898	2.11465e-10		ACAD11	-2.10714	0.000272703				RBBP6	-1.20938	0.00622905
			SENP1	1.2597	4.10125e-05				IER3	1.70179	2.12496e-10		NECAB3	-2.13298	0.000274441				ATG7	-1.12159	0.00625183
			DIDO1	1.33415	4.16634e-05				ZSCAN18	1.57701	2.13158e-10		CYTH1	-2.27078	0.000275717				TSTD2	-1.22714	0.00625183
[truncated: 3,136 more rows]

## Sheet: Table S7
Supplemental Table 7. Differentially expressed genes in POEMS clones relative to those in control plasma cells, POEMS non-clones and MGUS or MM clones
Significantly Up-regulated Genes (p<0.01)													Significantly Down-regulated Genes (p<0.01)
930			622			803			390				3004			4012			2571			5322
POEMS vs Controls			POEMS vs POEMS Non-clones			POEMS vs MGUS			POEMS vs MM				POEMS vs Controls			POEMS vs POEMS Non-clones			POEMS vs MGUS			POEMS vs MM
Gene Symbol	Log2 Fold Change	P value (Adjusted)	Gene Symbol	Log2 Fold Change	P value (Adjusted)	Gene Symbol	Log2 Fold Change	P value (Adjusted)	Gene Symbol	Log2 Fold Change	P value (Adjusted)		Gene Symbol	Log2 Fold Change	P value (Adjusted)	Gene Symbol	Log2 Fold Change	P value (Adjusted)	Gene Symbol	Log2 Fold Change	P value (Adjusted)	Gene Symbol	Log2 Fold Change	P value (Adjusted)
SERPING1	6.84394	2.24532e-147	SERPING1	6.80517	3.93374e-175	SERPING1	6.85741	1.74722e-120	SERPING1	6.93303	1.40047e-152		CD19	-6.97299	3.51058e-32	LCP1	-8.43217	2.52037e-49	ANXA1	-10.2554	3.92804e-85	CCND1	10.6282	5.46703e-114
MSLN	5.88827	9.02414e-112	MSLN	5.67971	2.18214e-127	MSLN	5.90175	3.02829e-91	MSLN	5.97735	3.15895e-116		LCP1	-7.04601	7.32378e-32	CD19	-7.34626	1.48648e-38	CCND1	-9.29115	6.60914e-78	TSPAN7	9.54064	4.17538e-84
HBB	8.55572	1.06478e-111	HBB	7.35892	3.47799e-98	CFI	9.08319	2.17765e-83	HBB	7.03389	1.20656e-81		HCST	-6.098	6.30021e-30	SYK	-6.6341	1.94053e-35	FCRL3	-6.78069	7.00304e-61	PTHLH	7.79227	2.38966e-74
CFI	9.07021	9.81062e-97	ARRDC4	5.7963	5.10247e-81	HBB	7.40361	1.74605e-77	VNN2	7.34672	3.46892e-80		RCBTB2	-7.21293	2.46718e-29	CTSW	-7.42876	5.40891e-33	CTSW	-10.2931	5.77286e-53	ABI3BP	7.38646	2.94229e-66
C2	8.45133	6.19624e-81	MUC1	4.03754	2.58295e-78	C2	8.25082	1.78119e-67	MUC1	4.21189	4.83905e-70		FUT10	-5.16395	8.81782e-29	COTL1	-6.57773	1.68054e-32	KCNS3	-7.93309	9.68787e-52	PRKCDBP	7.15291	3.40973e-62
ARRDC4	6.23772	4.33944e-79	DAB2	6.50118	5.45432e-66	ARRDC4	6.26797	5.60519e-67	CFI	6.73491	2.55539e-57		ABCG2	-7.00656	1.42874e-28	HLA-DRB1	-6.65457	8.27629e-32	PHACTR3	-6.97858	9.39896e-49	KCNS3	8.15352	5.07023e-60
VNN2	7.2573	8.96541e-78	C2	6.97592	2.35264e-64	SPP1	9.07874	1.83097e-62	VNN1	3.60573	2.72077e-53		COTL1	-6.34291	4.95712e-28	C12orf75	-6.13323	1.10443e-29	TSPAN7	-7.39954	5.34257e-46	BCHE	6.81049	9.94878e-55
SPP1	9.06679	8.1585e-72	ZNF782	4.43934	8.56362e-63	MUC1	4.13651	1.15905e-53	VWA5A	8.46901	4.033e-53		PLEKHF2	-7.26651	7.1619e-28	PLA2G2D	-6.19659	1.18878e-29	MYO1E	-5.87433	3.75791e-44	MTRNR2L1	7.13204	3.45928e-54
MUC1	4.12292	1.72967e-66	MAGI2	6.8831	7.16294e-62	DAB2	6.23424	7.90982e-47	MOCOS	4.95035	2.95867e-48		PLA2G2D	-6.15753	3.84471e-27	SELL	-5.72694	1.75229e-29	PTGS2	-8.07521	3.75023e-43	NOL4	6.70392	1.21202e-52
CCDC144CP	8.67887	1.32175e-63	VNN1	3.50186	1.1717e-60	CFB	8.01381	9.97366e-44	ROR2	5.65807	3.87894e-48		TATDN1	-6.60482	5.3924e-26	TMC6	-6.31623	1.18542e-27	BMP4	-7.08936	1.24202e-41	PTGS2	8.36737	3.35569e-51
GBP2	7.59051	2.23963e-62	CFI	6.50315	9.28694e-59	LINC00925	5.95822	3.75023e-43	ARRDC4	4.55614	2.70374e-47		HDHD2	-7.08842	7.16894e-26	CD99	-6.21216	3.56435e-27	CD200	-8.16273	1.28275e-40	GEM	7.27428	1.04351e-49
DAB2	6.53766	1.0859e-58	LINC00925	5.94742	2.52797e-57	VWA5A	8.09059	1.47575e-42	XIST	6.45643	1.28192e-45		HLA-DPA1	-6.25867	8.90644e-26	NUBP2	-6.61859	4.37395e-27	SV2C	-6.33859	8.88182e-38	TRIM22	6.85955	1.12446e-49
HGF	8.05607	2.31945e-55	ANKRD33B	6.28828	3.5332e-56	VNN1	3.53041	1.28275e-40	SPP1	7.00219	2.85359e-45		FAM21C	-6.64544	1.33658e-25	HLA-DQA1	-5.8993	4.7346e-27	MTRNR2L1	-6.24899	2.99984e-37	SPAG6	6.3198	5.30821e-48
USP32P1	7.68349	3.10391e-54	P3H2	3.73471	1.43948e-55	XIST	6.37997	4.68445e-38	CCND2	7.68672	1.44612e-43		MAPK13	-6.93636	1.85254e-25	PLEKHF2	-6.84321	9.0722e-27	TRABD2A	-6.59931	3.46937e-37	PLOD2	6.13419	8.77637e-48
CFB	8.3498	9.83584e-54	VNN2	5.45315	1.4096e-52	GBP2	6.16785	6.73771e-38	UACA	2.93158	4.11381e-41		CISH	-6.61387	4.34348e-25	CSF2RB	-6.3973	9.49415e-27	SLC8A1	-6.48079	5.76626e-36	RSAD2	6.75744	1.47368e-47
ZNF782	4.43677	2.20302e-53	ELOVL7	5.92962	2.22932e-52	WFDC2	5.57051	7.17351e-37	HOXA5	2.95671	1.69736e-39		PPP2R3C	-6.79667	7.64598e-25	ARMC8	-6.90422	1.59405e-26	RPH3A	-6.19652	8.54699e-36	VEPH1	6.15248	3.35286e-46
MAGI2	6.67636	3.27166e-52	GBP2	6.42235	1.19466e-51	ELOVL7	5.53108	1.58849e-35	C1QB	2.8897	2.66628e-38		TMEM131	-6.29	1.20537e-24	NUBP1	-6.78145	2.74904e-26	MS4A1	-7.44222	1.97469e-34	DUSP4	6.39654	4.75382e-46
HBD	7.05298	1.78727e-50	UACA	2.84564	6.92204e-47	EFEMP1	6.17616	3.43927e-35	GNB3	4.23758	1.85304e-37		CSF2RB	-6.36949	1.51974e-24	NLRP7	-5.69187	3.86023e-26	C11orf74	-5.87993	2.31665e-34	RPS4Y1	7.49175	3.51723e-45
LINC00925	5.9451	2.45034e-50	DNAJB5	2.96465	1.7552e-46	P3H2	3.49237	5.92779e-35	HSPA2	2.90535	3.18898e-37		ETFDH	-6.66307	1.78695e-24	SUSD3	-6.60992	6.84092e-26	MLLT3	-6.84323	7.73494e-32	GUCY1A3	5.99246	1.57043e-44
VNN1	3.51679	2.71255e-50	RND3	6.57556	6.04076e-46	CTNND1	4.02429	4.18361e-33	ZNF782	3.48177	6.59218e-37		ABHD2	-6.48192	2.12242e-24	MYH9	-6.27332	1.9064e-25	CA8	-4.46101	1.58992e-30	MT1L	5.97294	1.92208e-44
ROR2	5.84476	3.80591e-50	HOXA5	2.85812	1.68144e-44	MLLT11	5.51427	5.21581e-33	DNAJB5	2.82667	7.37054e-37		NUBP2	-6.51554	2.3486e-24	MAP4K1	-6.29166	2.42975e-25	CNTN1	-5.86735	5.71842e-30	MT1M	5.69772	1.92208e-44
P3H2	3.73204	1.73672e-46	HGF	6.77513	4.02734e-44	C1QTNF3-AMACR	4.42868	1.25359e-32	P3H2	3.11855	3.42994e-36		HLA-DQA1	-5.77037	4.00685e-24	RCBTB2	-6.41148	2.48988e-25	RCBTB2	-7.50835	1.97786e-28	BMP4	6.94774	3.93901e-44
MOCOS	4.86105	3.30898e-46	CCDC144CP	6.8546	4.61973e-44	CPVL	4.84548	3.30512e-32	TMEM176B	3.93095	3.42994e-36		TIMP2	-5.86032	4.49691e-24	PRSS21	-6.28084	2.65739e-25	GEM	-5.7343	3.85716e-28	NID2	5.43063	1.24213e-42
KIT	6.69414	1.15829e-43	CPVL	4.87394	1.28728e-43	SPECC1	6.44696	1.21186e-31	TMSB15A	2.81628	6.04107e-36		CD99	-6.0828	5.06606e-24	NLRP1	-6.16193	3.14153e-25	CST6	-5.70545	5.40598e-27	CTSW	8.7225	2.31334e-42
ELOVL7	5.73169	1.28885e-43	WFDC2	5.18762	3.53547e-43	DNAJB5	2.99338	4.17482e-31	CD81	5.99332	8.50433e-35		SUGP1	-6.18601	6.00017e-24	TMEM183B	-6.76293	4.33541e-25	PARD3	-5.43268	2.47862e-26	IFIT3	6.32583	1.35366e-41
WFDC2	5.55734	6.73739e-43	EDNRB	6.23393	5.77813e-43	UACA	2.87333	7.71234e-31	MYBL1	4.81432	2.07899e-33		CD82	-5.5197	6.80873e-24	PLEK	-6.07406	4.72242e-25	RPS4Y1	-5.96755	6.50807e-26	CHSY3	5.73337	1.35673e-41
ARHGAP10	5.38248	9.61093e-43	C1QB	2.75486	3.86006e-42	GNB3	4.17847	2.97165e-30	IGLL5	4.36427	3.55977e-33		PRSS21	-6.33535	7.26818e-24	SLC2A5	-5.35176	1.19859e-24	RGS13	-5.76002	7.07286e-26	CNTN1	6.4979	1.91298e-40
LOC100506422	6.64226	6.15535e-41	KIT	6.13535	6.07577e-42	VNN2	4.59855	3.10723e-30	PPP1R17	2.84265	2.87084e-31		CLIC3	-5.67969	7.99053e-24	RMND5A	-6.20746	1.23528e-24	ABCG2	-6.98826	1.02407e-25	PARD3	6.36863	8.79853e-40
RND3	6.57312	7.71458e-41	ROR2	4.9155	8.45544e-42	C1QB	2.85563	3.02136e-29	ZNRF1	3.26219	9.77023e-30		DENND6B	-6.40082	1.26176e-23	DENND6B	-6.28506	1.46215e-24	NLGN4X	-5.01347	1.39595e-24	CDH17	5.83385	2.16365e-39
EFEMP1	6.163	1.32211e-40	TMSB15A	2.761	3.3436e-41	ZNF782	3.32837	8.34987e-29	SULF1	2.49151	4.29406e-29		SLC15A2	-6.15119	2.56722e-23	CNOT10	-6.27158	1.5156e-24	DCAKD	-6.65497	1.49318e-24	MGAT4C	6.27069	5.88347e-39
DNAJB5	2.99034	1.21004e-38	LRP6	4.93734	1.38507e-40	TMEM176B	3.84428	1.02417e-28	B3GALNT1	2.476	1.11116e-28		DSCR3	-6.52886	2.69735e-23	HCST	-5.28835	1.54267e-24	RMDN2	-6.64326	2.99175e-24	RGL1	5.56472	7.27168e-39
EDNRB	6.26883	1.60502e-38	HSPA2	2.72941	5.65063e-40	ID1	6.84641	3.16127e-28	TRIO	5.78383	9.58958e-28		TNFRSF13B	-5.33791	2.79039e-23	CLIC3	-5.56001	1.54952e-24	MGAT4C	-5.14097	8.10569e-24	KLRF1	5.71906	5.98183e-38
MLLT11	5.50115	2.98521e-38	ETV1	5.41163	1.72568e-39	MOCOS	3.87981	2.31076e-27	CATSPERG	2.69382	1.78147e-27		PLEK	-6.08925	3.65937e-23	MAPK13	-6.51918	2.07383e-24	PLEKHF2	-6.94645	6.04842e-23	SH3BGRL2	5.79155	7.79809e-38
UACA	2.84276	3.72784e-38	SLC40A1	5.58723	4.21191e-38	TMSB15A	2.77184	2.62793e-27	PRKAB2	3.65847	1.95229e-27		PASK	-5.2697	4.22912e-23	SLAMF6	-6.52622	2.07383e-24	MYC	-6.66653	6.06448e-23	SLC8A1	6.2281	1.27231e-36
CPVL	4.86541	4.95225e-38	HBD	5.64613	1.38806e-37	CTSH	6.03958	4.88928e-27	2019-03-03	3.17878	2.87276e-27		RHBDF2	-6.41394	4.75853e-23	COG6	-6.56325	2.14772e-24	TMEM183B	-7.05226	9.84012e-23	P2RY6	6.61168	3.15203e-36
FOXP2	5.73456	5.30919e-38	PPIC	4.57389	2.09517e-36	ANKRD33B	4.78777	1.08643e-26	TMEM254-AS1	3.95297	3.49538e-27		COG6	-6.62022	5.51855e-23	PPP2R3C	-6.41157	6.15626e-24	EPCAM	-6.19114	1.03257e-22	HOMER2	7.10505	3.32451e-36
C1QTNF3-AMACR	4.35211	1.2812e-37	ARHGAP10	4.55389	1.42593e-35	HOXA5	2.64881	1.19622e-26	DMKN	4.57482	3.49538e-27		C18orf8	-6.65908	7.52887e-23	CDKN2AIP	-5.94968	6.37847e-24	CISH	-6.62757	1.29258e-22	PLK2	6.85189	3.7366e-36
CCDC144A	6.4651	7.08007e-37	CTNND1	3.43203	3.91113e-35	HSPA2	2.71867	1.33623e-26	PCDHGA8	3.15126	1.02501e-26		TMBIM1	-6.285	7.57917e-23	ERAL1	-6.60243	1.67557e-23	CD69	-5.61621	1.7585e-22	AKAP12	6.85341	5.43636e-36
HOXA5	2.86786	1.03926e-36	FOXP2	5.08021	2.15807e-34	RBMS2	3.26258	2.47862e-26	ENO3	2.60781	5.75096e-25		METTL8	-6.13857	1.57417e-22	C9orf142	-5.80563	1.67557e-23	SPACA3	-3.5499	8.9213e-22	DLC1	5.55983	3.21396e-35
DKK1	7.46234	1.93633e-36	TRMT5	4.45009	2.68532e-33	ID3	5.52008	6.54549e-26	CTSH	5.24381	1.65101e-24		NMI	-6.08899	1.7551e-22	CYFIP2	-6.17919	2.1095e-23	HDHD2	-6.83654	9.88883e-22	MT1E	6.49072	3.21396e-35
C1QB	2.84194	2.86925e-36	B3GALNT1	2.45782	2.68532e-33	PKP2	3.63797	7.53619e-26	CTNND1	2.92006	1.05906e-23		ARMC8	-6.55984	3.21901e-22	C18orf8	-6.46532	2.78892e-23	NUBP1	-6.73652	1.07473e-21	EPHA6	5.21079	3.42795e-35
GNB3	4.15908	1.11825e-35	FERMT2	5.13647	8.80305e-33	MARS2	3.44859	2.19874e-25	ANKRD33B	4.13796	2.7275e-23		PHLPP2	-5.52531	3.26643e-22	MAP2K4	-6.13678	3.52805e-23	PDLIM3	-4.66915	1.5408e-21	SLC35F1	5.2977	5.8317e-35
TMEM254-AS1	4.67435	1.21806e-35	CATSPERG	2.72833	2.68108e-32	PLTP	6.73583	5.87375e-25	MUC3A	2.23448	9.84868e-22		TSPAN33	-5.26355	3.41046e-22	HLA-DRA	-5.87638	3.52805e-23	RHOT1	-6.65667	1.57541e-21	POPDC3	5.09134	7.58921e-35
FRZB	7.27658	1.40781e-35	SULF1	2.38098	6.10432e-32	MGST1	4.76092	1.65641e-24	MARS2	2.76239	1.06276e-21		GSTT1	-4.36924	3.57719e-22	CERS5	-5.95299	5.20963e-23	MAPK13	-6.70989	1.74204e-21	TRABD2A	5.97378	1.25801e-33
TMEM176B	3.90409	4.65464e-35	GOLGA8S	3.97799	2.10881e-30	BBS9	5.65058	6.59099e-24	RBMS2	2.52631	1.15205e-21		TTC33	-5.76805	4.88407e-22	ZNF44	-5.77873	7.37293e-23	GMPS	-6.71701	2.32565e-21	PHLDA2	5.60242	2.13694e-33
SLC40A1	5.6999	4.97946e-35	RBMS2	2.87126	3.66055e-30	PPP1R17	2.76734	9.03576e-24	LOC100506124	2.08594	4.56443e-21		ZNF600	-5.84139	6.15843e-22	NMI	-5.88483	1.00191e-22	C18orf8	-6.77351	2.72499e-21	MLLT3	6.56251	5.75656e-33
ETV1	5.4094	6.7235e-35	ENO3	2.67569	7.61639e-30	LIMA1	5.34448	2.83541e-23	MGST2	2.94096	3.96096e-19		PPFIBP2	-5.56289	6.68669e-22	HACL1	-6.25894	1.04217e-22	SHKBP1	-6.52465	3.16608e-21	FAM46A	5.74244	6.10772e-32
HSPA2	2.81648	1.40772e-34	C1QTNF3-AMACR	3.53632	9.27729e-30	GOLGA8S	4.01234	5.34805e-23	FRAS1	1.96975	5.14285e-19		CYFIP2	-6.20043	7.93382e-22	C21orf91	-6.08595	1.53528e-22	ST3GAL1	-5.17485	4.01309e-21	IFIT1	4.95535	8.79868e-32
TMSB15A	2.75815	8.51201e-34	USP31	2.81001	1.5982e-29	PRKAB2	3.67809	6.16503e-23	RND2	2.0832	1.10226e-18		ZSCAN26	-5.72634	8.89385e-22	PXK	-6.01006	1.98036e-22	IVNS1ABP	-6.61058	4.79578e-21	ADGRB3	4.74139	1.04933e-31
MYBL1	4.87046	1.63004e-33	IL13RA1	4.60252	5.67575e-29	ZNRF1	3.13323	6.23436e-23	PHACTR2	3.16399	4.80843e-18		C19orf38	-5.65487	9.82186e-22	RPA1	-6.49277	2.05596e-22	CSF2RB	-6.20585	5.00575e-21	ADAD2	4.59103	1.70721e-31
TBC1D2B	5.45229	2.83233e-32	CXXC4	4.33658	6.97874e-29	SGCB	5.8252	8.07123e-23	NUDT17	2.07728	1.14461e-17		KCNMA1	-5.14228	1.32271e-21	HLA-DQB1	-5.15528	2.26475e-22	SWT1	-6.19988	6.38501e-21	AKAP2	5.70742	3.25461e-31
RBMS2	3.25967	7.94318e-32	CCDC144A	5.34752	8.31498e-28	GK	3.81878	3.05414e-22	MYBPC2	1.88205	1.52957e-17		ERAL1	-6.56203	1.55587e-21	MCM5	-4.88383	2.26475e-22	TCEAL2	-3.82365	6.71716e-21	KDM5D	5.81839	5.85491e-31
DCC	6.62123	2.80132e-31	PKP2	3.17799	9.58967e-28	CATSPERG	2.68231	7.31042e-22	BUB1	2.86879	1.95063e-17		HACL1	-6.32942	1.71171e-21	GALK1	-6.18323	2.51515e-22	C21orf91	-6.4261	8.12274e-21	NRG3	5.1662	6.38603e-31
CTNND1	3.4681	2.80596e-31	PRKAB2	3.41678	2.71745e-27	B3GALNT1	2.43	8.8954e-22	LOC403323	4.25412	2.1443e-17		ABCF3	-6.40872	2.0792e-21	ENTPD6	-5.83112	2.94658e-22	ZNF595	-3.87507	8.53534e-21	ETV3	5.45797	1.75567e-30
LRP6	4.54202	6.04172e-31	PCDHGA8	2.95802	6.84619e-27	SULF1	2.41645	1.13567e-21	PKP2	2.52014	8.27976e-17		APOL3	-5.7153	2.16614e-21	ETFDH	-6.09277	3.20813e-22	TGFBR3L	-5.26445	9.16545e-21	FAR2	6.30539	5.31932e-30
CD163L1	4.77642	4.53564e-30	RBFOX2	5.15372	3.6097e-26	ARL6	4.98942	1.20869e-21	LYRM9	2.22547	1.91066e-16		SLC10A3	-5.96042	2.29893e-21	MED23	-5.79085	3.20813e-22	MAP2K4	-6.34744	1.01494e-20	SLC35G2	5.10933	5.94714e-30
DNAJC5	5.74074	1.69673e-29	EFEMP1	4.55234	6.48104e-26	SUPT3H	5.56652	1.24323e-21	LEPR	2.55276	2.11213e-16		C9orf142	-5.73141	2.75351e-21	FBXO11	-5.99107	3.49987e-22	CD99	-5.96372	1.03477e-20	CPNE8	5.745	8.89839e-30
PPP1R17	2.75372	5.93986e-29	LOC100506422	4.95662	8.56758e-26	MAP2K6	4.83112	1.33717e-21	PPIC	3.00024	1.25706e-15		S100Z	-3.92028	3.09855e-21	COMMD2	-5.82384	6.21811e-22	ABHD2	-6.24909	1.59251e-20	SHISA2	5.03237	1.3883e-29
USP32P2	5.95587	7.56356e-29	PPP1R17	2.31124	8.7988e-26	ARHGAP10	3.91383	3.75791e-21	MTERF1	2.55192	1.29635e-15		ZNF12	-5.13096	3.2004e-21	METTL8	-5.80789	6.98734e-22	VARS	-6.15754	2.05222e-20	NUBP2	7.14676	1.81486e-29
IL13RA1	4.8844	1.40151e-28	ZNRF1	2.77756	1.99783e-25	CCDC144CP	5.214	8.12274e-21	C4orf47	1.96528	1.98244e-15		FBXO3	-6.20271	4.54018e-21	ATP6V1B2	-5.98789	1.04294e-21	NUBP2	-6.26685	2.17589e-20	SLC26A2	6.29257	2.28627e-29
ANKRD33B	4.64488	1.40151e-28	MYBL1	3.89911	2.65739e-25	ENO3	2.68027	9.16545e-21	SLA	2.37958	2.71173e-15		C12orf75	-5.30925	6.97083e-21	MYC	-5.88365	1.70299e-21	C6orf120	-6.0208	2.30531e-20	LPAR6	5.39218	4.48733e-29
HCP5	6.75455	1.42874e-28	RAB33A	3.1821	1.30889e-24	PCDHGA8	2.96838	4.12209e-20	C2	3.43142	2.94056e-15		MYC	-6.00655	8.72922e-21	APOBEC3B	-4.82407	1.73139e-21	CEACAM21	-5.13202	3.77913e-20	CCDC149	5.34629	5.76992e-29
CAV2	5.98021	1.63316e-28	COLCA2	3.13381	1.77025e-24	AP5S1	5.44962	6.87151e-20	VPREB3	4.66667	3.30253e-15		TLR1	-6.11353	8.966e-21	HIVEP1	-5.32781	1.74906e-21	MYO5B	-4.32834	4.55402e-20	LAG3	5.68069	7.0739e-29
MGST1	4.7478	2.19189e-28	ACER2	2.37072	3.25476e-24	MTERF1	3.32344	6.91986e-20	PLBD1	1.84662	3.57439e-15		RCE1	-6.03244	1.12513e-20	IPO5	-5.99634	1.82798e-21	ERAL1	-6.67393	4.79196e-20	PTPRZ1	4.28128	2.84697e-28
FERMT2	4.96871	9.92276e-28	MOCOS	3.12127	1.20628e-23	FAM86HP	3.21204	7.40399e-20	PLTP	4.79199	3.59755e-15		RMND5B	-5.90743	1.17117e-20	TIMP2	-5.27522	3.51331e-21	DSCR3	-6.37628	4.79196e-20	PTPRG	4.91866	2.98554e-28
AREG	6.52056	1.0805e-27	LOC100506124	2.0483	1.3597e-23	PXYLP1	3.51886	1.17019e-19	MAP2K6	3.58683	6.18665e-15		DHX8	-5.35751	1.71822e-20	LCOR	-5.76393	5.54648e-21	DENND6B	-6.17072	6.91986e-20	PRKG1	4.99116	3.10078e-28
[truncated: 5,256 more rows]

## Sheet: Table S8
Supplemental Table 8. Summary of GSEA of differentially expressed genes
[truncated: 780 more rows]

## Sheet: Table S9
Supplemental Table 9. Functional profiling of differentially up-regulated genes
[truncated: 1,779 more rows]

[truncated: 2 more sheets: Table S10, Table S11]
